# Supplementary material for: Synthesis and crystal structure of bis­[μ2-7-({bis­[(pyridin-2-yl)meth­yl]amino-κ3N,N′,N′′}meth­yl)-5-chloro­quinolin-8-olato-κ2N,O]dizinc(II) bis­(perchlorate) aceto­nitrile monosolvate
Source: Acta Crystallogr E Crystallogr Commun. 2026 Jan 1;82(Pt 1):5–9. doi: 10.1107/S2056989025010680 (PMC12810274; doi:10.1107/S2056989025010680)
Supplement: Supplementary file 1 [file e-82-00005-sup1.cif]

##############################################################################
#                                                                            #
# This CIF contains the data in a paper accepted for publication in          #
# Acta Crystallographica Section E. It conforms to the requirements of       #
# Notes for Authors for Acta Crystallographica Section E, and has been       #
# peer reviewed under the auspices of the IUCr Commission on Journals.       #
#                                                                            #
# Full details of the Crystallographic Information File format               #
# are given in the paper "The Crystallographic Information File (CIF):       #
# a New Standard Archive File for Crystallography" by S. R. Hall, F. H.      #
# Allen and I. D. Brown [Acta Cryst. (1991), A47, 655-685].                  #
#                                                                            #
# The current version of the core CIF dictionary is obtainable from          #
# ftp://ftp.iucr.org/pub/cif_core.dic.                                       #
#                                                                            #
# Software is freely available for graphical display of the structure(s)     #
# in this CIF. For information consult the CIF software page                 #
# http://www.iucr.org/resources/cif/software.                                #
#                                                                            #
# This file may be used for bona fide research purposes within the           #
# scientific community so long as proper attribution is given to the journal # 
# article from which it was obtained.                                        #
#                                                                            #
##############################################################################
data_I
_audit_creation_method
;
<i>OLEX2</i> 1.5
(compiled 2024.02.16 svn.r378c4104 for OlexSys, GUI svn.r6928)
;
_journal_date_recd_electronic     2025-11-25
_journal_date_accepted     2025-11-30
_journal_name_full     'Acta Crystallographica, Section E'
_journal_year     2025
_journal_volume     81
_journal_issue      1
_journal_page_first     0
_journal_page_last     0
_journal_paper_category     GM
_journal_paper_doi     10.1107/S2056989025010680
_journal_coeditor_code     JP2022
_publ_contact_author_name     'Koji Kubono'
_publ_contact_author_address
;
Osaka Kyoiku University,
4-698-1 Asahigaoka, Kashiwara,
Osaka 582-8582,
Japan
;
_publ_contact_author_email
;
kubono@cc.osaka-kyoiku.ac.jp
;
_publ_contact_author_fax     ?
_publ_contact_author_phone     '(+81)72-978-3653'
_publ_section_title
;\
Synthesis and crystal structure of
bis[\m~2~-7-({bis[(pyridin-2-yl)methyl]amino-\k^3^<i>N</i>,<i>N</i>',\
<i>N</i>''}methyl)-5-chloroquinolin-8-olato-\k^2^<i>N</i>,<i>O</i>]dizinc(II)
bis(perchlorate) acetonitrile monosolvate
;
loop_
    _publ_author_name
    _publ_author_footnote
    _publ_author_address
    'Kubono, Koji' .
;
Osaka Kyoiku University,
4-698-1 Asahigaoka, Kashiwara,
Osaka 582-8582,
Japan
;
    'Tani, Keita' .
;
Osaka Kyoiku University,
4-698-1 Asahigaoka, Kashiwara,
Osaka 582-8582,
Japan
;
    'Kashiwagi, Yukiyasu' .
;
Osaka Research Institute of Industrial Science and Technology,
1-6-50 Morinomiya, Joto-ku, Osaka 536-8553,
Japan
;
_publ_section_synopsis
;
The title compound is a centrosymmetric cationic dinuclear zinc(II) complex with
two pentadentate ligand containing quinolin-8-olato and
bis(pyridin-2-ylmethyl)amine groups, two perchlorate and one acetonitrile
solvate molecule. The Zn^II^ atom adopts distorted a octahedral geometry and
coordinates the O atom and the N atom of the quinolin-8-olato group and three
N atom of the bis(pyridin-2-ylmethyl)amine group in a ligand, and the O atom
in an adjacent ligand generated by an inversion operation. In the crystal, the
cationic dinuclear complex molecules and perchlorates are linked by
C---H...Cl and C---H...O hydrogen bonds to form a three-dimensional network.
;
_chemical_name_systematic
;\
Bis[\m~2~-7-({bis[(pyridin-2-yl)methyl]\
amino-\k^3^<i>N</i>,<i>N</i>',<i>N</i>''}methyl)-5-chloroquinolin-8-olato-\
\k^2^<i>N</i>,<i>O</i>]dizinc(II) bis(perchlorate) acetonitrile monosolvate
;
_chemical_name_common     ?
_chemical_formula_moiety     'C44 H36 Cl2 N8 O2 Zn2 2+, 2(Cl O4 -), C2 H3 N'
_chemical_formula_sum     'C46 H39 Cl4 N9 O10 Zn2'
_chemical_formula_iupac     '[Zn2 (C22 H18 Cl N4 O)2] (Cl O4)2, C2 H3 N'
_chemical_formula_weight     1150.44
_chemical_melting_point     ?
_space_group_crystal_system     triclinic
_space_group_name_H-M_alt     'P -1'
_space_group_name_Hall     '-P 1'
loop_
    _space_group_symop_operation_xyz
    'x, y, z'
    '-x, -y, -z'
_cell_length_a     9.53780(10)
_cell_length_b     10.3401(2)
_cell_length_c     12.5859(2)
_cell_angle_alpha     68.719(2)
_cell_angle_beta     89.5990(10)
_cell_angle_gamma     86.8720(10)
_cell_volume     1154.77(4)
_cell_formula_units_Z     1
_cell_measurement_reflns_used     10658
_cell_measurement_theta_min     3.7490
_cell_measurement_theta_max     76.2530
_cell_measurement_temperature     100.00(10)
_exptl_crystal_description     block
_exptl_crystal_colour     yellow
_exptl_crystal_size_max     0.21
_exptl_crystal_size_mid     0.16
_exptl_crystal_size_min     0.07
_exptl_crystal_density_diffrn     1.654
_exptl_crystal_density_meas     ?
_exptl_crystal_density_method     ?
_exptl_crystal_F_000     586
loop_
    _exptl_crystal_face_index_h
    _exptl_crystal_face_index_k
    _exptl_crystal_face_index_l
    _exptl_crystal_face_perp_dist
    -2 2 1 0.0770
    1 -2 -1 0.0770
    -1 2 1 0.0796
    -1 -2 -1 0.0755
    2 1 0 0.0827
    0 0 -1 0.0494
    0 0 1 0.0199
_exptl_absorpt_coefficient_mu     4.009
_exptl_absorpt_correction_type     multi-scan
_exptl_absorpt_process_details
;
(CrysAlis PRO; Rigaku OD, 2023)
;
_exptl_absorpt_correction_T_min     0.78397
_exptl_absorpt_correction_T_max     1.00000
_diffrn_ambient_temperature     100.00(10)
_diffrn_source     'micro-focus sealed X-ray tube'
_diffrn_radiation_type     'Cu K\a'
_diffrn_radiation_wavelength     1.54184
_diffrn_radiation_monochromator     mirror
_diffrn_measurement_device_type     'XtaLAB Synergy, Dualflex, HyPix'
_diffrn_measurement_device     'four-circle diffractometer'
_diffrn_measurement_method     '\w scans'
_diffrn_detector     'Hybrid Pixel Array Detector'
_diffrn_detector_area_resol_mean     10.0000
_diffrn_reflns_number     14973
_diffrn_reflns_av_R_equivalents     0.0298
_diffrn_reflns_av_unetI/netI     0.0268
_diffrn_reflns_theta_min     3.769
_diffrn_reflns_theta_max     76.673
_diffrn_reflns_theta_full     67.684
_diffrn_measured_fraction_theta_max     0.941
_diffrn_measured_fraction_theta_full     0.998
_diffrn_reflns_limit_h_min     -12
_diffrn_reflns_limit_h_max     10
_diffrn_reflns_limit_k_min     -13
_diffrn_reflns_limit_k_max     11
_diffrn_reflns_limit_l_min     -15
_diffrn_reflns_limit_l_max     15
_diffrn_radiation_probe     x-ray
_refine_special_details     ?
_reflns_number_total     4562
_reflns_number_gt     4315
_reflns_threshold_expression     'I > 2\s(I)'
_refine_ls_structure_factor_coef     Fsqd
_refine_ls_matrix_type     full
_refine_ls_R_factor_all     0.0307
_refine_ls_R_factor_gt     0.0292
_refine_ls_wR_factor_gt     0.0725
_refine_ls_wR_factor_ref     0.0735
_refine_ls_goodness_of_fit_ref     1.048
_refine_ls_restrained_S_all     1.048
_refine_ls_number_reflns     4562
_refine_ls_number_parameters     381
_refine_ls_number_restraints     0
_refine_ls_hydrogen_treatment     constr
_refine_ls_weighting_scheme     calc
_refine_ls_weighting_details
              'w=1/[\s^2^(Fo^2^)+(0.0301P)^2^+0.9245P] where P=(Fo^2^+2Fc^2^)/3'
_atom_sites_solution_hydrogens     geom
_atom_sites_solution_primary     ?
_atom_sites_solution_secondary     ?
_refine_ls_shift/su_max     0.001
_refine_ls_shift/su_mean     0.000
_refine_diff_density_max     0.295
_refine_diff_density_min     -0.430
_refine_ls_extinction_method     none
_refine_ls_extinction_coef     .
loop_
    _atom_type_symbol
    _atom_type_description
    _atom_type_scat_dispersion_real
    _atom_type_scat_dispersion_imag
    _atom_type_scat_source
    'C' 'C' 0.0181 0.0091
                         'International Tables Vol C Tables 4.2.6.8 and 6.1.1.4'
    'H' 'H' 0.0000 0.0000
                         'International Tables Vol C Tables 4.2.6.8 and 6.1.1.4'
    'Cl' 'Cl' 0.3639 0.7018
                         'International Tables Vol C Tables 4.2.6.8 and 6.1.1.4'
    'N' 'N' 0.0311 0.0180
                         'International Tables Vol C Tables 4.2.6.8 and 6.1.1.4'
    'O' 'O' 0.0492 0.0322
                         'International Tables Vol C Tables 4.2.6.8 and 6.1.1.4'
    'Zn' 'Zn' -1.5491 0.6778
                         'International Tables Vol C Tables 4.2.6.8 and 6.1.1.4'
_computing_data_collection
;
<i>CrysAlis PRO</i> 1.171.42.90a (Rigaku OD, 2023)
;
_computing_cell_refinement
;
<i>CrysAlis PRO</i> 1.171.42.90a (Rigaku OD, 2023)
;
_computing_data_reduction
;
<i>CrysAlis PRO</i> 1.171.42.90a (Rigaku OD, 2023)
;
_computing_structure_solution
;
<i>SHELXT2018/2</i> (Sheldrick, 2015<i>a</i>)
;
_computing_structure_refinement
;
<i>SHELXL2018/3</i> (Sheldrick, 2015<i>b</i>)
;
_computing_molecular_graphics
;
<i>PLATON</i> (Spek, 2020)
;
_computing_publication_material
;
<i>OLEX2</i> 1.5 (Dolomanov <i>et al.</i>,  2009)
;
loop_
    _atom_site_type_symbol
    _atom_site_label
    _atom_site_fract_x
    _atom_site_fract_y
    _atom_site_fract_z
    _atom_site_U_iso_or_equiv
    _atom_site_adp_type
    _atom_site_calc_flag
    _atom_site_occupancy
    _atom_site_disorder_assembly
    _atom_site_disorder_group
    Zn Zn1 0.44190(2) 0.44836(2) 0.63109(2) 0.01800(8) Uani d 1 . .
    Cl Cl2 0.82721(5) 1.08836(5) 0.51578(4) 0.03096(12) Uani d 1 . .
    O O4 0.51495(13) 0.61840(13) 0.50446(10) 0.0205(3) Uani d 1 . .
    N N9 0.67111(15) 0.74922(16) 0.32875(13) 0.0213(3) Uani d 1 . .
    N N10 0.46481(16) 0.56888(18) 0.75191(13) 0.0241(3) Uani d 1 . .
    N N11 0.23854(15) 0.53586(15) 0.64085(14) 0.0209(3) Uani d 1 . .
    N N12 0.61760(15) 0.34916(17) 0.73133(13) 0.0220(3) Uani d 1 . .
    C C14 0.57977(17) 0.72556(19) 0.51062(15) 0.0196(4) Uani d 1 . .
    C C15 0.56558(18) 0.7749(2) 0.59955(16) 0.0223(4) Uani d 1 . .
    C C16 0.64405(19) 0.8878(2) 0.59817(17) 0.0237(4) Uani d 1 . .
    H H16 0.636216 0.919359 0.660155 0.028 Uiso calc 1 . .
    C C17 0.73055(19) 0.95240(19) 0.51050(17) 0.0238(4) Uani d 1 . .
    C C18 0.74269(18) 0.91270(19) 0.41431(16) 0.0224(4) Uani d 1 . .
    C C19 0.8227(2) 0.9784(2) 0.31619(18) 0.0273(4) Uani d 1 . .
    H H19 0.875610 1.055540 0.311331 0.033 Uiso calc 1 . .
    C C20 0.8232(2) 0.9302(2) 0.22865(18) 0.0294(4) Uani d 1 . .
    H H20 0.874732 0.974817 0.161600 0.035 Uiso calc 1 . .
    C C21 0.7469(2) 0.8139(2) 0.23853(17) 0.0267(4) Uani d 1 . .
    H H21 0.749874 0.780306 0.177580 0.032 Uiso calc 1 . .
    C C22 0.66709(18) 0.79726(19) 0.41666(15) 0.0198(4) Uani d 1 . .
    C C23 0.45798(18) 0.7218(2) 0.69141(16) 0.0229(4) Uani d 1 . .
    H H23A 0.469910 0.766290 0.748177 0.027 Uiso calc 1 . .
    H H23B 0.363252 0.751390 0.656580 0.027 Uiso calc 1 . .
    C C24 0.3361(2) 0.5285(2) 0.81917(16) 0.0300(4) Uani d 1 . .
    H H24A 0.322200 0.583104 0.869156 0.036 Uiso calc 1 . .
    H H24B 0.345115 0.428747 0.867946 0.036 Uiso calc 1 . .
    C C25 0.21211(19) 0.55545(19) 0.73906(17) 0.0251(4) Uani d 1 . .
    C C26 0.0812(2) 0.6044(2) 0.7617(2) 0.0325(5) Uani d 1 . .
    H H26 0.063648 0.614489 0.832788 0.039 Uiso calc 1 . .
    C C27 -0.0227(2) 0.6382(2) 0.6793(2) 0.0402(6) Uani d 1 . .
    H H27 -0.113275 0.671490 0.692897 0.048 Uiso calc 1 . .
    C C28 0.0060(2) 0.6232(2) 0.5767(2) 0.0385(6) Uani d 1 . .
    H H28 -0.063362 0.649069 0.517775 0.046 Uiso calc 1 . .
    C C29 0.13779(19) 0.56963(19) 0.56083(19) 0.0270(4) Uani d 1 . .
    H H29 0.156804 0.556661 0.491059 0.032 Uiso calc 1 . .
    C C30 0.5936(2) 0.5221(3) 0.82249(18) 0.0354(5) Uani d 1 . .
    H H30A 0.569083 0.497844 0.903730 0.042 Uiso calc 1 . .
    H H30B 0.657736 0.599386 0.802052 0.042 Uiso calc 1 . .
    C C31 0.6687(2) 0.3976(2) 0.80709(16) 0.0281(4) Uani d 1 . .
    C C32 0.7909(2) 0.3389(3) 0.87016(19) 0.0394(6) Uani d 1 . .
    H H32 0.826233 0.375608 0.923078 0.047 Uiso calc 1 . .
    C C33 0.8593(2) 0.2268(3) 0.85444(19) 0.0391(5) Uani d 1 . .
    H H33 0.942442 0.184774 0.896895 0.047 Uiso calc 1 . .
    C C34 0.8063(2) 0.1755(2) 0.77627(19) 0.0337(5) Uani d 1 . .
    H H34 0.852112 0.098118 0.764251 0.040 Uiso calc 1 . .
    C C35 0.6853(2) 0.2395(2) 0.71628(17) 0.0274(4) Uani d 1 . .
    H H35 0.648557 0.204903 0.662453 0.033 Uiso calc 1 . .
    Cl Cl3A 0.8138(3) 0.78193(16) 0.92173(13) 0.0249(3) Uani d 0.510(4) A 1
    O O5A 0.6650(3) 0.7740(4) 0.9126(3) 0.0470(10) Uani d 0.510(4) A 1
    O O6A 0.8777(15) 0.6501(12) 0.9871(11) 0.042(2) Uani d 0.510(4) A 1
    O O7A 0.8706(5) 0.8426(4) 0.8104(3) 0.0343(9) Uani d 0.510(4) A 1
    O O8A 0.8358(16) 0.8775(11) 0.9836(12) 0.0303(15) Uani d 0.510(4) A 1
    Cl Cl3B 0.8733(3) 0.77656(16) 0.92142(13) 0.0232(4) Uani d 0.490(4) A 2
    O O5B 1.0194(3) 0.8006(4) 0.8992(3) 0.0378(9) Uani d 0.490(4) A 2
    O O6B 0.8578(14) 0.6262(14) 0.9709(12) 0.046(3) Uani d 0.490(4) A 2
    O O7B 0.7967(6) 0.8170(5) 0.8165(4) 0.0442(11) Uani d 0.490(4) A 2
    O O8B 0.823(2) 0.8425(13) 0.9919(15) 0.060(4) Uani d 0.490(4) A 2
    N N13 0.4660(5) 0.7646(5) 0.9584(4) 0.0469(10) Uani d 0.5 B -1
    C C36 0.4847(5) 0.8680(5) 0.9686(4) 0.0355(10) Uani d 0.5 B -1
    C C37 0.506(3) 0.995(2) 0.9846(15) 0.044(3) Uani d 0.5 B -1
    H H37A 0.427448 1.016460 1.027142 0.053 Uiso calc 0.5 B -1
    H H37B 0.511833 1.070243 0.910211 0.053 Uiso calc 0.5 B -1
    H H37C 0.593765 0.985752 1.027586 0.053 Uiso calc 0.5 B -1
loop_
    _atom_site_aniso_label
    _atom_site_aniso_U_11
    _atom_site_aniso_U_22
    _atom_site_aniso_U_33
    _atom_site_aniso_U_12
    _atom_site_aniso_U_13
    _atom_site_aniso_U_23
    Zn1 0.01497(12) 0.02499(14) 0.01315(13) 0.00192(9) 0.00124(8) -0.00632(10)
    Cl2 0.0342(3) 0.0205(2) 0.0395(3) -0.00082(18) -0.0051(2) -0.0125(2)
    O4 0.0198(6) 0.0270(7) 0.0164(6) -0.0034(5) 0.0026(5) -0.0096(5)
    N9 0.0203(7) 0.0231(8) 0.0196(8) 0.0030(6) 0.0024(6) -0.0074(6)
    N10 0.0192(7) 0.0379(9) 0.0159(7) 0.0078(6) -0.0014(6) -0.0121(7)
    N11 0.0156(7) 0.0180(7) 0.0280(8) -0.0018(5) 0.0044(6) -0.0070(6)
    N12 0.0180(7) 0.0296(8) 0.0154(7) 0.0026(6) 0.0002(6) -0.0053(6)
    C14 0.0153(8) 0.0245(9) 0.0201(9) 0.0018(7) -0.0014(7) -0.0098(7)
    C15 0.0155(8) 0.0320(10) 0.0221(9) 0.0018(7) -0.0015(7) -0.0136(8)
    C16 0.0193(8) 0.0291(10) 0.0270(10) 0.0063(7) -0.0052(7) -0.0164(8)
    C17 0.0195(8) 0.0220(9) 0.0313(10) 0.0037(7) -0.0055(7) -0.0121(8)
    C18 0.0176(8) 0.0199(9) 0.0276(10) 0.0046(7) -0.0016(7) -0.0069(7)
    C19 0.0248(9) 0.0192(9) 0.0333(11) 0.0021(7) 0.0021(8) -0.0046(8)
    C20 0.0298(10) 0.0245(10) 0.0288(11) 0.0011(8) 0.0083(8) -0.0040(8)
    C21 0.0278(10) 0.0278(10) 0.0224(10) 0.0028(8) 0.0055(8) -0.0074(8)
    C22 0.0158(8) 0.0225(9) 0.0206(9) 0.0045(6) -0.0009(7) -0.0080(7)
    C23 0.0180(8) 0.0339(10) 0.0225(9) 0.0020(7) 0.0007(7) -0.0175(8)
    C24 0.0325(10) 0.0375(11) 0.0162(9) 0.0063(8) 0.0086(8) -0.0064(8)
    C25 0.0220(9) 0.0215(9) 0.0290(10) -0.0026(7) 0.0113(7) -0.0059(8)
    C26 0.0249(10) 0.0245(10) 0.0492(13) -0.0045(8) 0.0162(9) -0.0147(9)
    C27 0.0179(9) 0.0286(11) 0.0830(19) -0.0034(8) 0.0096(10) -0.0309(12)
    C28 0.0193(9) 0.0282(11) 0.0761(17) 0.0017(8) -0.0124(10) -0.0288(11)
    C29 0.0191(9) 0.0210(9) 0.0443(12) -0.0022(7) -0.0061(8) -0.0157(9)
    C30 0.0304(10) 0.0594(14) 0.0207(10) 0.0179(10) -0.0109(8) -0.0224(10)
    C31 0.0216(9) 0.0471(12) 0.0149(9) 0.0085(8) -0.0013(7) -0.0117(9)
    C32 0.0286(11) 0.0679(16) 0.0256(11) 0.0181(10) -0.0106(8) -0.0244(11)
    C33 0.0269(10) 0.0593(15) 0.0286(11) 0.0180(10) -0.0082(8) -0.0157(11)
    C34 0.0290(10) 0.0366(11) 0.0327(11) 0.0102(9) -0.0033(9) -0.0108(9)
    C35 0.0248(9) 0.0278(10) 0.0272(10) 0.0030(8) -0.0026(8) -0.0075(8)
    Cl3A 0.0257(8) 0.0275(5) 0.0188(5) 0.0039(6) 0.0036(6) -0.0059(4)
    O5A 0.0270(16) 0.050(2) 0.075(3) -0.0046(14) 0.0034(15) -0.0351(19)
    O6A 0.059(5) 0.021(4) 0.035(3) 0.007(3) 0.000(2) -0.001(2)
    O7A 0.058(3) 0.0267(17) 0.0173(15) 0.0030(17) 0.0106(18) -0.0082(13)
    O8A 0.040(2) 0.034(3) 0.023(2) 0.004(2) -0.0067(17) -0.018(2)
    Cl3B 0.0322(10) 0.0235(5) 0.0135(5) 0.0042(7) -0.0016(7) -0.0070(4)
    O5B 0.0415(18) 0.049(2) 0.0325(18) -0.0244(15) 0.0132(13) -0.0238(15)
    O6B 0.044(4) 0.027(4) 0.053(6) -0.002(3) 0.022(4) 0.000(3)
    O7B 0.066(3) 0.044(2) 0.025(2) 0.003(2) -0.020(2) -0.0159(17)
    O8B 0.070(7) 0.086(9) 0.049(7) 0.030(6) -0.018(5) -0.058(7)
    N13 0.057(3) 0.043(2) 0.041(2) -0.008(2) 0.018(2) -0.0147(19)
    C36 0.037(2) 0.039(3) 0.025(2) 0.0038(19) 0.0072(17) -0.0066(19)
    C37 0.039(4) 0.039(3) 0.062(8) 0.014(3) -0.008(7) -0.029(5)
_geom_special_details
;
 All esds (except the esd in the dihedral angle between two l.s. planes)
 are estimated using the full covariance matrix.  The cell esds are taken
 into account individually in the estimation of esds in distances, angles
 and torsion angles; correlations between esds in cell parameters are only
 used when they are defined by crystal symmetry.  An approximate (isotropic)
 treatment of cell esds is used for estimating esds involving l.s. planes.
;
loop_
    _geom_bond_atom_site_label_1
    _geom_bond_atom_site_label_2
    _geom_bond_site_symmetry_2
    _geom_bond_distance
    _geom_bond_publ_flag
    Zn1 O4 . 2.0496(13) yes
    Zn1 O4 2_666 2.0906(12) yes
    Zn1 N9 2_666 2.2527(16) yes
    Zn1 N10 . 2.3072(16) yes
    Zn1 N11 . 2.1171(15) yes
    Zn1 N12 . 2.0868(15) yes
    Cl2 C17 . 1.7439(19) ?
    O4 C14 . 1.324(2) ?
    N9 C21 . 1.323(2) ?
    N9 C22 . 1.367(2) ?
    N10 C23 . 1.483(3) ?
    N10 C24 . 1.478(2) ?
    N10 C30 . 1.474(2) ?
    N11 C25 . 1.343(3) ?
    N11 C29 . 1.335(2) ?
    N12 C31 . 1.334(3) ?
    N12 C35 . 1.347(3) ?
    C14 C15 . 1.392(3) ?
    C14 C22 . 1.435(2) ?
    C15 C16 . 1.415(3) ?
    C15 C23 . 1.508(3) ?
    C16 H16 . 0.9500 ?
    C16 C17 . 1.363(3) ?
    C17 C18 . 1.415(3) ?
    C18 C19 . 1.415(3) ?
    C18 C22 . 1.419(3) ?
    C19 H19 . 0.9500 ?
    C19 C20 . 1.364(3) ?
    C20 H20 . 0.9500 ?
    C20 C21 . 1.406(3) ?
    C21 H21 . 0.9500 ?
    C23 H23A . 0.9900 ?
    C23 H23B . 0.9900 ?
    C24 H24A . 0.9900 ?
    C24 H24B . 0.9900 ?
    C24 C25 . 1.506(3) ?
    C25 C26 . 1.389(3) ?
    C26 H26 . 0.9500 ?
    C26 C27 . 1.376(3) ?
    C27 H27 . 0.9500 ?
    C27 C28 . 1.379(4) ?
    C28 H28 . 0.9500 ?
    C28 C29 . 1.388(3) ?
    C29 H29 . 0.9500 ?
    C30 H30A . 0.9900 ?
    C30 H30B . 0.9900 ?
    C30 C31 . 1.512(3) ?
    C31 C32 . 1.394(3) ?
    C32 H32 . 0.9500 ?
    C32 C33 . 1.375(3) ?
    C33 H33 . 0.9500 ?
    C33 C34 . 1.386(3) ?
    C34 H34 . 0.9500 ?
    C34 C35 . 1.380(3) ?
    C35 H35 . 0.9500 ?
    Cl3A O5A . 1.433(4) ?
    Cl3A O6A . 1.417(14) ?
    Cl3A O7A . 1.428(4) ?
    Cl3A O8A . 1.487(13) ?
    Cl3B O5B . 1.436(4) ?
    Cl3B O6B . 1.465(13) ?
    Cl3B O7B . 1.425(4) ?
    Cl3B O8B . 1.369(18) ?
    N13 C36 . 1.145(6) ?
    C36 C37 . 1.425(19) ?
    C37 H37A . 0.9800 ?
    C37 H37B . 0.9800 ?
    C37 H37C . 0.9800 ?
loop_
    _geom_angle_atom_site_label_1
    _geom_angle_atom_site_label_2
    _geom_angle_atom_site_label_3
    _geom_angle_site_symmetry_1
    _geom_angle_site_symmetry_3
    _geom_angle
    _geom_angle_publ_flag
    O4 Zn1 O4 . 2_666 75.08(5) yes
    O4 Zn1 N9 2_666 2_666 74.58(5) yes
    O4 Zn1 N9 . 2_666 145.63(5) yes
    O4 Zn1 N10 . . 87.06(5) yes
    O4 Zn1 N10 2_666 . 158.76(5) yes
    O4 Zn1 N11 . . 97.03(5) yes
    O4 Zn1 N11 2_666 . 118.42(6) yes
    O4 Zn1 N12 . . 105.45(6) yes
    N9 Zn1 N10 2_666 . 125.53(6) yes
    N11 Zn1 N9 . 2_666 83.56(5) yes
    N11 Zn1 N10 . . 74.51(6) yes
    N12 Zn1 O4 . 2_666 97.09(5) yes
    N12 Zn1 N9 . 2_666 93.98(6) yes
    N12 Zn1 N10 . . 76.40(6) yes
    N12 Zn1 N11 . . 141.96(6) yes
    Zn1 O4 Zn1 . 2_666 104.92(5) yes
    C14 O4 Zn1 . 2_666 119.28(11) ?
    C14 O4 Zn1 . . 130.39(11) ?
    C21 N9 Zn1 . 2_666 128.74(13) ?
    C21 N9 C22 . . 118.53(16) ?
    C22 N9 Zn1 . 2_666 112.47(12) ?
    C23 N10 Zn1 . . 113.04(11) ?
    C24 N10 Zn1 . . 99.31(12) ?
    C24 N10 C23 . . 109.22(14) ?
    C30 N10 Zn1 . . 111.46(12) ?
    C30 N10 C23 . . 110.81(16) ?
    C30 N10 C24 . . 112.52(16) ?
    C25 N11 Zn1 . . 114.70(12) ?
    C29 N11 Zn1 . . 126.21(13) ?
    C29 N11 C25 . . 119.08(16) ?
    C31 N12 Zn1 . . 120.55(13) ?
    C31 N12 C35 . . 118.97(16) ?
    C35 N12 Zn1 . . 120.39(13) ?
    O4 C14 C15 . . 124.62(16) ?
    O4 C14 C22 . . 116.93(15) ?
    C15 C14 C22 . . 118.42(16) ?
    C14 C15 C16 . . 119.30(17) ?
    C14 C15 C23 . . 121.93(16) ?
    C16 C15 C23 . . 118.47(16) ?
    C15 C16 H16 . . 119.0 ?
    C17 C16 C15 . . 121.90(17) ?
    C17 C16 H16 . . 119.0 ?
    C16 C17 Cl2 . . 119.50(15) ?
    C16 C17 C18 . . 121.44(17) ?
    C18 C17 Cl2 . . 119.05(15) ?
    C17 C18 C19 . . 125.74(18) ?
    C17 C18 C22 . . 116.81(17) ?
    C19 C18 C22 . . 117.44(17) ?
    C18 C19 H19 . . 120.2 ?
    C20 C19 C18 . . 119.51(18) ?
    C20 C19 H19 . . 120.2 ?
    C19 C20 H20 . . 120.3 ?
    C19 C20 C21 . . 119.41(18) ?
    C21 C20 H20 . . 120.3 ?
    N9 C21 C20 . . 123.04(19) ?
    N9 C21 H21 . . 118.5 ?
    C20 C21 H21 . . 118.5 ?
    N9 C22 C14 . . 116.00(16) ?
    N9 C22 C18 . . 122.04(16) ?
    C18 C22 C14 . . 121.95(16) ?
    N10 C23 C15 . . 115.07(15) ?
    N10 C23 H23A . . 108.5 ?
    N10 C23 H23B . . 108.5 ?
    C15 C23 H23A . . 108.5 ?
    C15 C23 H23B . . 108.5 ?
    H23A C23 H23B . . 107.5 ?
    N10 C24 H24A . . 109.9 ?
    N10 C24 H24B . . 109.9 ?
    N10 C24 C25 . . 109.15(15) ?
    H24A C24 H24B . . 108.3 ?
    C25 C24 H24A . . 109.9 ?
    C25 C24 H24B . . 109.9 ?
    N11 C25 C24 . . 115.36(16) ?
    N11 C25 C26 . . 121.91(19) ?
    C26 C25 C24 . . 122.64(19) ?
    C25 C26 H26 . . 120.6 ?
    C27 C26 C25 . . 118.8(2) ?
    C27 C26 H26 . . 120.6 ?
    C26 C27 H27 . . 120.3 ?
    C26 C27 C28 . . 119.33(19) ?
    C28 C27 H27 . . 120.3 ?
    C27 C28 H28 . . 120.5 ?
    C27 C28 C29 . . 119.0(2) ?
    C29 C28 H28 . . 120.5 ?
    N11 C29 C28 . . 121.8(2) ?
    N11 C29 H29 . . 119.1 ?
    C28 C29 H29 . . 119.1 ?
    N10 C30 H30A . . 109.1 ?
    N10 C30 H30B . . 109.1 ?
    N10 C30 C31 . . 112.34(17) ?
    H30A C30 H30B . . 107.9 ?
    C31 C30 H30A . . 109.1 ?
    C31 C30 H30B . . 109.1 ?
    N12 C31 C30 . . 118.83(16) ?
    N12 C31 C32 . . 121.85(19) ?
    C32 C31 C30 . . 119.31(19) ?
    C31 C32 H32 . . 120.6 ?
    C33 C32 C31 . . 118.8(2) ?
    C33 C32 H32 . . 120.6 ?
    C32 C33 H33 . . 120.2 ?
    C32 C33 C34 . . 119.57(19) ?
    C34 C33 H33 . . 120.2 ?
    C33 C34 H34 . . 120.8 ?
    C35 C34 C33 . . 118.4(2) ?
    C35 C34 H34 . . 120.8 ?
    N12 C35 C34 . . 122.35(19) ?
    N12 C35 H35 . . 118.8 ?
    C34 C35 H35 . . 118.8 ?
    O5A Cl3A O8A . . 106.9(6) ?
    O6A Cl3A O5A . . 110.8(6) ?
    O6A Cl3A O7A . . 113.9(6) ?
    O6A Cl3A O8A . . 107.9(7) ?
    O7A Cl3A O5A . . 109.5(3) ?
    O7A Cl3A O8A . . 107.7(5) ?
    O5B Cl3B O6B . . 108.5(6) ?
    O7B Cl3B O5B . . 109.9(3) ?
    O7B Cl3B O6B . . 102.9(6) ?
    O8B Cl3B O5B . . 110.1(7) ?
    O8B Cl3B O6B . . 112.0(7) ?
    O8B Cl3B O7B . . 113.2(8) ?
    N13 C36 C37 . . 178.3(9) ?
    C36 C37 H37A . . 109.5 ?
    C36 C37 H37B . . 109.5 ?
    C36 C37 H37C . . 109.5 ?
    H37A C37 H37B . . 109.5 ?
    H37A C37 H37C . . 109.5 ?
    H37B C37 H37C . . 109.5 ?
loop_
    _geom_torsion_atom_site_label_1
    _geom_torsion_atom_site_label_2
    _geom_torsion_atom_site_label_3
    _geom_torsion_atom_site_label_4
    _geom_torsion_site_symmetry_1
    _geom_torsion_site_symmetry_2
    _geom_torsion_site_symmetry_3
    _geom_torsion_site_symmetry_4
    _geom_torsion
    _geom_torsion_publ_flag
    Zn1 O4 C14 C15 . . . . -26.6(2) ?
    Zn1 O4 C14 C15 2_666 . . . -176.44(13) ?
    Zn1 O4 C14 C22 2_666 . . . 5.5(2) ?
    Zn1 O4 C14 C22 . . . . 155.34(12) ?
    Zn1 N9 C21 C20 2_666 . . . -173.83(14) ?
    Zn1 N9 C22 C14 2_666 . . . -7.22(19) ?
    Zn1 N9 C22 C18 2_666 . . . 173.88(13) ?
    Zn1 N10 C23 C15 . . . . -57.44(17) ?
    Zn1 N10 C24 C25 . . . . -51.37(16) ?
    Zn1 N10 C30 C31 . . . . -6.3(2) ?
    Zn1 N11 C25 C24 . . . . 7.1(2) ?
    Zn1 N11 C25 C26 . . . . -176.26(14) ?
    Zn1 N11 C29 C28 . . . . 178.20(14) ?
    Zn1 N12 C31 C30 . . . . 2.5(3) ?
    Zn1 N12 C31 C32 . . . . -175.94(17) ?
    Zn1 N12 C35 C34 . . . . 176.39(16) ?
    Cl2 C17 C18 C19 . . . . -3.3(3) ?
    Cl2 C17 C18 C22 . . . . 177.07(13) ?
    O4 C14 C15 C16 . . . . 177.98(16) ?
    O4 C14 C15 C23 . . . . -8.5(3) ?
    O4 C14 C22 N9 . . . . 1.7(2) ?
    O4 C14 C22 C18 . . . . -179.40(15) ?
    N10 C24 C25 N11 . . . . 34.0(2) ?
    N10 C24 C25 C26 . . . . -142.65(18) ?
    N10 C30 C31 N12 . . . . 3.0(3) ?
    N10 C30 C31 C32 . . . . -178.5(2) ?
    N11 C25 C26 C27 . . . . -2.2(3) ?
    N12 C31 C32 C33 . . . . -0.8(4) ?
    C14 C15 C16 C17 . . . . 1.9(3) ?
    C14 C15 C23 N10 . . . . 54.8(2) ?
    C15 C14 C22 N9 . . . . -176.47(16) ?
    C15 C14 C22 C18 . . . . 2.4(3) ?
    C15 C16 C17 Cl2 . . . . -178.58(14) ?
    C15 C16 C17 C18 . . . . 2.1(3) ?
    C16 C15 C23 N10 . . . . -131.61(17) ?
    C16 C17 C18 C19 . . . . 175.97(18) ?
    C16 C17 C18 C22 . . . . -3.6(3) ?
    C17 C18 C19 C20 . . . . -179.01(18) ?
    C17 C18 C22 N9 . . . . -179.81(16) ?
    C17 C18 C22 C14 . . . . 1.4(3) ?
    C18 C19 C20 C21 . . . . -1.5(3) ?
    C19 C18 C22 N9 . . . . 0.6(3) ?
    C19 C18 C22 C14 . . . . -178.28(16) ?
    C19 C20 C21 N9 . . . . 1.3(3) ?
    C21 N9 C22 C14 . . . . 178.16(16) ?
    C21 N9 C22 C18 . . . . -0.7(3) ?
    C22 N9 C21 C20 . . . . -0.2(3) ?
    C22 C14 C15 C16 . . . . -4.0(3) ?
    C22 C14 C15 C23 . . . . 169.52(16) ?
    C22 C18 C19 C20 . . . . 0.6(3) ?
    C23 N10 C24 C25 . . . . 67.1(2) ?
    C23 N10 C30 C31 . . . . -133.10(18) ?
    C23 C15 C16 C17 . . . . -171.88(17) ?
    C24 N10 C23 C15 . . . . -166.98(15) ?
    C24 N10 C30 C31 . . . . 104.3(2) ?
    C24 C25 C26 C27 . . . . 174.15(19) ?
    C25 N11 C29 C28 . . . . -0.6(3) ?
    C25 C26 C27 C28 . . . . -0.3(3) ?
    C26 C27 C28 C29 . . . . 2.3(3) ?
    C27 C28 C29 N11 . . . . -1.8(3) ?
    C29 N11 C25 C24 . . . . -173.92(17) ?
    C29 N11 C25 C26 . . . . 2.7(3) ?
    C30 N10 C23 C15 . . . . 68.51(19) ?
    C30 N10 C24 C25 . . . . -169.36(17) ?
    C30 C31 C32 C33 . . . . -179.2(2) ?
    C31 N12 C35 C34 . . . . -0.2(3) ?
    C31 C32 C33 C34 . . . . 0.4(4) ?
    C32 C33 C34 C35 . . . . 0.0(4) ?
    C33 C34 C35 N12 . . . . -0.1(3) ?
    C35 N12 C31 C30 . . . . 179.09(19) ?
    C35 N12 C31 C32 . . . . 0.7(3) ?
loop_
    _geom_hbond_atom_site_label_D
    _geom_hbond_atom_site_label_H
    _geom_hbond_atom_site_label_A
    _geom_hbond_site_symmetry_D
    _geom_hbond_site_symmetry_H
    _geom_hbond_site_symmetry_A
    _geom_hbond_distance_DH
    _geom_hbond_distance_HA
    _geom_hbond_distance_DA
    _geom_hbond_angle_DHA
    _geom_hbond_publ_flag
    C20 H20 O5B . . 2_776 0.95 2.44 3.124(4) 129 yes
    C21 H21 O8A . . 1_554 0.95 2.43 3.152(14) 132 yes
    C21 H21 O8B . . 1_554 0.95 2.30 3.094(18) 141 yes
    C23 H23B Cl2 . . 2_676 0.99 2.81 3.7220(19) 154 yes
    C26 H26 O5B . . 1_455 0.95 2.38 3.140(5) 137 yes
    C33 H33 O8A . . 2_767 0.95 2.52 3.453(15) 168 yes
    C33 H33 O8B . . 2_767 0.95 2.60 3.504(19) 160 yes
    C34 H34 O7A . . 1_545 0.95 2.49 3.334(5) 148 yes
_shelx_space_group_comment
;
The symmetry employed for this shelxl refinement is uniquely defined
by the following loop, which should always be used as a source of
symmetry information in preference to the above space-group names.
They are only intended as comments.
;
_shelx_estimated_absorpt_T_min     0.486
_shelx_estimated_absorpt_T_max     0.767
_shelx_hkl_file
;
   0   0   1 1015.00   24.95
   0   0   2    6.15    0.57
   0   0   3   11.81    0.96
   0   0  -3   11.61    0.94
   0   0   4   76.67    3.19
   0   0  -4   73.82    3.14
   0   0   5   19.71    1.63
   0   0  -5   14.94    1.44
   0   0   6   89.15    4.22
   0   0  -6   87.66    4.12
   0   0  -6   86.43    4.45
   0   0   7  767.88   21.40
   0   0  -7  729.92   21.11
   0   0  -7  714.93   21.73
   0   0   8  403.80   13.49
   0   0  -8  411.99   13.27
   0   0  -8  368.97   13.78
   0   0   9  195.17    8.55
   0   0  -9  189.67    8.21
   0   0  -9  195.68    9.04
   0   0  10   51.58    4.08
   0   0 -10   46.61    4.21
   0   0  11   42.40    3.73
   0   0 -11   36.07    3.36
   0   0 -11   45.50    4.14
   0   0 -12   56.07    4.46
   0   0  12   52.37    4.11
   0   0  13    1.82    0.76
   0   0  14   35.04    2.44
   0  -1  13   81.91    4.26
   0  -1  13   85.54    4.31
   0  -1  12   68.06    4.38
   0   1 -11  398.55   14.19
   0  -1  11  378.63   13.96
   0   1 -11  380.92   14.35
   0   1 -10   62.82    4.43
   0   1 -10   66.67    5.07
   0   1  -9   37.74    3.30
   0   1  -9   44.30    3.93
   0  -1   9   42.25    3.64
   0  -1   8  182.03    7.26
   0   1  -8  200.28    8.03
   0   1  -8  178.70    8.36
   0  -1   8  194.13    8.26
   0  -1   7  201.49    7.56
   0   1  -7  217.64    8.12
   0   1  -7  201.99    8.48
   0  -1   7  221.57    8.50
   0  -1   6   16.56    1.61
   0   1  -6   18.63    1.81
   0  -1   6   18.85    1.91
   0   1  -6   15.37    1.83
   0  -1   5    6.43    1.01
   0   1  -5    3.23    0.73
   0  -1   4 1619.15   41.72
   0   1  -4 1655.30   41.59
   0  -1   3  100.49    2.72
   0  -1   3   99.02    3.68
   0  -1   3   93.22    2.59
   0  -1   2 2390.87   57.25
   0  -1   2 2257.76   57.80
   0  -1   1   77.58    2.49
   0  -1   1   82.55    2.59
   0   1   0  965.77   23.67
   0  -1  -1  178.97    4.95
   0   1   2  255.19    7.06
   0  -1  -2  270.46    7.01
   0   1   3 1932.76   46.29
   0  -1  -3 1834.67   45.70
   0  -1  -4   88.46    2.64
   0  -1  -4   98.48    3.60
   0  -1  -4   90.45    2.54
   0   1   4  100.09    3.60
   0  -1  -5 1050.31   27.74
   0   1   5 1074.01   27.76
   0   1   6  100.24    4.49
   0  -1  -6   99.85    4.45
   0  -1  -6  103.60    4.80
   0   1   6  101.87    4.47
   0  -1  -7   15.38    1.92
   0   1   7   14.08    1.69
   0  -1  -7   14.33    1.66
   0   1   7   10.66    1.45
   0   1   7   14.80    1.68
   0   1   8  194.10    7.83
   0  -1  -8  199.46    7.87
   0  -1  -8  196.09    8.42
   0   1   8  182.78    7.83
   0   1   9  499.27   16.61
   0  -1  -9  525.94   17.63
   0   1   9  518.82   16.79
   0   1  10  304.12   11.91
   0  -1 -10  318.40   12.85
   0   1  10  313.02   11.96
   0   1  11  310.41   12.07
   0   1  11  307.33   12.09
   0  -1 -11  290.60   12.66
   0   1  12  111.18    6.38
   0  -1 -12  117.82    6.93
   0   1  13   29.33    2.90
   0   1  13   37.75    3.29
   0   1  14   29.69    2.50
   0   1  14   34.53    2.69
   0  -2  13  110.63    4.84
   0  -2  12   -0.18    0.48
   0  -2  12    0.33    0.47
   0  -2  11  118.50    6.11
   0   2 -11  130.53    6.80
   0  -2  11  121.91    6.61
   0  -2  10  304.04   12.23
   0   2 -10  306.16   11.46
   0  -2   9   38.90    3.64
   0   2  -9   37.37    3.29
   0   2  -9   34.40    3.44
   0  -2   8  407.60   14.87
   0   2  -8  426.60   14.24
   0   2  -8  425.06   14.93
   0  -2   7  260.27   10.25
   0   2  -7  279.17    9.82
   0   2  -6  862.97   25.41
   0  -2   6  880.68   24.89
   0   2  -6  931.70   25.24
   0  -2   6  903.22   25.83
   0  -2   6  940.45   25.73
   0  -2   5    6.03    1.02
   0  -2   5    5.80    1.14
   0   2  -5    9.72    1.28
   0  -2   5    7.49    1.20
   0  -2   4  112.56    4.68
   0  -2   4  107.15    3.31
   0  -2   3  336.09    9.63
   0  -2   3  308.91    8.38
   0  -2   2   23.11    1.36
   0  -2   1 2189.80   54.20
   0   2   0    0.46    0.21
   0  -2  -1  790.42   20.40
   0   2   1  787.87   19.73
   0  -2  -2  314.44    8.89
   0  -2  -3  509.25   13.64
   0  -2  -4  356.32    9.88
   0  -2  -5 2777.81   67.37
   0  -2  -5 2716.61   67.72
   0   2   6    1.40    0.57
   0  -2  -6    1.09    0.23
   0   2   7   34.99    2.54
   0   2   7   37.40    2.68
   0   2   7   37.56    2.64
   0   2   8  259.25    9.45
   0   2   8  276.77    9.71
   0   2   8  261.83    9.66
   0   2   9   13.98    1.94
   0   2   9   13.90    2.00
   0   2  10   18.18    2.36
   0   2  10   20.31    2.49
   0  -2 -10   21.46    2.83
   0   2  11   29.15    3.08
   0  -2 -11   26.35    3.29
   0   2  11   26.01    3.07
   0   2  11   31.81    3.19
   0  -2 -12  505.90   18.22
   0   2  12  512.36   17.66
   0   2  12  496.25   17.17
   0  -2 -13   22.69    2.81
   0   2  13   19.08    2.42
   0   2  13   21.10    2.61
   0   2  14   26.64    2.48
   0   2  14   25.06    2.45
   0  -3  12    9.75    1.27
   0  -3  11  249.78    9.79
   0  -3  11  239.99    9.44
   0   3 -11  252.73   10.05
   0  -3  10  370.72   13.84
   0  -3  10  381.24   13.79
   0  -3  10  373.58   12.84
   0  -3   9    7.93    1.73
   0  -3   9   12.31    2.14
   0   3  -9   10.11    1.69
   0  -3   8  127.37    7.16
   0   3  -8  120.96    6.50
   0  -3   8  141.56    7.53
   0   3  -8  132.94    6.51
   0  -3   7  328.42   12.59
   0   3  -7  305.71   11.70
   0  -3   7  318.42   12.54
   0  -3   6    6.85    1.44
   0   3  -6    4.83    1.11
   0  -3   6    5.36    1.41
   0   3  -6    7.82    1.37
   0   3  -5  184.88    7.03
   0  -3   5  169.09    7.40
   0  -3   5  170.37    7.38
   0  -3   4  182.89    5.72
   0  -3   4  173.95    7.13
   0  -3   4  176.00    7.11
   0  -3   3  705.47   18.28
   0  -3   3  700.93   19.90
   0  -3   2   85.25    3.82
   0  -3   2   88.20    3.65
   0  -3   1   76.75    3.28
   0  -3   1   78.25    3.41
   0   3   0  886.18   22.80
   0  -3   0  860.24   23.30
   0  -3   0  936.87   23.78
   0  -3   0  928.22   23.31
   0   3   1   66.15    2.39
   0  -3  -1   60.24    2.62
   0  -3  -2   50.42    2.66
   0  -3  -3  986.86   25.92
   0  -3  -4 1282.75   33.10
   0  -3  -5 1313.61   33.79
   0  -3  -6  719.98   19.73
   0  -3  -6  748.98   19.21
   0   3   7  100.08    4.53
   0   3   7  103.74    4.83
   0  -3  -7   91.50    3.26
   0  -3  -7  103.81    5.07
   0   3   8  454.09   14.58
   0   3   8  459.15   14.37
   0  -3  -8  462.36   15.23
   0   3   9   19.40    2.27
   0  -3  -9   17.25    2.34
   0   3   9   18.77    2.10
   0   3  10  423.39   14.45
   0  -3 -10  445.84   15.60
   0   3  10  405.11   13.94
   0   3  11   33.63    3.45
   0   3  11   31.79    3.22
   0   3  11   37.46    3.41
   0  -3 -11   38.76    3.97
   0   3  12   16.70    2.35
   0   3  12   17.59    2.41
   0   3  12   19.93    2.65
   0   3  13  119.27    6.41
   0   3  13  134.21    6.92
   0   3  14   15.54    2.01
   0   3  14   15.43    1.99
   0   3  15   64.07    3.46
   0  -4  12    6.21    0.81
   0  -4  11  118.28    5.29
   0   4 -11  122.62    5.82
   0  -4  10    4.93    1.26
   0  -4  10    4.13    1.16
   0  -4   9   47.64    4.01
   0  -4   9   46.99    4.01
   0   4  -8   33.13    2.97
   0  -4   8   34.17    3.55
   0  -4   8   33.32    3.54
   0  -4   8   31.77    3.47
   0   4  -7  100.68    5.48
   0  -4   7  103.45    6.27
   0  -4   7   92.01    6.04
   0  -4   7   97.24    6.13
   0  -4   6  114.13    6.58
   0  -4   6  121.06    6.67
   0   4  -6  130.31    6.15
   0  -4   5  727.54   23.02
   0  -4   5  794.76   22.10
   0  -4   5  752.71   22.46
   0  -4   5  736.18   23.04
   0   4  -5  792.60   22.29
   0  -4   4  425.40   13.91
   0  -4   4  411.01   12.04
   0  -4   4  405.37   13.76
   0  -4   3  285.44    9.94
   0  -4   3  274.86    8.41
   0  -4   3  290.76   10.15
   0  -4   3  273.55    9.82
   0  -4   3  279.44    9.15
   0  -4   2 1349.65   34.99
   0  -4   2 1273.56   34.69
   0  -4   2 1358.99   34.59
   0  -4   2 1272.47   34.71
   0  -4   1    1.29    0.58
   0  -4   1    1.72    0.60
   0  -4   0    4.38    0.94
   0  -4   0    3.02    0.68
   0  -4   0    3.89    0.74
   0  -4  -1  241.09    7.77
   0   4   1  251.83    7.27
   0  -4  -2  294.63    9.84
   0  -4  -2  300.60    9.13
   0   4   2  306.37    8.65
   0  -4  -3  212.84    7.62
   0  -4  -4 1352.10   35.61
   0   4   5  204.11    7.06
   0  -4  -5  209.94    7.52
   0  -4  -6  401.53   12.33
   0   4   7   35.00    2.54
   0  -4  -7   37.75    2.15
   0  -4  -7   35.14    2.44
   0   4   8  163.55    7.05
   0   4   8  162.61    6.70
   0  -4  -8  159.55    7.22
   0  -4  -9  252.06   10.27
   0   4   9  245.49    9.71
   0   4   9  244.28    9.33
   0   4   9  242.63    9.95
   0  -4 -10   14.31    2.28
   0   4  10   12.87    2.00
   0   4  10   10.02    1.66
   0   4  10   14.17    2.20
   0   4  11    1.40    0.84
   0  -4 -11    1.14    0.97
   0   4  11    0.77    0.79
   0   4  12    1.65    0.91
   0  -4 -12    2.60    1.20
   0   4  12    2.57    1.18
   0   4  13  500.21   16.65
   0  -4 -13  489.63   17.34
   0   4  13  500.75   16.95
   0   4  14   50.86    3.58
   0   4  14   46.71    3.51
   0   4  15    0.50    0.44
   0  -5  11   29.41    2.05
   0  -5  10    0.85    0.53
   0   5 -10   -0.19    0.45
   0  -5   9   31.94    2.97
   0  -5   8   19.08    2.13
   0  -5   8   19.88    2.62
   0  -5   7   29.43    3.26
   0  -5   7   25.79    3.10
   0  -5   7   26.47    3.08
   0   5  -6  537.78   16.93
   0  -5   6  534.81   18.26
   0  -5   6  521.65   18.30
   0  -5   6  507.52   18.10
   0  -5   5  282.98   10.43
   0   5  -5  301.97   10.71
   0  -5   5  284.89   11.65
   0  -5   5  277.32   11.53
   0  -5   5  288.38   11.63
   0  -5   4   13.60    1.87
   0  -5   4   12.60    1.68
   0  -5   4   12.44    1.94
   0  -5   4   15.00    2.10
   0  -5   4   14.57    2.16
   0  -5   3   28.61    2.55
   0  -5   3   28.02    2.38
   0  -5   3   32.30    2.15
   0  -5   3   29.85    2.83
   0  -5   3   27.88    2.69
   0  -5   3   28.90    2.76
   0  -5   2  251.61    8.93
   0  -5   2  240.30    8.83
   0  -5   2  235.06    9.08
   0  -5   2  230.17    8.92
   0  -5   2  233.80    7.94
   0  -5   1  101.99    4.94
   0  -5   1   91.15    4.59
   0  -5   1   90.17    4.71
   0  -5   0  413.32   13.21
   0  -5   0  405.60   12.57
   0  -5   0  404.19   12.81
   0  -5  -1  570.79   16.75
   0  -5  -1  594.74   16.55
   0  -5  -1  555.55   17.36
   0   5   1  581.25   15.63
   0  -5  -2 1283.37   33.17
   0   5   2 1254.97   32.00
   0  -5  -2 1211.05   33.94
   0  -5  -2 1248.07   32.76
   0   5   3  188.69    6.26
   0  -5  -3  178.87    7.52
   0  -5  -3  193.85    6.77
   0   5   4   15.90    1.41
   0  -5  -4   11.47    1.62
   0   5   5  482.76   13.83
   0   5   5  441.30   13.28
   0  -5  -5  445.11   14.49
   0   5   6   14.75    1.66
   0  -5  -6    9.62    1.58
   0  -5  -6   12.34    1.67
   0   5   6   12.92    1.45
   0   5   7   20.10    2.04
   0  -5  -7   23.35    1.92
   0   5   7   20.21    1.93
   0  -5  -7   18.81    1.99
   0  -5  -7   22.59    2.29
   0   5   8   27.60    2.63
   0   5   8   29.59    2.51
   0  -5  -8   29.41    2.74
   0   5   8   25.77    2.52
   0  -5  -8   26.97    1.99
   0   5   9  302.05   10.72
   0   5   9  296.97   11.19
   0   5   9  308.78   11.34
   0   5   9  285.16   11.13
   0  -5  -9  297.02   11.41
   0   5  10   13.13    2.03
   0   5  10   10.71    1.69
   0   5  10   10.75    1.87
   0   5  10   11.69    1.93
   0  -5 -10    8.28    1.71
   0   5  11  250.45   10.53
   0   5  11  261.81   10.10
   0   5  11  259.43   10.67
   0  -5 -11  265.51   11.27
   0   5  11  261.79   10.87
   0   5  12   87.83    5.46
   0  -5 -12   78.00    5.54
   0   5  12   89.08    5.56
   0   5  13   15.28    2.11
   0  -5 -13   12.08    2.02
   0   5  13   10.42    1.84
   0   5  14  101.12    5.27
   0   5  15    0.85    0.47
   0  -6  10  111.03    4.61
   0   6  -9   49.59    3.65
   0  -6   9   49.52    3.19
   0  -6   8  138.10    6.69
   0  -6   8  130.18    5.70
   0  -6   7   14.11    2.18
   0  -6   6  115.14    6.76
   0  -6   6  108.61    6.68
   0  -6   5    8.27    1.81
   0  -6   5    8.00    1.74
   0  -6   5    8.42    1.50
   0  -6   4   73.11    5.13
   0   6  -4   74.76    4.46
   0  -6   4   68.27    4.97
   0  -6   4   66.64    4.24
   0  -6   4   61.36    4.35
   0  -6   3  503.08   16.47
   0  -6   3  536.83   17.60
   0  -6   3  501.59   17.22
   0  -6   3  513.78   16.12
   0  -6   2  216.15    8.66
   0  -6   2  244.65    9.73
   0  -6   2  229.36    9.08
   0  -6   2  229.63    9.38
   0  -6   2  231.37    8.19
   0  -6   2  216.47    9.03
   0  -6   1  417.56   14.28
   0  -6   1  426.73   14.35
   0  -6   1  408.65   13.97
   0  -6   1  433.82   14.36
   0  -6   0  643.53   20.12
   0  -6   0  658.51   19.66
   0  -6  -1  560.51   17.87
   0  -6  -1  553.17   16.98
   0  -6  -2   22.22    2.04
   0   6   2   23.31    1.68
   0  -6  -2   23.08    2.29
   0   6   3  524.48   14.77
   0   6   3  510.53   15.35
   0  -6  -3  550.60   15.82
   0  -6  -3  512.68   17.11
   0   6   4  176.41    6.21
   0  -6  -4  162.59    6.70
   0  -6  -4  171.21    7.78
   0   6   4  169.03    6.46
   0   6   5  324.60   10.70
   0  -6  -5  300.56   11.54
   0   6   5  311.26   10.02
   0   6   5  301.85   10.07
   0   6   6   54.42    3.47
   0   6   6   43.49    2.93
   0  -6  -6   54.86    4.01
   0  -6  -6   56.36    4.06
   0  -6  -7  587.48   19.32
   0  -6  -7  601.60   19.18
   0   6   7  620.87   18.78
   0  -6  -7  641.22   18.30
   0   6   7  620.68   18.18
   0  -6  -8   54.52    3.70
   0   6   8   61.02    4.06
   0  -6  -8   50.23    3.22
   0   6   8   60.17    3.72
   0  -6  -8   54.63    3.88
   0   6   9   18.32    2.12
   0   6   9   18.24    2.24
   0   6   9   17.13    2.22
   0  -6  -9   23.54    2.51
   0   6  10  263.24   10.55
   0   6  10  264.78    9.90
   0  -6 -10  252.05   10.40
   0   6  10  258.04   10.52
   0   6  10  232.33   10.00
   0  -6 -11    1.99    0.97
   0   6  11    0.57    0.77
   0   6  11    2.61    1.02
   0   6  11    1.64    0.91
   0   6  11    1.62    0.86
   0   6  12    3.39    1.24
   0  -6 -12    3.17    1.12
   0   6  12    3.36    1.14
   0   6  13   23.18    2.51
   0  -6 -13   24.74    2.69
   0   6  14  145.63    6.41
   0  -6 -15    3.37    0.80
   0   6  15    1.88    0.60
   0  -7   8   19.31    1.89
   0   7  -8   19.70    2.16
   0  -7   8   14.73    1.43
   0   7  -8   21.41    2.17
   0  -7   7   87.25    5.01
   0  -7   7   82.76    4.45
   0  -7   6    6.45    1.51
   0  -7   5   83.30    5.65
   0  -7   4   98.61    6.27
   0  -7   4  103.46    6.44
   0  -7   4  105.46    5.49
   0  -7   3   11.12    2.03
   0  -7   3    6.26    1.60
   0  -7   3    9.19    1.69
   0  -7   2    2.99    1.03
   0  -7   2    2.19    1.11
   0  -7   2    1.28    0.87
   0  -7   2    4.56    1.37
   0  -7   2    2.42    1.01
   0  -7   2    2.78    0.94
   0  -7   1  133.07    6.36
   0  -7   1  128.51    6.11
   0  -7   1  153.50    7.37
   0  -7   1  134.81    7.13
   0  -7   1  132.03    6.18
   0  -7   1  140.50    7.20
   0  -7   0  145.19    6.56
   0  -7   0  144.90    7.13
   0  -7   0  151.70    7.60
   0  -7   0  145.85    6.33
   0  -7   0  152.52    6.75
   0  -7   0  142.75    6.45
   0  -7   0  140.59    7.51
   0  -7  -1    1.22    0.79
   0  -7  -1    0.89    0.51
   0  -7  -1    2.43    0.79
   0  -7  -1    2.02    0.98
   0  -7  -1    1.50    1.04
   0  -7  -2  530.37   15.87
   0  -7  -2  462.79   15.41
   0  -7  -3  616.60   20.47
   0   7   3  618.95   18.26
   0  -7  -3  605.18   18.58
   0  -7  -4    2.72    0.90
   0  -7  -4    3.42    1.24
   0   7   4    6.02    1.09
   0  -7  -5  252.21   11.02
   0  -7  -5  268.26   11.26
   0   7   5  261.12    9.73
   0  -7  -5  262.86    9.85
   0   7   5  262.92    9.30
   0  -7  -6  458.62   16.75
   0  -7  -6  487.73   15.78
   0   7   6  506.30   15.15
   0   7   6  481.98   15.67
   0   7   7  229.02    9.00
   0   7   7  207.38    8.24
   0   7   7  210.34    8.36
   0  -7  -7  211.57    9.57
   0  -7  -7  223.69    8.82
   0  -7  -7  218.68    8.75
   0  -7  -7  214.95    9.84
   0  -7  -8   73.00    5.10
   0   7   8   83.19    5.01
   0   7   8   83.72    4.59
   0   7   8   71.33    4.51
   0  -7  -8   81.47    4.57
   0  -7  -8   76.25    4.84
   0  -7  -8   80.94    4.56
   0  -7  -8   68.39    4.84
   0   7   9  141.98    6.97
   0   7   9  132.30    6.22
   0   7  10   25.88    2.88
   0   7  10   29.46    2.72
   0   7  10   30.29    3.09
   0   7  11   44.07    3.72
   0   7  11   43.50    3.75
   0   7  11   40.37    3.16
   0   7  12  276.37   10.77
   0   7  13   58.10    3.89
   0  -7 -13   56.42    4.08
   0   7  14   50.41    3.25
   0  -7 -14   47.65    3.25
   0  -7 -15   38.75    2.30
   0   8  -7   38.38    2.84
   0  -8   7   36.70    2.51
   0   8  -7   41.24    2.79
   0  -8   7   37.53    2.36
   0  -8   7   39.68    2.72
   0   8  -6    1.62    0.73
   0  -8   6    1.55    0.70
   0  -8   6   -0.15    0.71
   0  -8   5   36.58    3.33
   0  -8   4    5.83    1.50
   0  -8   3    1.10    0.71
   0  -8   3    1.89    0.97
   0  -8   2   41.50    3.53
   0  -8   2   35.54    3.62
   0  -8   2   35.37    3.23
   0  -8   1  131.47    6.48
   0  -8   1  124.96    6.14
   0  -8   1  136.01    7.27
   0  -8   1  126.53    7.06
   0  -8   1  118.70    6.06
   0  -8   1  138.50    7.44
   0  -8   0   51.70    3.79
   0  -8   0   36.12    3.18
   0  -8   0   40.13    3.36
   0  -8   0   41.83    4.10
   0  -8   0   48.93    4.12
   0  -8   0   49.28    3.66
   0  -8   0   48.18    3.42
   0  -8   0   49.37    4.29
   0  -8  -1   59.97    4.17
   0  -8  -1   43.65    4.30
   0  -8  -1   49.61    4.52
   0  -8  -1   53.57    3.94
   0  -8  -1   44.23    3.38
   0  -8  -1   58.62    4.05
   0  -8  -1   54.26    3.71
   0  -8  -2  330.04   12.30
   0  -8  -2  319.25   11.18
   0  -8  -2  336.52   12.06
   0  -8  -2  320.72   13.70
   0  -8  -2  356.60   13.92
   0  -8  -3   28.18    2.82
   0   8   3   30.83    2.73
   0  -8  -3   24.71    2.78
   0   8   4  356.88   12.10
   0  -8  -4  378.21   12.75
   0  -8  -5   58.16    5.15
   0  -8  -5   62.43    4.46
   0   8   5   61.22    4.22
   0  -8  -5   62.75    5.15
   0  -8  -5   55.61    4.02
   0   8   5   63.51    3.89
   0   8   6  199.87    7.86
   0  -8  -6  164.11    9.35
   0  -8  -6  183.41    8.45
   0   8   6  202.31    8.52
   0  -8  -6  188.04    9.57
   0  -8  -6  211.64    8.70
   0  -8  -6  187.66    8.50
   0   8   7  125.50    5.86
   0  -8  -7  106.29    7.04
   0  -8  -7  123.72    6.41
   0   8   7  130.67    6.61
   0  -8  -7  115.49    7.07
   0  -8  -7  122.38    6.48
   0  -8  -7  116.96    6.24
   0   8   8  242.63    9.24
   0  -8  -8  219.45   10.60
   0  -8  -8  237.12   10.59
   0  -8  -8  232.14   10.05
   0   8   8  253.62   10.14
   0  -8  -8  252.25    9.78
   0  -8  -8  251.09    9.75
   0  -8  -9  298.94   10.66
   0  -8  -9  300.43   11.28
   0  -8  -9  293.25   11.76
   0  -8  -9  286.90   11.45
   0   8   9  301.40   11.67
   0   8   9  298.50   10.70
   0  -8 -10   81.72    5.38
   0   8  10   86.79    5.30
   0  -8 -10   80.57    5.08
   0   8  10   78.33    5.23
   0   8  11  322.00   11.76
   0  -8 -11  286.74   11.37
   0   8  12  100.33    5.39
   0  -8 -12   94.61    5.32
   0  -8 -13    0.64    0.54
   0   8  13    0.32    0.51
   0  -8 -14    0.43    0.35
   0   8  14    0.58    0.39
   0  -9   6    9.52    1.11
   0  -9   5   22.66    2.06
   0   9  -5   21.62    2.07
   0  -9   4  354.73   11.61
   0   9  -4  290.08   11.00
   0  -9   3  205.94    9.06
   0  -9   2   14.36    1.86
   0  -9   2   21.75    2.72
   0  -9   1   -0.24    1.23
   0  -9   1    1.18    0.68
   0  -9   0  268.56   11.86
   0  -9   0  284.08   10.43
   0  -9   0  269.45   10.46
   0  -9   0  256.69   10.40
   0  -9   0  283.59   10.10
   0  -9  -1    3.75    1.16
   0  -9  -1    3.48    1.60
   0  -9  -1    4.51    1.20
   0  -9  -1    5.19    1.68
   0  -9  -1    3.26    1.15
   0  -9  -1    4.73    1.17
   0  -9  -1    2.44    1.10
   0  -9  -2   15.79    2.07
   0  -9  -2   13.54    2.06
   0  -9  -2   15.31    2.26
   0   9   2   20.18    2.30
   0  -9  -2   12.97    2.52
   0  -9  -2   18.37    2.45
   0  -9  -3  113.56    6.11
   0  -9  -3  122.44    6.76
   0  -9  -3  110.44    6.18
   0   9   3  127.92    6.17
   0  -9  -3  111.63    7.65
   0  -9  -3  118.75    6.59
   0  -9  -4   73.55    5.21
   0  -9  -4   72.01    4.86
   0  -9  -4   74.60    6.17
   0  -9  -4   78.53    6.13
   0  -9  -4   72.50    5.11
   0   9   4   76.55    4.56
   0   9   5   13.94    2.03
   0   9   5   14.86    1.89
   0  -9  -5   11.26    2.59
   0  -9  -5   11.31    2.47
   0  -9  -5   16.43    2.23
   0  -9  -6  159.67    7.78
   0  -9  -6  174.43    8.31
   0   9   6  173.89    7.27
   0  -9  -6  152.79    9.12
   0   9   6  168.77    7.92
   0  -9  -6  170.31    9.26
   0  -9  -6  176.80    8.37
   0  -9  -7  119.71    6.52
   0  -9  -7  132.97    6.87
   0   9   7  134.22    6.07
   0  -9  -7  113.11    7.55
   0   9   7  133.53    6.79
   0  -9  -7  121.90    7.59
   0  -9  -7  116.89    6.61
   0  -9  -8   90.72    5.50
   0  -9  -8   93.73    6.24
   0  -9  -8   93.82    5.46
   0   9   8   97.63    5.65
   0  -9  -8   74.57    5.93
   0  -9  -8   92.21    5.58
   0  -9  -9   76.61    4.53
   0  -9  -9   70.15    4.96
   0   9  10   41.09    3.44
   0   9  11   60.41    4.02
   0   9  12    0.32    0.51
   0   9  13    0.73    0.48
   0 -10   5   24.18    1.47
   0 -10   4   29.77    2.15
   0  10  -3   24.14    2.03
   0  10  -2   89.25    4.65
   0 -10   2   97.54    5.14
   0 -10   1    8.20    1.54
   0  10  -1    7.74    1.34
   0 -10   1    5.78    1.11
   0  10   0   37.26    3.07
   0 -10   0   38.80    3.57
   0 -10   0   37.53    2.94
   0 -10  -1    4.37    1.53
   0  10   1    3.47    1.06
   0 -10  -1    3.06    0.92
   0 -10  -1    7.00    1.47
   0 -10  -2   11.89    2.36
   0 -10  -2   11.55    1.97
   0  10   2   10.69    1.63
   0 -10  -2   13.08    1.84
   0 -10  -3  401.38   15.96
   0 -10  -3  408.97   13.54
   0 -10  -3  415.74   14.02
   0  10   3  399.08   13.44
   0 -10  -3  397.98   14.47
   0 -10  -3  404.00   14.21
   0 -10  -4   82.05    5.00
   0 -10  -4   69.59    4.76
   0  10   4   71.51    4.30
   0 -10  -4   74.49    5.11
   0 -10  -5  304.15   11.81
   0 -10  -5  321.80   12.15
   0 -10  -5  303.16   13.52
   0 -10  -6   52.18    4.10
   0 -10  -6   52.18    4.17
   0 -10  -6   45.23    4.60
   0 -10  -7  118.15    6.48
   0 -10  -7  112.36    6.28
   0 -10  -7  104.33    6.92
   0 -10  -8    5.94    1.45
   0 -10  -8    5.82    1.87
   0 -10  -9    2.74    0.92
   0 -10  -9    3.44    1.31
   0  10  10  109.15    5.44
   0  10  11   60.94    3.64
   0  10  12  189.76    6.88
   0 -10 -13   23.49    1.84
   0 -11   2    0.30    0.48
   0 -11   1   59.57    3.39
   0 -11   0  134.91    5.75
   0 -11   0  121.68    4.95
   0 -11  -1  361.62   11.98
   0 -11  -1  368.23   12.81
   0 -11  -2    2.92    0.84
   0 -11  -2    2.36    1.25
   0 -11  -2    3.70    1.04
   0 -11  -3    4.42    1.08
   0 -11  -3    4.27    1.38
   0 -11  -3    3.25    1.03
   0 -11  -4    3.39    1.08
   0 -11  -4    4.23    1.09
   0 -11  -4    2.68    1.07
   0 -11  -5   23.03    2.47
   0 -11  -5   21.16    2.40
   0 -11  -5   19.27    2.46
   0 -11  -5   18.13    2.79
   0 -11  -6   34.38    3.01
   0 -11  -6   31.30    2.95
   0 -11  -6   31.22    3.53
   0 -11  -7   10.03    1.67
   0 -11  -7    8.61    1.59
   0 -11  -7    8.60    1.59
   0 -11  -7    8.00    1.85
   0 -11  -8  195.97    8.21
   0 -11  -8  182.12    7.64
   0 -11  -8  183.10    7.89
   0 -11  -8  184.43    8.55
   0 -11  -9   18.95    2.22
   0  11   9   18.15    1.84
   0 -11  -9   16.12    2.07
   0 -11 -10   21.11    2.08
   0  11  10   17.36    1.64
   0 -11 -10   18.30    2.08
   0 -11 -11    4.92    0.95
   0 -11 -12    7.59    1.03
   0 -12  -2    3.80    0.67
   0 -12  -3    1.49    0.53
   0 -12  -3    0.68    0.55
   0 -12  -4  130.80    6.38
   0 -12  -4  123.64    5.08
   0 -12  -5   19.72    1.87
   0 -12  -6   79.83    4.13
   0 -12  -6   80.47    4.20
   0 -12  -6   75.82    4.82
   0 -12  -7   -0.38    0.87
   0 -12  -7    0.68    0.53
   0 -12  -7    1.68    0.66
   0 -12  -8   30.61    2.40
   0 -12  -8   34.47    2.80
   0 -12  -8   35.75    2.59
   0 -12  -9   25.86    2.11
   0 -12 -10   53.05    2.87
   0 -12 -10   48.95    2.69
   1 -12 -10    3.46    0.71
   1 -12  -9    6.31    0.99
   1 -12  -9    4.28    0.83
   1 -12  -8   16.18    1.66
   1 -12  -8   17.14    1.67
   1 -12  -8   16.10    1.84
   1 -12  -7    3.15    0.78
   1 -12  -7    3.24    0.97
   1 -12  -7    4.48    0.90
   1 -12  -7    2.90    0.83
   1 -12  -6   14.04    1.52
   1 -12  -6   12.11    1.81
   1 -12  -5   85.80    4.40
   1 -12  -5   88.19    4.04
   1 -12  -4   33.97    2.56
   1 -12  -4   36.90    2.19
   1 -12  -4   39.89    3.20
   1 -12  -3    5.74    1.20
   1 -11 -12   15.43    1.40
   1 -11 -12   12.16    1.12
   1 -11 -11    0.51    0.48
   1 -11 -11    0.34    0.37
  -1  11  10    3.70    0.86
   1 -11 -10    2.79    0.85
   1 -11  -9   24.88    2.40
   1 -11  -9   20.56    2.26
   1 -11  -9   19.29    1.91
   1 -11  -8   26.89    2.66
   1 -11  -8   30.01    2.66
   1 -11  -8   28.66    2.99
   1 -11  -7  347.82   13.45
   1 -11  -7  350.64   12.26
   1 -11  -7  352.56   12.35
   1 -11  -7  342.27   12.20
   1 -11  -6   65.84    4.21
   1 -11  -6   73.64    4.44
   1 -11  -6   65.60    5.14
   1 -11  -5   77.01    5.66
   1 -11  -5   85.80    4.73
   1 -11  -5   81.97    4.63
  -1  11   5   76.27    4.17
   1 -11  -5   76.10    4.83
   1 -11  -4   22.07    2.22
   1 -11  -4   22.34    2.27
   1 -11  -4   25.09    2.60
  -1  11   4   18.90    1.99
   1 -11  -3   86.92    4.34
   1 -11  -3   82.98    4.82
   1 -11  -3   93.84    5.88
  -1  11   3   79.79    4.35
   1 -11  -2    0.65    0.63
   1 -11  -2    1.14    0.85
  -1  11   2    0.72    0.47
   1 -11  -1    8.85    1.37
   1 -11  -1    8.02    1.23
   1 -11  -1    8.52    1.52
  -1  11   1    8.30    1.27
  -1  11   0    1.45    0.58
   1 -11   0    2.29    0.78
   1 -11   1   13.69    1.49
   1 -11   2   35.94    2.21
  -1  10  12    2.24    0.67
  -1  10  11   72.43    4.13
  -1  10  10    0.90    0.65
   1 -10  -9    4.69    1.28
   1 -10  -9    8.19    1.38
  -1  10   8   53.37    3.59
   1 -10  -8   58.84    4.75
   1 -10  -8   60.63    4.16
  -1  10   7  370.53   12.52
   1 -10  -7  346.13   14.43
   1 -10  -7  378.43   13.54
  -1  10   6   38.12    3.08
   1 -10  -6   31.14    3.79
   1 -10  -6   30.37    3.08
   1 -10  -6   35.34    3.44
  -1  10   5  107.33    5.58
   1 -10  -5  104.07    5.91
   1 -10  -5  102.24    7.10
  -1  10   4   51.42    3.75
   1 -10  -4   52.10    4.22
   1 -10  -4   52.79    3.90
   1 -10  -4   53.98    3.96
   1 -10  -3   61.81    4.07
   1 -10  -3   64.63    4.63
  -1  10   3   59.14    4.12
   1 -10  -3   58.46    5.16
   1 -10  -3   67.77    4.36
  -1  10   2    3.22    1.02
   1 -10  -2    2.13    1.18
   1 -10  -2    1.99    0.82
   1 -10  -2    2.37    0.93
   1 -10  -1    7.94    1.37
   1 -10  -1   14.68    1.98
   1 -10  -1   12.41    2.34
  -1  10   1   10.02    1.66
   1 -10   0  187.17    7.64
   1 -10   0  206.77    8.83
  -1  10   0  190.94    8.14
   1 -10   0  184.06    7.51
  -1  10  -1   47.32    3.50
  -1  10  -2   49.67    3.38
  -1  10  -3   10.04    1.36
   1 -10   4   34.12    2.22
  -1   9  13   11.84    1.47
  -1   9  12   19.30    2.10
  -1   9  11  136.00    6.02
  -1   9  11  161.23    7.16
  -1   9  10  125.10    5.93
   1  -9  -9   68.22    4.24
  -1   9   9   69.55    4.32
   1  -9  -9   60.58    4.60
  -1   9   8   32.70    2.92
   1  -9  -8   27.56    3.27
   1  -9  -8   33.54    3.74
   1  -9  -8   32.73    3.11
  -1   9   8   28.70    2.86
   1  -9  -8   34.53    3.16
   1  -9  -8   31.00    3.23
  -1   9   7   32.76    3.01
   1  -9  -7   35.49    3.42
  -1   9   7   33.43    3.06
   1  -9  -7   34.37    3.84
   1  -9  -7   33.34    4.03
   1  -9  -7   30.75    3.17
   1  -9  -7   38.48    3.60
   1  -9  -6  110.03    7.34
   1  -9  -6   95.49    7.17
   1  -9  -6  108.00    6.39
   1  -9  -6  124.48    6.77
  -1   9   6  125.01    6.16
  -1   9   6  123.74    6.16
   1  -9  -5  309.58   12.12
  -1   9   5  317.37   11.45
  -1   9   5  303.17   11.43
   1  -9  -5  309.41   13.75
   1  -9  -4  380.58   15.82
  -1   9   4  386.23   13.27
   1  -9  -4  350.83   13.97
  -1   9   4  413.52   13.77
   1  -9  -4  389.84   13.77
  -1   9   3   88.32    5.28
   1  -9  -3   90.05    5.75
   1  -9  -3   90.11    4.90
   1  -9  -3   87.42    5.22
   1  -9  -2  743.76   22.17
   1  -9  -2  788.37   25.24
  -1   9   2  751.20   22.82
   1  -9  -2  727.95   23.04
   1  -9  -2  756.63   25.29
   1  -9  -2  767.37   22.52
   1  -9  -2  701.02   21.90
  -1   9   1    5.20    1.32
   1  -9  -1    4.61    1.08
   1  -9  -1    5.26    1.26
   1  -9  -1    6.46    1.72
   1  -9  -1    6.17    1.33
   1  -9  -1    3.06    1.08
   1  -9  -1    5.78    1.38
   1  -9  -1    4.21    1.48
   1  -9   0    9.44    2.01
   1  -9   0    7.75    1.52
   1  -9   0    8.62    1.57
   1  -9   0    6.23    1.36
   1  -9   0    6.37    1.66
   1  -9   1   22.24    2.26
   1  -9   1   27.87    2.77
   1  -9   1   25.46    2.88
   1  -9   2    1.92    0.85
  -1   9  -3  163.75    7.17
  -1   9  -4   53.82    3.56
  -1   9  -5  261.47    9.37
   1  -9   5  330.58    9.98
   1  -9   6  113.23    4.23
  -1   8  14  137.04    5.58
  -1   8  13   73.47    4.21
   1  -8 -13   65.63    3.63
   1  -8 -12    6.60    1.24
  -1   8  12    9.97    1.45
  -1   8  12    7.80    1.50
  -1   8  11    8.10    1.44
  -1   8  11    9.21    1.74
  -1   8  10  210.62    8.70
   1  -8  -9    0.69    0.53
  -1   8   9    0.20    0.61
   1  -8  -9    1.34    0.77
   1  -8  -9    0.69    0.70
  -1   8   9    0.21    0.52
   1  -8  -8  298.37   12.07
   1  -8  -8  295.60   11.12
  -1   8   8  312.26   11.22
   1  -8  -8  298.68   11.17
  -1   8   8  308.80   11.32
   1  -8  -8  265.76   12.07
   1  -8  -8  290.30   12.09
   1  -8  -7  235.96   10.27
  -1   8   7  232.98    9.42
   1  -8  -7  235.09   10.90
  -1   8   7  248.82    9.58
   1  -8  -6  537.18   17.30
  -1   8   6  508.40   16.25
   1  -8  -6  458.05   18.01
   1  -8  -6  468.32   17.98
  -1   8   6  531.72   16.44
   1  -8  -5    0.67    0.59
  -1   8   5    0.18    0.48
  -1   8   5    1.33    0.74
   1  -8  -5   -0.32    0.77
   1  -8  -4  123.21    6.51
   1  -8  -4  127.25    7.68
  -1   8   4  126.00    6.24
  -1   8   3  109.37    5.74
   1  -8  -3  108.33    6.00
   1  -8  -3  108.56    5.68
   1  -8  -3   98.80    5.20
   1  -8  -2  207.95    8.50
   1  -8  -2  221.16    8.86
   1  -8  -2  234.75   10.89
   1  -8  -1    1.19    0.68
   1  -8  -1   -0.30    0.86
   1  -8  -1    0.30    1.11
   1  -8  -1    0.19    0.54
   1  -8  -1    0.57    0.57
   1  -8   0   26.02    2.71
   1  -8   0   25.06    3.11
   1  -8   0   24.55    2.54
   1  -8   0   26.44    2.72
   1  -8   1  508.22   17.70
  -1   8  -1  525.07   16.80
   1  -8   1  519.17   17.59
   1  -8   1  539.14   17.81
   1  -8   1  489.22   16.04
   1  -8   1  495.74   16.64
   1  -8   1  484.18   16.00
  -1   8  -2   26.95    2.90
   1  -8   2   32.60    3.15
   1  -8   2   26.38    3.02
   1  -8   2   25.88    2.81
  -1   8  -3   11.14    1.94
   1  -8   3   12.95    2.06
   1  -8   3   15.60    2.16
   1  -8   4   72.15    4.92
  -1   8  -4   82.26    5.26
   1  -8   5    6.16    1.34
  -1   8  -5    5.16    1.28
  -1   8  -5    7.79    1.60
  -1   8  -6   21.93    2.30
   1  -8   6   19.86    1.98
  -1   8  -6   20.04    2.27
   1  -8   6   25.42    2.25
   1  -8   7   32.39    2.08
  -1   8  -7   33.20    2.50
  -1   8  -7   37.28    2.58
   1  -7 -14   35.27    2.64
  -1   7  14   38.04    2.57
  -1   7  14   41.30    2.91
  -1   7  13    1.88    0.81
  -1   7  13    3.25    0.88
  -1   7  12    3.08    1.14
  -1   7  12    2.15    0.82
   1  -7 -11   50.92    3.86
  -1   7  11   63.38    4.58
  -1   7  11   52.13    3.86
  -1   7  10  661.27   20.66
  -1   7  10  662.34   19.87
  -1   7  10  638.94   20.08
  -1   7   9  371.14   12.81
  -1   7   9  334.40   13.03
  -1   7   9  354.97   12.85
  -1   7   8   19.64    2.25
   1  -7  -8   10.92    1.96
  -1   7   8   11.97    1.86
  -1   7   8   13.30    1.90
   1  -7  -8   14.53    2.15
   1  -7  -8   17.52    2.02
   1  -7  -7  193.15    9.08
   1  -7  -7  189.28    8.92
  -1   7   7  193.72    8.04
  -1   7   7  185.96    8.06
  -1   7   7  201.90    8.19
  -1   7   6   15.32    1.88
  -1   7   6   14.10    1.82
   1  -7  -6   11.66    1.82
   1  -7  -6   11.21    2.03
  -1   7   6   11.47    1.65
  -1   7   5   37.71    2.94
  -1   7   5   41.13    3.10
   1  -7  -5   39.14    3.85
  -1   7   5   39.00    2.91
   1  -7  -5   46.58    3.52
  -1   7   4    4.82    1.11
  -1   7   4    4.00    0.95
   1  -7  -4    4.59    1.37
   1  -7  -4    3.40    1.12
  -1   7   3 1224.84   31.82
   1  -7  -3 1208.29   32.96
   1  -7  -3 1103.74   34.39
  -1   7   3 1155.17   32.49
   1  -7  -2   63.47    3.84
   1  -7  -2   74.23    4.46
   1  -7  -1  314.79   11.00
   1  -7  -1  301.79   10.93
   1  -7  -1  326.61   12.73
   1  -7  -1  335.39   11.85
   1  -7   0  157.32    7.84
   1  -7   0  153.79    7.27
   1  -7   0  136.91    6.55
   1  -7   0  151.68    6.59
  -1   7   0  147.31    6.66
   1  -7   1   65.80    4.73
   1  -7   1   74.56    5.00
   1  -7   1   59.55    4.37
   1  -7   1   60.86    4.13
   1  -7   2  149.72    7.25
   1  -7   2  145.89    7.44
   1  -7   2  136.15    6.80
   1  -7   2  138.52    7.13
   1  -7   3    9.11    1.87
   1  -7   3    9.77    1.79
   1  -7   3    9.45    1.82
   1  -7   4  260.32   10.69
  -1   7  -4  283.95   10.69
   1  -7   4  251.38   11.32
   1  -7   4  258.48   11.05
   1  -7   5    6.57    1.54
   1  -7   6   17.96    2.28
  -1   7  -7    7.13    1.44
   1  -7   7    7.28    1.28
  -1   7  -7    9.10    1.66
   1  -7   7    6.80    1.27
  -1   7  -8   29.74    2.63
  -1   7  -8   33.39    2.68
   1  -7   8   29.73    1.90
   1  -7   9   35.92    2.17
  -1   6  15   46.25    2.80
  -1   6  15   48.99    2.70
   1  -6 -15   45.90    2.72
  -1   6  14   35.83    2.86
   1  -6 -14   26.32    2.45
  -1   6  13  175.55    7.77
   1  -6 -13  159.65    7.61
  -1   6  12  227.22    9.56
   1  -6 -12  201.84    9.22
  -1   6  12  211.62    8.75
  -1   6  11    0.45    0.69
  -1   6  11    0.97    0.94
  -1   6  11    1.90    0.99
   1  -6 -11    0.24    0.59
   1  -6 -10   36.46    3.35
  -1   6  10   38.20    3.48
  -1   6  10   33.98    3.11
  -1   6  10   25.63    2.81
   1  -6  -9  390.85   13.69
  -1   6   9  402.34   13.66
  -1   6   9  386.95   13.67
   1  -6  -8    0.53    0.54
  -1   6   8    0.36    0.48
   1  -6  -7  411.91   14.72
  -1   6   7  447.60   14.16
  -1   6   7  448.15   14.16
  -1   6   6  347.85   11.38
   1  -6  -6  324.37   12.37
  -1   6   6  349.95   11.48
  -1   6   6  334.89   11.63
  -1   6   5  741.93   21.01
  -1   6   5  757.71   21.22
  -1   6   5  757.15   21.25
   1  -6  -5  690.97   22.42
  -1   6   4   50.86    3.12
   1  -6  -4   56.27    3.51
  -1   6   4   47.00    3.11
   1  -6  -4   58.08    4.13
  -1   6   3   94.41    4.31
   1  -6  -3   86.78    4.68
  -1   6   3   85.92    4.45
   1  -6  -3  102.21    5.65
   1  -6  -2  302.80   10.28
  -1   6   2  287.38    9.53
   1  -6  -1   19.52    2.06
   1  -6  -1   17.81    2.28
   1  -6  -1   18.46    2.03
   1  -6   0  389.31   13.01
   1  -6   0  383.58   13.67
   1  -6   1   41.18    3.16
   1  -6   1   50.62    3.65
   1  -6   1   47.67    3.53
   1  -6   1   43.89    3.58
   1  -6   2  246.84    9.60
   1  -6   2  246.38   10.23
   1  -6   2  268.44   10.26
   1  -6   2  250.33    9.82
   1  -6   3   32.68    2.88
   1  -6   3   29.80    3.15
   1  -6   3   30.46    2.93
   1  -6   3   32.24    3.15
   1  -6   4    1.09    0.83
   1  -6   4    2.23    1.07
   1  -6   5  130.59    7.58
   1  -6   5  140.98    7.48
  -1   6  -5  146.57    7.11
   1  -6   6  160.13    8.57
   1  -6   6  167.56    8.17
   1  -6   7    3.76    1.17
   1  -6   8    8.92    1.32
  -1   6  -8   11.85    2.01
   1  -6   8    7.59    1.37
  -1   6  -9   89.71    4.82
  -1   6  -9   83.41    4.83
  -1   5  15    0.97    0.52
  -1   5  14    6.26    1.32
   1  -5 -14    7.67    1.46
  -1   5  13  291.03   11.11
   1  -5 -13  279.69   11.37
  -1   5  12    1.65    0.84
   1  -5 -12    0.26    0.64
  -1   5  12    0.83    0.74
  -1   5  11   16.19    2.26
  -1   5  11   15.37    2.27
   1  -5 -11   16.28    2.41
  -1   5  11   14.71    2.09
  -1   5  11   11.32    2.01
  -1   5  10   37.52    3.39
  -1   5  10   39.75    3.59
  -1   5  10   48.15    3.69
   1  -5 -10   48.29    3.98
  -1   5  10   47.56    4.00
  -1   5   9  290.70   11.39
  -1   5   9  285.69   11.00
  -1   5   9  314.93   11.17
   1  -5  -9  303.64   11.48
  -1   5   8   12.44    1.71
   1  -5  -8   14.25    1.87
  -1   5   8   12.19    1.70
  -1   5   8   13.59    1.88
  -1   5   7    1.49    0.68
  -1   5   7    2.68    0.88
   1  -5  -7    2.26    0.82
   1  -5  -7    1.24    0.58
  -1   5   6  327.47   10.78
   1  -5  -6  323.89   11.42
   1  -5  -6  320.03   10.61
  -1   5   6  350.44   10.86
  -1   5   5    4.00    0.86
  -1   5   5    4.42    0.90
  -1   5   4  667.58   18.64
   1  -5  -4  638.90   19.69
  -1   5   4  664.55   18.62
  -1   5   4  667.65   18.41
   1  -5  -3  128.59    5.35
  -1   5   3  126.21    5.16
   1  -5  -3  122.67    5.95
  -1   5   3  130.69    5.08
   1  -5  -2  333.96   11.85
   1  -5  -2  341.95   11.02
  -1   5   2  369.75   10.76
   1  -5  -1  121.91    5.16
  -1   5   1  119.26    4.75
   1  -5  -1  111.96    5.61
   1  -5   0   82.08    4.18
   1  -5   0   81.24    4.54
   1  -5   1   10.29    1.49
   1  -5   1   12.37    1.72
   1  -5   2  967.13   27.44
   1  -5   2  989.46   27.40
   1  -5   3  267.66   10.17
   1  -5   3  261.10    9.40
   1  -5   4  244.58   10.32
   1  -5   4  250.97   10.08
   1  -5   5  183.19    8.89
   1  -5   5  181.42    8.63
   1  -5   5  193.71    8.43
  -1   5  -5  197.17    8.41
   1  -5   6   22.05    2.87
  -1   5  -6   21.14    2.48
   1  -5   6   21.67    2.87
   1  -5   6   19.43    2.58
   1  -5   7  143.14    7.93
   1  -5   7  145.48    8.11
  -1   5  -7  164.62    7.54
   1  -5   7  148.74    7.64
   1  -5   8  112.71    6.18
   1  -5   9  185.02    7.71
  -1   5 -10   18.73    2.08
  -1   4  15   75.18    3.85
  -1   4  14  129.53    6.08
   1  -4 -14  115.41    6.17
  -1   4  13  234.27    9.96
   1  -4 -13  239.04   10.35
  -1   4  13  232.71    9.70
  -1   4  12    4.96    1.41
  -1   4  12    2.54    0.97
   1  -4 -12    6.98    1.70
  -1   4  12    4.73    1.35
  -1   4  11   67.69    4.67
  -1   4  11   71.59    4.76
  -1   4  11   72.33    5.17
   1  -4 -11   71.04    5.21
  -1   4  11   73.20    4.95
  -1   4  10  440.74   14.83
  -1   4  10  416.26   14.63
  -1   4  10  417.38   15.28
   1  -4 -10  427.45   15.52
  -1   4  10  446.42   15.12
  -1   4   9    7.16    1.34
  -1   4   9    6.52    1.37
  -1   4   9    6.46    1.47
  -1   4   9    5.79    1.35
   1  -4  -9    6.00    1.40
  -1   4   8  253.53    9.33
  -1   4   8  239.67    9.69
   1  -4  -8  257.49    9.81
  -1   4   8  256.63    9.37
   1  -4  -7  123.20    5.13
  -1   4   7  126.45    5.47
   1  -4  -7  126.41    5.75
  -1   4   7  118.56    5.40
   1  -4  -6   20.15    1.87
  -1   4   6   19.95    1.80
   1  -4  -6   24.73    2.07
  -1   4   6   21.19    1.89
   1  -4  -5   93.04    4.51
  -1   4   5  102.14    4.19
   1  -4  -4  134.47    5.84
  -1   4   4  150.18    5.22
   1  -4  -3  237.27    8.37
  -1   4   3  234.53    7.58
  -1   4   2  344.40   10.14
  -1   4   1   44.55    2.34
   1  -4   0  906.26   25.23
  -1   4   0  937.18   24.36
   1  -4   1    5.48    1.02
   1  -4   2   22.76    1.99
   1  -4   2   23.78    2.05
   1  -4   3  845.93   22.73
   1  -4   3  799.87   23.37
   1  -4   4    7.43    1.31
   1  -4   4    7.71    1.39
   1  -4   5    0.19    0.53
   1  -4   5    0.62    0.54
   1  -4   6  139.38    7.24
  -1   4  -6  162.25    7.28
   1  -4   6  142.78    7.05
   1  -4   7  257.78   10.96
  -1   4  -7  282.32   10.85
   1  -4   8   19.29    2.58
  -1   4  -8   18.93    2.37
   1  -4   9   16.60    2.25
  -1   4 -10   98.52    5.82
   1  -4  10   88.66    4.88
  -1   4 -11    7.51    1.32
  -1   4 -11    7.72    1.31
   1  -4  12   11.32    1.06
  -1   3  14  106.65    5.58
  -1   3  13  116.44    6.40
  -1   3  13  109.00    6.01
  -1   3  12  311.09   12.33
  -1   3  12  286.39   11.67
  -1   3  12  308.87   11.98
  -1   3  11   22.38    2.84
  -1   3  11   22.45    2.67
  -1   3  11   21.53    2.63
  -1   3  10   22.36    2.61
  -1   3  10   22.73    2.82
  -1   3  10   19.56    2.41
   1  -3 -10   20.88    2.72
  -1   3  10   27.41    2.80
  -1   3   9    0.78    0.63
  -1   3   9    1.48    0.72
  -1   3   9    1.11    0.72
   1  -3  -9    0.90    0.68
  -1   3   9    2.61    0.90
   1  -3  -8   59.63    4.07
  -1   3   8   73.11    4.08
  -1   3   8   61.43    4.15
  -1   3   8   64.51    3.92
  -1   3   8   66.78    4.01
  -1   3   7   84.58    4.25
   1  -3  -7   89.58    4.65
  -1   3   7   79.73    4.19
  -1   3   6   99.75    4.38
   1  -3  -6   93.17    4.56
  -1   3   6  104.30    4.45
   1  -3  -6  100.39    4.07
  -1   3   5 2469.15   60.41
   1  -3  -5 2353.26   60.49
  -1   3   4 1005.69   26.01
  -1   3   3  581.22   15.41
  -1   3   2   11.08    0.99
  -1   3   1  428.21   11.42
   1  -3  -1  394.44   11.54
  -1   3   0   23.47    1.47
   1  -3   0   24.46    1.62
   1  -3   0   21.05    1.52
   1  -3   1    5.54    0.84
   1  -3   2  447.71   13.48
   1  -3   2  475.23   13.27
   1  -3   3 1393.84   37.72
   1  -3   3 1467.68   36.85
   1  -3   4  484.92   15.40
   1  -3   4  505.65   13.83
   1  -3   5  257.18    9.85
  -1   3  -6  260.62    9.68
   1  -3   6  237.85    9.99
   1  -3   6  239.98    9.36
   1  -3   7   81.02    5.53
  -1   3  -7   89.46    5.18
   1  -3   8   92.71    6.04
  -1   3  -8   95.13    5.59
   1  -3   9    2.49    1.08
  -1   3  -9    2.19    0.95
  -1   3 -10   35.14    3.66
   1  -3  10   42.14    3.46
  -1   3 -11   15.27    2.12
   1  -3  11   16.82    1.90
  -1   3 -12  129.66    5.35
  -1   3 -12  124.84    5.48
   1  -2 -14   68.52    4.41
   1  -2 -13   33.64    3.40
   1  -2 -12   77.58    5.54
   1  -2 -11   69.62    5.20
  -1   2  11   68.20    5.07
   1  -2 -10  152.31    7.97
  -1   2  10  156.03    7.90
  -1   2   9  358.11   12.57
   1  -2  -9  350.68   13.16
  -1   2   9  349.59   12.41
  -1   2   9  375.35   13.35
  -1   2   8  271.93    9.92
  -1   2   8  274.28    9.89
  -1   2   7 1014.26   28.27
  -1   2   7 1070.29   28.33
  -1   2   6  194.08    7.13
  -1   2   6  210.69    7.17
   1  -2  -6  207.99    7.56
  -1   2   5    1.70    0.50
   1  -2  -5    1.49    0.41
  -1   2   4   64.56    2.75
  -1   2   3    3.88    0.53
  -1   2   2 2538.00   62.17
  -1   2   1  403.70   10.83
  -1   2   0  282.10    7.83
   1  -2   0  275.23    7.93
   1  -2   1    5.44    0.72
   1  -2   2  331.18    9.78
   1  -2   3    6.43    0.74
   1  -2   3    7.49    0.92
   1  -2   4  751.04   18.90
   1  -2   4  696.81   20.03
  -1   2  -5    1.34    0.59
   1  -2   5    1.31    0.57
   1  -2   5    1.38    0.62
  -1   2  -6  304.02   10.31
   1  -2   6  289.38   10.13
   1  -2   6  284.29   10.56
  -1   2  -6  262.01   10.19
   1  -2   7  231.87    9.55
  -1   2  -7  219.84    9.42
  -1   2  -7  230.25    9.09
   1  -2   8  256.10   10.61
  -1   2  -8  235.11   10.21
  -1   2  -8  249.75    9.92
   1  -2   9   27.57    3.09
   1  -2   9   23.39    2.92
  -1   2  -9   24.90    2.73
   1  -2  10    0.26    0.79
  -1   2 -10    0.22    0.53
   1  -2  10   -0.27    0.58
   1  -2  11  365.43   12.73
   1  -2  11  352.33   13.30
  -1   2 -11  363.90   13.43
   1  -2  12   59.58    3.56
   1  -2  12   65.63    4.18
   1  -2  12   70.55    3.96
  -1   2 -12   73.60    4.27
  -1   1  14    2.80    0.82
  -1   1  14    2.18    0.77
   1  -1 -13   85.00    5.32
  -1   1  13   84.23    5.05
  -1   1  13   75.08    4.73
   1  -1 -12    5.19    1.56
  -1   1  12    4.93    1.41
   1  -1 -11  433.64   16.00
  -1   1  11  427.48   15.61
   1  -1 -10   11.45    2.08
  -1   1  10    7.30    1.73
   1  -1  -9   47.81    3.95
  -1   1   8   24.96    2.41
  -1   1   8   25.74    2.13
   1  -1  -8   22.54    2.47
  -1   1   7  946.64   24.91
  -1   1   7  924.04   25.63
   1  -1  -7  958.08   26.24
  -1   1   7  868.02   25.45
   1  -1  -6   46.25    3.00
  -1   1   6   44.08    2.78
  -1   1   6   49.13    2.88
   1  -1  -6   49.25    2.81
  -1   1   5  138.04    3.76
   1  -1  -5  131.34    3.73
  -1   1   4 1037.73   26.70
  -1   1   3  318.83    8.83
  -1   1   2   11.00    0.72
  -1   1   1   63.89    1.90
   1  -1   0 3390.85   82.51
   1  -1   0 3381.24   82.51
   1  -1   1   15.95    0.98
   1  -1   1   15.67    0.80
   1  -1   2  250.78    7.09
   1  -1   3   15.92    1.21
   1  -1   4   30.04    1.21
   1  -1   4   34.24    2.07
   1  -1   5  127.28    5.14
   1  -1   5  111.59    5.11
  -1   1  -5  127.86    5.19
   1  -1   6   40.49    2.79
   1  -1   6   39.12    2.97
  -1   1  -6   37.60    2.98
  -1   1  -6   39.94    2.82
   1  -1   7 1103.00   29.89
   1  -1   7 1041.97   30.15
  -1   1  -7 1023.04   30.32
  -1   1  -7 1106.57   29.84
   1  -1   8  151.00    6.89
   1  -1   8  136.12    6.96
  -1   1  -8  133.64    7.19
  -1   1  -8  138.73    6.63
   1  -1   9  510.17   17.24
  -1   1  -9  521.12   18.15
  -1   1  -9  536.03   17.29
   1  -1   9  526.98   17.82
  -1   1 -10   83.59    5.79
  -1   1 -10   86.94    5.39
   1  -1  10   87.33    5.70
   1  -1  11   34.86    3.40
  -1   1 -11   26.31    2.98
   1  -1  12  129.00    6.38
   1  -1  12  118.62    6.31
   1  -1  13    6.59    1.17
   1  -1  13    3.41    0.97
  -1   0  14   13.63    1.52
  -1   0  13   92.57    4.93
  -1   0  13   85.13    4.82
  -1   0  12   10.53    1.85
  -1   0  12    8.88    1.66
   1   0 -12   14.80    2.26
  -1   0  11    2.99    1.17
  -1   0  11    2.18    0.94
  -1   0  10   77.55    5.21
  -1   0  10   73.35    5.13
  -1   0  10   78.70    5.19
   1   0 -10   80.29    5.48
  -1   0   9  109.67    5.92
  -1   0   9   97.50    4.93
  -1   0   9   88.53    5.44
   1   0  -9  101.17    6.04
  -1   0   8  326.73   11.48
  -1   0   8  309.50   10.55
   1   0  -8  317.94   11.73
   1   0  -8  310.33   10.94
  -1   0   7  538.91   16.26
  -1   0   7  516.67   15.49
   1   0  -7  543.44   15.86
   1   0  -7  510.56   16.45
   1   0  -6  337.58   10.51
   1   0  -6  330.22   11.01
  -1   0   6  333.89   10.79
  -1   0   6  334.14   10.78
   1   0  -5   13.48    1.29
  -1   0   4  200.34    5.02
  -1   0   4  187.59    4.94
   1   0  -3   38.38    1.77
  -1   0   3   40.08    1.42
  -1   0   2 3199.30   79.14
   1   0  -2 3325.69   79.32
  -1   0   1  860.93   21.81
  -1   0   1  895.35   21.73
  -1   0   0  780.81   19.43
  -1   0  -1 1454.39   34.99
   1   0   1 1404.39   34.80
  -1   0  -2 1582.01   38.17
   1   0   2 1520.11   38.42
  -1   0  -3 1165.40   28.86
  -1   0  -3 1103.63   29.66
   1   0   4  204.57    5.90
  -1   0  -4  202.91    6.05
   1   0   5  825.79   21.88
  -1   0  -5  797.53   21.97
   1   0   6    1.80    0.63
  -1   0  -6    0.25    0.43
  -1   0  -6    1.88    0.72
   1   0   6    0.27    0.49
   1   0   7    3.55    0.89
  -1   0  -7    4.14    0.95
  -1   0  -7    3.67    1.04
   1   0   7    3.91    1.01
   1   0   8  298.24   10.61
  -1   0  -8  280.12   10.48
  -1   0  -8  284.21   11.32
   1   0   8  283.34   10.75
   1   0   9  473.06   15.45
  -1   0  -9  443.85   15.15
  -1   0  -9  440.34   16.25
   1   0   9  444.26   15.54
   1   0  10  181.16    8.56
   1   0  10  176.51    8.22
  -1   0 -10  171.38    8.11
  -1   0 -10  173.92    8.96
  -1   0 -10  182.67    8.58
  -1   0 -11  207.64    9.18
   1   0  11  186.16    8.73
   1   0  11  212.20    9.49
  -1   0 -11  211.79   10.06
   1   0  12  135.25    7.03
   1   0  12  138.80    7.12
   1   0  13   -0.18    0.59
   1   0  13    0.18    0.52
   1   0  14   30.06    2.32
   1   0  14   37.25    2.49
  -1  -1  13   52.43    3.39
  -1  -1  12   16.18    2.11
  -1  -1  12   16.28    2.07
   1   1 -11   47.55    4.07
  -1  -1  11   49.43    3.99
  -1  -1  11   44.64    3.73
   1   1 -10  505.73   17.64
  -1  -1  10  512.56   17.23
  -1  -1  10  500.02   17.32
  -1  -1   9   19.90    2.16
  -1  -1   9   21.11    2.61
   1   1  -9   24.27    2.84
   1   1  -9   18.91    2.23
  -1  -1   9   23.37    2.72
  -1  -1   8  115.79    5.56
  -1  -1   8  120.53    6.20
   1   1  -8  119.68    6.34
   1   1  -8  124.58    5.80
  -1  -1   8  110.97    6.05
  -1  -1   7  281.50    9.69
  -1  -1   7  273.46   10.19
   1   1  -7  266.05   10.22
  -1  -1   7  286.93   10.30
   1   1  -7  274.97    9.61
   1   1  -6  825.96   22.24
  -1  -1   6  818.08   22.85
   1   1  -6  763.36   22.66
  -1  -1   6  778.98   22.23
  -1  -1   6  842.11   22.95
  -1  -1   5  186.14    7.04
   1   1  -5  200.41    6.72
   1   1  -4   29.77    1.80
  -1  -1   3   19.80    0.91
   1   1  -3   20.23    1.27
  -1  -1   2 2649.45   65.06
  -1  -1   2 2714.25   65.25
   1   1  -2 2642.52   65.28
  -1  -1   1    0.68    0.25
  -1  -1   1    1.28    0.34
  -1  -1   1    1.50    0.27
  -1  -1   1    0.73    0.26
  -1  -1   0  267.66    7.24
  -1  -1   0  269.73    6.79
  -1  -1  -1 2332.93   56.41
  -1  -1  -1 2299.23   56.30
  -1  -1  -1 2280.05   55.86
  -1  -1  -2  326.72    8.16
  -1  -1  -2  295.02    8.28
  -1  -1  -2  307.20    8.07
   1   1   2  301.87    8.16
  -1  -1  -2  304.48    8.20
  -1  -1  -2  298.15    8.21
  -1  -1  -3 1845.56   44.57
  -1  -1  -3 1746.68   44.67
   1   1   3 1875.79   45.10
  -1  -1  -4   24.31    1.04
   1   1   4   22.01    1.46
   1   1   5   86.36    3.70
   1   1   6   49.02    2.90
   1   1   6   51.22    3.06
  -1  -1  -6   55.51    3.11
  -1  -1  -6   49.05    3.29
   1   1   7  115.78    5.26
   1   1   7  119.11    5.45
  -1  -1  -7  123.74    5.49
  -1  -1  -7  118.50    5.94
   1   1   8 1322.27   35.51
   1   1   8 1320.66   35.72
  -1  -1  -8 1316.97   35.54
  -1  -1  -8 1244.45   36.50
  -1  -1  -9  399.90   15.18
   1   1   9  438.55   14.36
   1   1   9  429.64   14.60
  -1  -1  -9  410.09   14.28
  -1  -1  -9  417.68   14.38
   1   1  10  151.05    7.32
  -1  -1 -10  142.20    7.95
  -1  -1 -10  141.66    7.07
   1   1  10  143.85    7.32
   1   1  11  108.67    6.18
  -1  -1 -11  108.10    6.93
   1   1  11  113.13    6.47
  -1  -1 -11  102.26    5.76
   1   1  12  577.34   18.98
   1   1  13    0.20    0.53
   1   1  14    8.46    1.32
  -1  -2  13   31.97    2.23
  -1  -2  12   32.53    2.79
  -1  -2  12   21.67    2.29
  -1  -2  11  206.70    9.11
  -1  -2  11  223.70    8.78
  -1  -2  10  244.20    9.60
   1   2 -10  219.17    9.63
  -1  -2  10  227.86    9.79
   1   2  -9   41.77    3.71
  -1  -2   9   45.76    3.72
   1   2  -9   41.68    3.36
  -1  -2   9   48.52    4.05
   1   2  -8    2.63    0.82
  -1  -2   8    2.51    0.95
  -1  -2   8    2.38    0.84
   1   2  -8    3.30    1.09
  -1  -2   7  298.32   10.54
   1   2  -7  298.00   10.31
   1   2  -7  282.35   10.73
  -1  -2   7  305.24   11.18
   1   2  -6    4.15    0.85
  -1  -2   6    3.37    0.95
  -1  -2   6    4.01    0.94
   1   2  -6    4.36    0.99
   1   2  -5  324.89   10.08
  -1  -2   5  307.95   10.37
  -1  -2   5  329.64   10.82
  -1  -2   5  320.01   10.71
  -1  -2   4  251.20    6.90
   1   2  -4  270.03    8.13
  -1  -2   3  336.22    9.09
   1   2  -3  342.29    9.72
  -1  -2   2 1577.11   38.33
  -1  -2   2 1493.24   37.87
  -1  -2   1 6402.93  161.54
  -1  -2   1 6798.43  161.96
  -1  -2   1 6861.08  162.08
  -1  -2   0 2079.79   51.62
  -1  -2   0 2104.29   51.36
  -1  -2  -1  808.74   20.19
  -1  -2  -1  807.45   21.04
  -1  -2  -2    4.58    0.57
  -1  -2  -2    5.93    0.78
  -1  -2  -2    5.25    0.70
  -1  -2  -3  372.06   10.59
  -1  -2  -3  382.10   10.45
  -1  -2  -3  388.58   10.38
   1   2   3  396.29   10.58
  -1  -2  -3  384.83   10.77
  -1  -2  -4 1277.66   33.16
  -1  -2  -4 1327.40   32.63
  -1  -2  -4 1242.85   32.96
   1   2   4 1374.71   33.24
   1   2   5 1135.65   28.93
  -1  -2  -5 1101.39   27.85
   1   2   6 1177.10   29.94
  -1  -2  -6 1117.68   28.04
  -1  -2  -7   94.53    5.14
   1   2   7   91.72    4.44
   1   2   7   95.70    4.70
   1   2   8   14.04    1.78
   1   2   8   10.72    1.61
  -1  -2  -8   14.62    1.86
   1   2   9  117.80    6.04
   1   2   9  114.87    5.85
   1   2  10  106.18    5.91
   1   2  10   95.69    5.63
  -1  -2 -11  291.41   12.50
   1   2  11  275.04   11.25
   1   2  11  286.06   11.49
   1   2  12    6.78    1.69
   1   2  12    8.79    1.76
  -1  -2 -12    6.86    1.80
   1   2  13  215.77    9.19
   1   2  13  224.98    9.53
   1   2  14   28.53    2.56
   1   2  14   32.59    2.83
   1   2  15    7.44    1.07
  -1  -3  12  116.25    4.89
  -1  -3  12  114.21    5.16
  -1  -3  11   73.92    4.49
  -1  -3  11   76.19    4.71
  -1  -3  10   35.79    3.38
  -1  -3   9  251.47   10.85
  -1  -3   9  246.63   10.65
  -1  -3   9  251.71    9.74
   1   3  -8   19.08    2.34
  -1  -3   8   19.19    2.62
   1   3  -8   21.04    2.24
  -1  -3   8   19.99    2.58
   1   3  -7  301.58   11.26
   1   3  -7  314.45   10.92
  -1  -3   7  316.14   12.17
  -1  -3   7  324.23   12.16
  -1  -3   6  128.86    6.07
  -1  -3   6  125.97    6.07
  -1  -3   6  127.14    6.38
   1   3  -6  134.07    5.76
  -1  -3   5  213.18    8.04
  -1  -3   5  199.60    8.13
   1   3  -5  206.48    7.43
  -1  -3   4  104.55    4.85
  -1  -3   4   99.89    4.83
   1   3  -4  108.01    4.45
  -1  -3   3  114.20    4.23
  -1  -3   3  103.02    3.73
  -1  -3   2 1048.78   27.27
  -1  -3   2 1047.81   27.20
  -1  -3   2 1029.79   26.57
  -1  -3   1   11.62    1.08
  -1  -3   1   14.00    1.38
  -1  -3   1   11.69    1.03
  -1  -3   0  907.71   23.09
  -1  -3   0  881.06   22.88
  -1  -3  -1 1126.89   27.58
   1   3   1 1080.10   26.83
  -1  -3  -2 1532.12   39.20
  -1  -3  -3  207.73    6.47
  -1  -3  -4   80.30    3.63
   1   3   4   83.11    3.41
  -1  -3  -4   76.63    3.14
  -1  -3  -5  304.23    9.38
   1   3   5  313.00    9.44
  -1  -3  -5  298.56    8.81
  -1  -3  -6  329.18    9.80
  -1  -3  -6  328.94    9.31
   1   3   6  318.58   10.35
  -1  -3  -7    9.22    1.51
   1   3   7   10.68    1.31
  -1  -3  -7   11.14    0.89
   1   3   7   12.05    1.52
   1   3   7   11.01    1.45
   1   3   8  135.84    6.19
   1   3   8  135.81    5.86
   1   3   8  144.60    6.29
  -1  -3  -8  136.90    6.79
  -1  -3  -9  669.00   21.29
   1   3   9  664.51   20.22
   1   3   9  651.28   20.19
  -1  -3 -10    3.66    1.32
   1   3  10    2.58    0.93
   1   3  10    3.00    1.03
  -1  -3 -11    1.82    0.98
   1   3  11    1.39    0.79
   1   3  11    0.93    0.79
   1   3  12   38.64    3.52
   1   3  12   38.93    3.73
   1   3  12   39.63    3.56
   1   3  13  221.26    9.72
   1   3  13  237.65    9.65
   1   3  14   38.49    3.14
   1   3  14   38.83    3.06
   1   3  15   26.51    2.13
   1   3  15   24.93    1.98
   1   4 -11   16.52    1.91
  -1  -4  11   13.22    1.67
  -1  -4  10   50.89    3.87
  -1  -4  10   46.30    3.60
  -1  -4   9  247.28   10.65
  -1  -4   9  246.69   10.35
  -1  -4   8   57.11    4.63
  -1  -4   8   61.53    4.57
  -1  -4   8   53.07    4.45
  -1  -4   7  142.36    7.40
  -1  -4   7  136.16    7.38
  -1  -4   6  355.10   13.27
  -1  -4   6  384.00   12.92
  -1  -4   6  363.11   13.53
   1   4  -6  362.14   12.10
  -1  -4   5    6.60    1.37
  -1  -4   5    6.18    1.25
   1   4  -5    5.68    1.09
  -1  -4   5    5.57    1.30
   1   4  -4   39.71    2.63
  -1  -4   4   38.70    3.05
  -1  -4   4   45.43    3.28
  -1  -4   3  554.71   15.41
  -1  -4   3  517.93   14.59
  -1  -4   3  530.40   16.02
  -1  -4   3  518.66   15.94
  -1  -4   2 1408.91   36.19
  -1  -4   2 1346.13   36.89
  -1  -4   2 1488.47   37.16
  -1  -4   2 1434.13   37.58
  -1  -4   1  306.80    9.62
  -1  -4   1  305.51    9.33
  -1  -4   1  325.02   10.25
  -1  -4   0  351.95   10.48
  -1  -4   0  357.89   10.45
  -1  -4  -1 1518.50   38.41
   1   4   2  436.64   11.62
  -1  -4  -2  466.20   12.45
  -1  -4  -2  449.62   13.62
  -1  -4  -3    6.81    1.16
  -1  -4  -4  111.64    4.35
  -1  -4  -4  100.01    4.78
  -1  -4  -5 1416.15   36.27
  -1  -4  -5 1374.74   37.17
   1   4   5 1436.91   36.72
   1   4   6   67.94    3.70
  -1  -4  -6   73.05    3.84
   1   4   7    5.83    0.98
  -1  -4  -7    4.25    0.70
  -1  -4  -7    3.56    0.94
  -1  -4  -7    4.03    0.84
   1   4   7    5.05    1.04
  -1  -4  -8   83.33    4.99
   1   4   8   84.38    4.63
   1   4   8   89.44    4.42
   1   4   8   88.75    4.76
  -1  -4  -9   22.22    2.70
   1   4   9   26.34    2.62
   1   4   9   24.49    2.34
   1   4   9   26.42    2.68
   1   4  10   36.23    3.34
  -1  -4 -10   47.29    4.12
   1   4  10   38.27    3.37
  -1  -4 -11  342.76   14.13
   1   4  11  364.96   13.38
   1   4  11  370.40   13.48
   1   4  11  377.27   13.97
  -1  -4 -12   81.34    5.74
   1   4  12   75.61    5.02
   1   4  12   78.08    5.28
   1   4  12   76.24    5.10
   1   4  13    6.36    1.48
   1   4  13    6.31    1.42
   1   4  14   53.89    3.72
   1   4  14   55.47    3.70
   1   4  15    4.23    0.89
   1   4  15    4.66    0.89
  -1  -5  11    0.66    0.43
  -1  -5  10  103.18    5.10
  -1  -5   9    1.30    0.74
  -1  -5   8  156.59    8.08
  -1  -5   8  156.59    6.72
  -1  -5   7    0.50    0.76
  -1  -5   7    1.70    1.22
  -1  -5   7    2.13    0.99
  -1  -5   7    1.53    0.77
  -1  -5   6  281.79   11.84
  -1  -5   6  283.12   10.64
  -1  -5   6  243.39   11.02
  -1  -5   6  278.71   11.27
  -1  -5   5  108.05    6.42
  -1  -5   5  101.48    5.93
  -1  -5   5  104.61    5.62
  -1  -5   5  102.43    6.00
  -1  -5   4  174.16    8.21
   1   5  -4  165.53    6.72
  -1  -5   4  171.50    7.75
  -1  -5   4  179.72    7.62
  -1  -5   4  170.23    7.75
  -1  -5   3  288.23   10.76
  -1  -5   3  258.10    8.67
  -1  -5   3  267.03   10.04
  -1  -5   3  286.87    9.62
  -1  -5   3  287.66   10.27
  -1  -5   3  257.52    9.64
  -1  -5   2   72.44    3.55
  -1  -5   2   70.14    4.06
  -1  -5   2   68.11    4.28
  -1  -5   2   67.99    3.94
  -1  -5   2   68.06    3.95
  -1  -5   1  255.08    8.80
  -1  -5   1  285.17    9.87
  -1  -5   1  279.07    9.85
  -1  -5   1  278.19    9.32
  -1  -5   1  271.25    9.80
  -1  -5   0    0.64    0.60
  -1  -5   0    0.79    0.47
  -1  -5   0    1.11    0.46
  -1  -5   0    1.48    0.64
  -1  -5  -1   68.01    3.31
  -1  -5  -1   68.49    4.07
  -1  -5  -2    7.69    1.48
   1   5   2    9.58    0.76
  -1  -5  -2    8.55    1.06
  -1  -5  -2    9.24    1.24
   1   5   3  312.73    8.78
  -1  -5  -3  316.11    9.66
  -1  -5  -3  299.36   10.92
  -1  -5  -3  311.74   10.99
  -1  -5  -4   99.34    4.46
  -1  -5  -4   94.17    4.99
  -1  -5  -5  711.53   21.24
  -1  -5  -5  762.05   20.45
  -1  -5  -5  692.49   21.33
  -1  -5  -6  544.31   17.24
  -1  -5  -6  554.78   17.42
  -1  -5  -6  598.22   16.56
  -1  -5  -7  864.40   24.29
   1   5   7  831.77   23.47
   1   5   7  840.56   24.39
  -1  -5  -7  860.27   24.45
  -1  -5  -7  896.12   23.53
   1   5   8    2.74    0.85
  -1  -5  -8    2.86    0.94
  -1  -5  -8    2.30    0.62
   1   5   8    2.06    0.71
   1   5   9   61.67    4.13
  -1  -5  -9   56.07    4.25
   1   5   9   64.81    3.83
   1   5   9   56.38    4.12
   1   5   9   64.93    4.29
   1   5  10  247.64    9.76
  -1  -5 -10  227.57   10.11
   1   5  10  228.61    8.83
   1   5  10  223.24    9.66
   1   5  10  226.36    9.73
   1   5  11   69.19    4.77
   1   5  11   65.58    4.52
   1   5  11   54.24    4.33
  -1  -5 -11   56.55    4.66
  -1  -5 -12   36.74    3.73
   1   5  12   40.57    3.64
   1   5  12   36.15    3.34
   1   5  13  323.75   12.08
   1   5  13  335.09   12.07
   1   5  14  205.62    8.24
   1   5  14  216.29    8.30
   1   5  15    3.59    0.78
  -1  -5 -15    2.38    0.73
  -1  -6  10   61.47    3.18
  -1  -6   9   62.14    3.81
  -1  -6   8   98.73    4.79
  -1  -6   8  108.99    5.96
  -1  -6   7    9.45    1.57
  -1  -6   7    8.35    1.83
  -1  -6   6    8.26    1.82
  -1  -6   6    8.66    1.52
  -1  -6   6    6.25    1.57
  -1  -6   5  355.52   14.06
  -1  -6   5  360.26   12.85
  -1  -6   5  348.17   13.52
  -1  -6   4  126.94    7.16
  -1  -6   4  106.18    6.27
  -1  -6   4  121.45    6.23
  -1  -6   3    6.02    1.43
  -1  -6   3    4.32    1.15
  -1  -6   3    4.12    1.15
  -1  -6   3    3.27    1.05
  -1  -6   2    6.08    1.27
  -1  -6   2    4.01    1.04
  -1  -6   2    5.29    1.27
  -1  -6   2    3.97    0.94
  -1  -6   2    4.17    1.08
  -1  -6   2    2.70    0.79
  -1  -6   2    6.30    1.41
  -1  -6   1    1.36    0.68
  -1  -6   1    0.60    0.61
  -1  -6   1    0.28    0.45
  -1  -6   1    0.60    0.64
  -1  -6   1    1.32    0.64
  -1  -6   0    8.93    1.63
  -1  -6   0   10.07    1.70
  -1  -6   0   10.59    1.46
  -1  -6   0   10.81    1.65
  -1  -6  -1  158.99    7.52
  -1  -6  -1  162.23    7.49
  -1  -6  -1  161.82    6.60
  -1  -6  -2  513.27   15.92
  -1  -6  -2  540.62   15.56
  -1  -6  -3  735.23   22.47
   1   6   3  712.29   19.99
  -1  -6  -3  729.81   22.31
  -1  -6  -3  776.32   20.47
  -1  -6  -3  690.55   20.89
  -1  -6  -4  167.01    6.72
  -1  -6  -4  152.86    7.35
  -1  -6  -4  154.79    6.13
  -1  -6  -4  143.65    7.27
  -1  -6  -5    3.34    0.81
  -1  -6  -5    3.58    1.18
  -1  -6  -5    4.68    1.24
  -1  -6  -5    5.56    1.13
  -1  -6  -6  320.15   12.33
  -1  -6  -6  332.49   12.29
  -1  -6  -6  353.38   11.51
  -1  -6  -7    0.84    0.72
  -1  -6  -7    0.40    0.57
  -1  -6  -7    0.75    0.62
  -1  -6  -8   11.19    1.48
  -1  -6  -8   13.52    1.92
   1   6   9  242.82    9.51
  -1  -6  -9  221.28    9.27
  -1  -6 -10  288.59   11.40
   1   6  10  289.06   11.20
   1   6  11  132.61    6.67
   1   6  11  123.03    6.45
   1   6  12  259.05   10.29
   1   6  12  255.28   10.18
   1   6  13   82.01    4.82
   1   6  13   86.99    4.87
   1   6  14    0.45    0.42
  -1  -6 -14    0.94    0.61
  -1  -6 -15    0.61    0.49
  -1  -7   8   27.03    2.34
  -1  -7   8   21.31    1.67
  -1  -7   7   40.64    3.41
  -1  -7   7   39.09    2.92
  -1  -7   6    3.28    1.19
  -1  -7   6    3.81    1.11
  -1  -7   5   16.91    2.12
  -1  -7   5   17.12    2.61
  -1  -7   4   54.02    4.37
  -1  -7   4   57.07    4.14
  -1  -7   4   65.34    5.11
  -1  -7   3    0.85    0.86
  -1  -7   3    1.68    0.89
  -1  -7   2  224.55    9.28
  -1  -7   2  222.61    8.44
  -1  -7   2  202.55    8.03
  -1  -7   2  202.17    8.56
  -1  -7   2  227.27   10.04
  -1  -7   2  204.14    8.99
  -1  -7   1   14.49    2.18
  -1  -7   1   13.01    2.10
  -1  -7   1   11.93    1.68
  -1  -7   1   10.06    1.57
  -1  -7   1   11.93    2.00
  -1  -7   1    9.39    1.55
  -1  -7   1    8.46    1.44
  -1  -7   0  453.26   15.26
  -1  -7   0  423.65   14.00
  -1  -7   0  449.71   15.53
  -1  -7   0  458.36   15.72
  -1  -7   0  443.24   14.26
  -1  -7   0  403.62   13.61
  -1  -7   0  416.39   14.05
  -1  -7   0  449.99   14.63
  -1  -7  -1  160.14    7.06
  -1  -7  -1  168.78    7.42
  -1  -7  -1  172.29    8.33
  -1  -7  -1  168.55    8.40
  -1  -7  -1  168.34    7.33
  -1  -7  -1  172.34    7.40
  -1  -7  -2   83.32    4.80
  -1  -7  -2   85.15    5.71
  -1  -7  -2   97.88    5.21
  -1  -7  -2   93.13    5.94
  -1  -7  -2   94.04    5.11
  -1  -7  -3    9.58    1.59
   1   7   3    5.58    1.03
  -1  -7  -3    5.79    1.31
  -1  -7  -3    6.50    1.73
  -1  -7  -3    7.26    1.70
  -1  -7  -3    6.72    1.34
  -1  -7  -3    7.51    1.24
  -1  -7  -4   58.10    3.88
  -1  -7  -4   53.02    4.58
  -1  -7  -4   58.47    3.51
  -1  -7  -4   46.79    4.17
  -1  -7  -5  246.27   10.56
  -1  -7  -5  221.02    8.98
  -1  -7  -5  249.66    8.92
  -1  -7  -5  243.12    9.40
  -1  -7  -5  221.02   10.39
  -1  -7  -5  226.69    9.23
  -1  -7  -6  614.07   18.74
  -1  -7  -6  615.71   18.76
   1   7   6  631.59   18.88
  -1  -7  -6  565.12   19.89
  -1  -7  -6  589.90   19.84
  -1  -7  -6  556.05   18.18
  -1  -7  -6  614.47   18.27
  -1  -7  -6  609.84   18.45
  -1  -7  -7  473.31   15.11
  -1  -7  -7  443.89   15.20
  -1  -7  -7  455.71   14.93
   1   7   7  449.88   15.36
  -1  -7  -7  475.74   15.09
  -1  -7  -7  434.13   16.06
  -1  -7  -7  457.96   16.12
  -1  -7  -8  216.88    9.88
   1   7   8  235.67    9.83
  -1  -7  -8  246.96   10.13
  -1  -7  -8  238.17   10.02
  -1  -7  -8  253.60    9.31
  -1  -7  -8  251.40    9.34
   1   7   9    3.33    1.08
  -1  -7  -9    2.28    1.06
   1   7  10   10.16    1.76
  -1  -7 -10    9.16    1.83
   1   7  11  170.18    7.72
  -1  -7 -11  153.23    8.11
   1   7  12    6.54    1.39
  -1  -7 -12    5.34    1.40
   1   7  13    7.77    1.36
  -1  -7 -13    6.92    1.48
  -1  -7 -14   19.16    2.08
   1   7  14   19.91    1.87
  -1  -7 -15  100.68    4.24
  -1  -8   8   10.78    1.05
   1   8  -7   30.58    2.34
  -1  -8   7   29.70    2.34
  -1  -8   7   33.17    2.47
  -1  -8   7   28.57    2.02
  -1  -8   6   96.19    5.30
  -1  -8   6  103.03    5.36
  -1  -8   6   98.96    4.85
  -1  -8   5  221.77    8.47
  -1  -8   5  234.33    9.97
  -1  -8   4  601.37   18.96
  -1  -8   4  598.27   20.49
  -1  -8   3  166.56    7.73
  -1  -8   3  181.07    8.93
  -1  -8   2    1.41    0.96
  -1  -8   2    0.44    1.06
  -1  -8   1   44.15    3.44
  -1  -8   1   45.74    3.51
  -1  -8   1   44.82    4.02
  -1  -8   1   44.63    4.09
  -1  -8   1   40.29    3.92
  -1  -8   1   52.87    3.64
  -1  -8   0   14.11    1.91
  -1  -8   0   14.54    2.37
  -1  -8   0   13.00    2.21
  -1  -8   0   11.80    2.29
  -1  -8   0   13.71    1.82
  -1  -8   0   14.36    2.01
  -1  -8   0   14.77    2.05
  -1  -8  -1   10.57    1.66
  -1  -8  -1    9.25    1.93
  -1  -8  -1   10.36    1.87
  -1  -8  -1   13.27    1.97
  -1  -8  -1    9.13    1.72
  -1  -8  -1    8.79    1.73
  -1  -8  -1    8.90    1.98
   1   8   2   35.61    2.88
  -1  -8  -2   40.09    4.16
  -1  -8  -2   37.05    3.30
  -1  -8  -2   39.60    3.42
  -1  -8  -2   45.46    4.30
  -1  -8  -2   39.96    3.31
  -1  -8  -2   43.30    3.58
  -1  -8  -3  420.09   14.39
   1   8   3  418.02   13.23
  -1  -8  -3  403.33   14.40
  -1  -8  -3  402.66   14.47
  -1  -8  -4   88.47    6.29
  -1  -8  -4   90.35    6.31
  -1  -8  -4   86.60    4.84
  -1  -8  -5  111.09    6.22
  -1  -8  -5  107.59    7.00
  -1  -8  -5  125.43    6.38
  -1  -8  -5  115.08    7.41
  -1  -8  -5  114.90    5.73
  -1  -8  -5  118.45    6.38
  -1  -8  -6  481.54   15.85
   1   8   6  539.82   16.95
  -1  -8  -6  502.57   16.76
  -1  -8  -6  490.97   18.03
  -1  -8  -6  486.84   16.37
  -1  -8  -6  467.75   18.05
  -1  -8  -6  509.36   16.81
  -1  -8  -7    0.79    0.60
  -1  -8  -7    0.43    0.80
  -1  -8  -7    0.58    0.76
  -1  -8  -7    0.22    0.84
  -1  -8  -7    0.40    0.61
  -1  -8  -7    0.58    0.47
   1   8   7    0.91    0.77
  -1  -8  -7    0.61    1.09
  -1  -8  -8  117.04    6.17
  -1  -8  -8  107.53    6.82
  -1  -8  -8  114.41    6.81
  -1  -8  -8  123.22    6.37
   1   8   8  136.32    6.92
  -1  -8  -8  124.37    6.30
  -1  -8  -8  116.11    6.10
   1   8   9    2.66    1.07
  -1  -8  -9    0.46    1.33
  -1  -8  -9    1.03    0.87
  -1  -8  -9    3.28    1.10
   1   8  10   74.39    4.76
  -1  -8 -10   83.36    5.33
   1   8  10   81.59    5.34
  -1  -8 -11   90.10    5.62
   1   8  11  101.17    5.41
  -1  -8 -12   23.95    2.67
   1   8  12   24.99    2.47
  -1  -8 -13   71.87    4.33
   1   8  13   72.89    3.96
  -1  -8 -14   33.74    2.42
  -1  -9   6   46.40    2.48
  -1  -9   5    0.79    0.54
  -1  -9   5    0.53    0.69
  -1  -9   4   60.43    3.90
  -1  -9   4   60.80    4.19
  -1  -9   4   55.23    3.25
  -1  -9   3   23.03    2.56
  -1  -9   3   19.88    2.59
  -1  -9   3   22.50    2.27
  -1  -9   2    2.88    1.20
  -1  -9   2    1.36    0.81
  -1  -9   1  127.33    7.17
  -1  -9   1  121.70    5.80
  -1  -9   1  123.47    6.70
  -1  -9   0  106.60    5.90
  -1  -9   0  124.81    5.98
  -1  -9   0  102.03    6.75
  -1  -9   0  118.34    6.98
  -1  -9   0  115.65    5.99
  -1  -9  -1   54.72    4.15
  -1  -9  -1   54.93    4.22
   1   9   1   60.12    3.95
  -1  -9  -1   54.22    4.95
  -1  -9  -1   59.00    4.10
  -1  -9  -1   61.68    5.05
  -1  -9  -2   13.89    2.03
  -1  -9  -2   11.65    2.50
  -1  -9  -2   13.92    2.19
  -1  -9  -2   10.58    1.93
  -1  -9  -2   15.49    2.30
  -1  -9  -2   14.79    2.61
  -1  -9  -3   88.55    5.50
  -1  -9  -3   85.79    5.28
  -1  -9  -3   86.33    4.97
  -1  -9  -3   86.93    6.59
  -1  -9  -3   83.53    5.52
  -1  -9  -3   92.77    5.72
  -1  -9  -4   24.11    2.90
  -1  -9  -4   26.52    2.90
  -1  -9  -4   24.68    2.76
  -1  -9  -4   18.49    3.18
  -1  -9  -4   22.51    3.35
  -1  -9  -4   21.20    2.77
  -1  -9  -5  249.00   10.21
  -1  -9  -5  227.60   11.31
   1   9   5  234.11    9.99
  -1  -9  -5  225.03   11.42
  -1  -9  -6    0.24    0.83
   1   9   6    1.18    0.76
  -1  -9  -6    1.33    1.08
  -1  -9  -6    0.25    0.85
  -1  -9  -6   -0.70    1.60
  -1  -9  -7   86.20    5.46
   1   9   7   94.76    5.74
  -1  -9  -7   88.59    6.31
  -1  -9  -7   96.17    5.80
  -1  -9  -7   82.50    6.34
  -1  -9  -8   87.45    5.15
   1   9   8   82.97    5.30
  -1  -9  -8   72.06    4.90
  -1  -9  -8   76.90    5.64
  -1  -9  -9    0.24    1.10
  -1  -9  -9    0.58    0.59
  -1  -9  -9    0.18    0.85
  -1  -9 -10   14.19    1.92
   1   9  10   12.69    1.82
  -1  -9 -11    7.08    1.38
   1   9  11    9.40    1.50
  -1  -9 -12  199.21    7.96
   1   9  12  221.78    7.91
  -1  -9 -13   15.68    1.60
  -1 -10   5    6.07    0.72
  -1 -10   3   46.70    2.57
  -1 -10   2   34.56    2.94
  -1 -10   2   33.74    2.55
  -1 -10   1    3.51    1.11
  -1 -10   1    2.51    0.92
  -1 -10   0   11.25    2.04
  -1 -10   0    7.84    1.54
  -1 -10   0   10.10    1.48
  -1 -10  -1   64.95    4.45
  -1 -10  -1   62.41    4.04
  -1 -10  -1   76.38    5.36
  -1 -10  -1   66.60    4.34
  -1 -10  -2   24.15    2.59
  -1 -10  -2   29.48    2.81
  -1 -10  -2   27.56    3.35
  -1 -10  -2   19.61    2.53
  -1 -10  -3    2.11    0.96
  -1 -10  -3    1.62    1.21
  -1 -10  -3    0.89    0.94
  -1 -10  -3    1.17    0.91
  -1 -10  -3    0.91    0.78
  -1 -10  -4   26.54    2.91
  -1 -10  -4   32.89    3.22
  -1 -10  -4   29.22    3.13
  -1 -10  -5   53.90    4.15
  -1 -10  -5   55.57    4.30
  -1 -10  -5   52.89    5.02
  -1 -10  -6   10.86    1.99
  -1 -10  -6   11.60    1.98
  -1 -10  -6    8.59    2.09
  -1 -10  -6   11.76    2.03
  -1 -10  -7   32.87    3.81
  -1 -10  -7   36.65    3.43
  -1 -10  -7   42.98    3.69
  -1 -10  -8  479.37   17.40
  -1 -10  -8  500.50   16.28
  -1 -10  -9   21.72    2.65
   1  10   9   27.38    2.45
  -1 -10 -10   19.51    2.20
  -1 -10 -11    4.71    1.01
  -1 -10 -12   41.42    2.83
  -1 -11   2   17.14    1.57
  -1 -11   1   28.03    2.25
  -1 -11   1   26.48    1.86
  -1 -11   0   51.40    3.33
  -1 -11   0   53.97    3.18
  -1 -11  -1   58.76    3.72
  -1 -11  -1   69.10    3.56
  -1 -11  -1   67.18    4.41
  -1 -11  -2   42.94    3.05
  -1 -11  -2   46.93    3.91
  -1 -11  -3    0.34    0.55
  -1 -11  -3    1.06    0.99
  -1 -11  -4   98.67    5.56
  -1 -11  -4  100.05    5.34
  -1 -11  -4   96.57    5.41
  -1 -11  -5   26.85    2.88
  -1 -11  -5   30.41    2.85
  -1 -11  -5   35.83    3.72
  -1 -11  -5   27.45    2.82
  -1 -11  -6  131.32    6.62
  -1 -11  -6  131.40    6.51
  -1 -11  -6  136.11    7.64
  -1 -11  -7    1.95    0.94
  -1 -11  -7    1.97    0.85
  -1 -11  -7    3.68    1.14
  -1 -11  -7    3.19    1.28
  -1 -11  -8    2.95    0.95
  -1 -11  -8    0.47    1.00
  -1 -11  -9    3.73    1.02
  -1 -11 -10   16.93    1.84
  -1 -11 -10   19.67    2.07
  -1 -11 -11   40.20    2.51
  -1 -11 -11   39.74    2.73
  -1 -11 -12   17.35    1.51
  -1 -12  -1   46.15    2.30
  -1 -12  -2  121.67    4.41
  -1 -12  -2  136.01    5.11
  -1 -12  -3   39.92    2.46
  -1 -12  -4   31.04    2.31
  -1 -12  -4   25.55    2.71
  -1 -12  -5    5.90    1.13
  -1 -12  -6    3.49    1.28
  -1 -12  -6    5.20    1.04
  -1 -12  -7   54.73    3.40
  -1 -12  -7   61.93    3.63
  -1 -12  -8   21.83    2.03
  -1 -12  -8   20.57    2.02
  -1 -12  -9  196.17    6.98
  -1 -12  -9  187.31    7.05
  -1 -12 -10   57.13    2.85
  -1 -12 -11   10.45    1.01
  -1 -13  -5   72.22    3.01
  -1 -13  -6   14.70    1.23
   2 -12 -10   19.67    1.43
   2 -12  -9   44.96    2.37
   2 -12  -9   50.54    2.65
   2 -12  -8    4.33    0.82
   2 -12  -8    4.96    0.78
   2 -12  -8    3.76    0.78
   2 -12  -7   77.18    3.57
   2 -12  -7   67.21    3.23
   2 -12  -7   72.94    4.22
   2 -12  -7   77.62    3.80
   2 -12  -6    0.88    0.63
   2 -12  -6    0.19    0.35
   2 -12  -5    2.92    0.77
   2 -12  -5    2.06    0.51
   2 -12  -4    2.47    0.83
   2 -12  -4    2.92    0.76
   2 -12  -3    0.48    0.40
   2 -11 -12   44.22    2.24
   2 -11 -12   37.32    1.97
   2 -11 -11  147.09    5.66
  -2  11  10    3.80    0.85
   2 -11 -10    2.00    0.72
   2 -11  -9   37.13    2.94
   2 -11  -9   41.41    2.98
  -2  11   8   21.65    1.95
   2 -11  -8   20.71    2.44
   2 -11  -8   21.41    2.20
   2 -11  -8   25.63    2.33
  -2  11   7   18.02    1.89
   2 -11  -7   19.78    2.27
   2 -11  -7   19.55    2.56
   2 -11  -7   19.06    2.06
   2 -11  -6   80.52    4.40
   2 -11  -6   79.74    4.49
   2 -11  -6   77.54    5.44
  -2  11   6   87.94    4.50
  -2  11   5   59.64    3.67
   2 -11  -5   62.22    3.71
   2 -11  -5   60.02    4.79
   2 -11  -5   53.73    3.45
   2 -11  -5   56.16    3.97
  -2  11   4  155.03    6.56
   2 -11  -4  151.77    6.98
   2 -11  -4  144.55    6.06
  -2  11   3   38.32    2.92
   2 -11  -3   42.75    3.23
   2 -11  -3   37.35    3.60
  -2  11   2    4.07    0.93
   2 -11  -2    3.73    0.95
   2 -11  -2    1.06    0.76
  -2  11   1    4.89    1.00
   2 -11  -1    4.52    1.08
   2 -11  -1    2.19    0.68
   2 -11   0   16.79    1.68
  -2  11   0   12.18    1.47
   2 -11   1    8.84    1.14
   2 -11   2   33.94    1.97
  -2  10  12    1.81    0.61
  -2  10  11    9.21    1.43
  -2  10  10    3.25    0.90
   2 -10  -9   16.71    2.22
   2 -10  -9   19.26    2.05
  -2  10   9   19.58    2.10
   2 -10  -8   22.36    2.83
   2 -10  -8   22.09    2.43
  -2  10   8   24.07    2.42
   2 -10  -7    1.20    1.02
  -2  10   7    0.38    0.50
   2 -10  -7    0.22    0.82
   2 -10  -6  110.23    7.19
  -2  10   6  117.68    6.02
   2 -10  -6  117.06    6.46
   2 -10  -6  115.86    6.06
   2 -10  -5    0.20    0.56
  -2  10   5    0.40    0.53
   2 -10  -5    1.68    1.08
   2 -10  -4   73.61    4.50
  -2  10   4   79.92    4.84
   2 -10  -3   18.89    2.09
   2 -10  -3   22.11    2.26
   2 -10  -3   18.82    2.11
  -2  10   3   22.52    2.59
   2 -10  -3   22.14    2.62
   2 -10  -3   20.51    3.10
   2 -10  -2   36.86    3.02
   2 -10  -2   36.87    3.25
   2 -10  -2   43.16    4.14
  -2  10   2   36.15    3.29
  -2  10   1   13.53    2.00
   2 -10  -1   11.18    2.04
   2 -10  -1   13.68    1.81
   2 -10  -1   13.87    1.88
  -2  10   0    2.95    0.99
   2 -10   0    2.30    0.87
   2 -10   0    3.08    0.91
   2 -10   0    3.39    1.07
   2 -10   1   40.69    3.00
  -2  10  -1   40.89    3.23
  -2  10  -2    0.78    0.53
  -2  10  -3   11.75    1.43
   2 -10   4   68.67    3.15
  -2   9  13    4.49    0.91
  -2   9  12   57.05    3.68
  -2   9  12   49.38    3.05
  -2   9  11   26.13    2.65
  -2   9  11   28.26    2.50
  -2   9  10  161.65    7.17
  -2   9   9  145.72    6.78
   2  -9  -9  129.39    6.91
   2  -9  -9  125.95    6.12
   2  -9  -8   14.48    2.37
  -2   9   8   13.94    2.02
  -2   9   7  121.51    6.34
   2  -9  -7  119.49    7.44
   2  -9  -7  116.02    6.84
  -2   9   6  226.85    9.19
   2  -9  -6  211.68    9.67
   2  -9  -6  188.77   10.40
   2  -9  -6  206.00   10.62
  -2   9   5   78.71    5.02
   2  -9  -5   79.44    4.57
   2  -9  -5   82.82    5.51
   2  -9  -5   76.89    6.29
   2  -9  -4    0.81    0.85
   2  -9  -4    2.90    1.30
   2  -9  -4    2.03    0.82
  -2   9   4    1.11    0.76
   2  -9  -3  149.00    6.94
   2  -9  -3  138.79    6.71
   2  -9  -3  155.59    9.00
  -2   9   3  152.72    7.42
   2  -9  -2    3.81    1.10
  -2   9   2    4.18    1.28
   2  -9  -2    4.78    1.60
   2  -9  -2    3.65    1.52
   2  -9  -2    2.33    0.87
   2  -9  -2    1.89    0.74
  -2   9   1   12.28    2.03
   2  -9  -1    9.88    2.14
   2  -9  -1    9.11    1.69
   2  -9  -1   11.72    1.82
   2  -9   0   69.71    4.42
   2  -9   0   73.15    5.28
   2  -9   0   63.59    4.39
   2  -9   1  134.61    6.11
   2  -9   1  141.13    7.14
   2  -9   1  139.27    6.79
   2  -9   2    5.98    1.40
  -2   9  -2    5.88    1.24
  -2   9  -3   29.04    2.64
  -2   9  -4   13.11    1.65
   2  -9   5   20.24    1.78
   2  -9   6   16.60    1.21
  -2   8  14  114.68    4.89
  -2   8  13    2.21    0.82
  -2   8  12    0.66    0.61
  -2   8  12    1.96    0.99
  -2   8  11  208.22    9.04
  -2   8  11  203.12    8.51
  -2   8  10  432.42   14.81
  -2   8   9   39.79    3.44
   2  -8  -9   37.07    3.79
   2  -8  -9   36.75    3.47
   2  -8  -9   43.97    3.25
  -2   8   9   37.93    3.19
  -2   8   8   51.30    3.68
  -2   8   8   52.15    4.10
   2  -8  -8   51.32    4.51
   2  -8  -8   53.78    4.48
  -2   8   8   62.49    4.31
   2  -8  -8   55.97    4.62
  -2   8   7  195.47    8.01
  -2   8   7  207.88    8.77
  -2   8   7  185.21    8.44
   2  -8  -7  186.25    9.63
   2  -8  -7  202.30    9.36
   2  -8  -6   19.15    2.12
  -2   8   6   16.84    1.99
  -2   8   6   24.56    2.63
  -2   8   6   19.62    2.33
   2  -8  -6   18.57    2.90
   2  -8  -6   14.95    2.33
   2  -8  -5  159.84    6.88
  -2   8   5  139.78    6.39
  -2   8   5  159.31    7.33
  -2   8   5  145.68    6.88
   2  -8  -5  153.87    7.71
   2  -8  -5  149.14    8.66
  -2   8   4   21.31    2.52
   2  -8  -4   18.55    2.15
   2  -8  -4   19.10    3.01
  -2   8   4   17.39    1.95
   2  -8  -4   19.98    2.52
  -2   8   3  251.85    9.86
  -2   8   3  210.86    8.39
   2  -8  -3  221.01    8.97
   2  -8  -3  241.60    9.29
   2  -8  -3  248.64   10.16
   2  -8  -2  222.34   10.93
  -2   8   2  224.07    9.56
   2  -8  -2  230.63    8.88
   2  -8  -2  224.94    9.17
   2  -8  -1  635.73   21.51
   2  -8  -1  605.67   19.28
   2  -8   0   69.50    5.35
   2  -8   0   65.93    4.51
  -2   8   0   67.68    4.43
   2  -8   1    0.44    0.71
   2  -8   1    2.36    1.02
   2  -8   1    0.56    0.57
  -2   8  -1    1.56    0.83
   2  -8   2   19.19    2.45
   2  -8   2   19.43    2.40
  -2   8  -2   15.75    2.27
  -2   8  -3   60.51    4.52
   2  -8   3   76.00    4.91
  -2   8  -3   76.45    5.10
  -2   8  -4   67.03    4.66
   2  -8   4   69.56    4.50
  -2   8  -4   62.98    4.57
  -2   8  -5   23.64    2.57
  -2   8  -5   19.32    2.36
  -2   8  -6  183.38    7.50
  -2   8  -6  181.55    7.44
   2  -8   7    9.31    0.97
   2  -7 -14    1.78    0.55
  -2   7  14    2.89    0.78
  -2   7  14    1.98    0.59
  -2   7  13   26.75    2.55
  -2   7  13   24.37    2.37
  -2   7  12  250.77    9.99
  -2   7  12  232.86    9.61
  -2   7  12  230.75    9.29
  -2   7  11    1.72    0.86
  -2   7  11    2.09    0.90
   2  -7 -11    2.01    0.84
  -2   7  11    2.15    1.06
  -2   7  10   78.15    5.13
  -2   7  10   78.23    4.79
   2  -7 -10   83.58    4.93
  -2   7  10   85.80    5.20
  -2   7  10   65.40    5.03
  -2   7   9   96.77    5.73
  -2   7   9   97.33    5.43
  -2   7   9  111.09    5.97
  -2   7   9   98.45    6.08
  -2   7   8   42.18    3.52
  -2   7   8   45.75    3.43
   2  -7  -8   37.46    3.60
  -2   7   8   39.44    3.60
  -2   7   7  107.47    5.69
   2  -7  -7   88.88    5.98
  -2   7   7   99.10    5.68
  -2   7   7   99.82    5.14
   2  -7  -6  354.60   14.33
  -2   7   6  392.99   13.26
   2  -7  -6  388.38   13.83
  -2   7   6  369.42   13.16
  -2   7   6  383.34   12.48
   2  -7  -5  435.94   16.56
  -2   7   5  466.96   15.13
  -2   7   5  471.31   15.23
   2  -7  -5  471.13   15.73
  -2   7   5  460.62   14.34
   2  -7  -4   38.35    3.04
   2  -7  -4   48.35    4.30
  -2   7   4   47.24    3.36
  -2   7   4   50.35    3.58
  -2   7   4   41.61    2.89
  -2   7   3  131.65    6.46
   2  -7  -3  127.04    6.04
   2  -7  -3  131.18    7.51
   2  -7  -2  347.25   12.02
   2  -7  -2  338.09   13.70
  -2   7   2  358.65   12.00
   2  -7  -1   37.19    3.80
   2  -7  -1   42.55    3.31
  -2   7   1   45.95    3.28
   2  -7   0  182.98    8.87
   2  -7   0  172.28    7.69
  -2   7   0  176.13    7.67
   2  -7   1  428.80   15.11
   2  -7   1  388.88   13.94
   2  -7   1  400.76   14.16
  -2   7  -1  408.91   14.26
   2  -7   2  574.50   18.34
   2  -7   2  554.09   18.03
   2  -7   2  532.53   17.83
  -2   7  -2  525.99   18.13
   2  -7   3   21.01    2.57
   2  -7   3   20.37    2.60
  -2   7  -3   20.44    2.71
   2  -7   4   36.95    3.38
  -2   7  -4   39.56    3.84
   2  -7   5   46.71    3.81
  -2   7  -5   42.20    4.01
  -2   7  -5   52.43    4.33
   2  -7   5   48.14    3.70
  -2   7  -6   33.03    3.39
  -2   7  -6   37.35    3.47
   2  -7   6   35.62    2.89
  -2   7  -7    1.18    0.77
  -2   7  -7    0.20    0.54
   2  -7   8    0.85    0.34
  -2   7  -8    1.03    0.63
  -2   7  -8    2.26    0.74
   2  -6 -15    1.18    0.42
  -2   6  15    1.65    0.52
   2  -6 -14    1.21    0.63
  -2   6  14    0.63    0.51
  -2   6  14    0.92    0.62
  -2   6  13   28.34    2.77
   2  -6 -13   26.41    2.70
   2  -6 -12    1.38    0.86
  -2   6  12    0.21    0.87
  -2   6  12    1.14    0.81
   2  -6 -11  101.99    5.99
  -2   6  11  104.03    6.10
  -2   6  11  109.29    6.03
  -2   6  11   97.74    5.60
   2  -6 -10  221.54    9.51
  -2   6  10  220.55    9.07
  -2   6  10  215.65    9.33
  -2   6  10  221.92    9.72
  -2   6   9  585.15   18.69
   2  -6  -9  608.91   19.16
  -2   6   9  620.00   19.35
   2  -6  -8   11.39    1.68
  -2   6   8   10.58    1.59
   2  -6  -8   10.26    1.71
  -2   6   8   11.20    1.77
  -2   6   8    7.57    1.61
  -2   6   7   25.52    2.69
  -2   6   7   23.20    2.21
   2  -6  -7   25.88    2.39
  -2   6   7   21.98    2.39
   2  -6  -7   23.87    2.67
  -2   6   6   59.00    3.78
  -2   6   6   56.98    3.93
   2  -6  -6   62.01    4.41
  -2   6   6   51.61    3.30
  -2   6   5   25.51    2.33
   2  -6  -5   22.32    2.64
  -2   6   5   22.51    2.29
  -2   6   5   22.14    1.97
   2  -6  -4  117.42    6.69
  -2   6   4  137.97    5.99
  -2   6   4  133.52    5.35
  -2   6   4  130.21    5.95
   2  -6  -3   43.27    3.76
  -2   6   3   40.26    2.91
  -2   6   3   44.31    3.13
  -2   6   2 1202.96   32.55
  -2   6   1  626.75   18.99
  -2   6   1  679.66   19.27
   2  -6  -1  661.99   20.84
  -2   6   0  318.41   11.26
   2  -6   0  331.56   12.31
   2  -6   0  304.97   11.03
   2  -6   1  118.22    6.28
   2  -6   1  107.22    5.55
   2  -6   1  116.57    5.77
   2  -6   2  104.16    5.88
   2  -6   2  111.07    5.85
   2  -6   2  123.21    6.09
   2  -6   3  185.10    7.99
   2  -6   3  193.83    8.44
   2  -6   4   12.70    2.04
   2  -6   4   14.47    2.12
   2  -6   5  258.93   10.72
   2  -6   5  280.40   11.06
  -2   6  -5  280.79   11.11
   2  -6   6   24.88    2.72
  -2   6  -7  141.34    7.47
   2  -6   7  109.52    5.68
  -2   6  -8   22.57    2.65
  -2   6  -8   18.14    2.30
  -2   6  -9   10.76    1.59
  -2   6  -9   14.90    1.75
  -2   5  15   24.58    2.00
   2  -5 -14   58.99    3.91
   2  -5 -13  124.24    6.59
   2  -5 -12  114.54    6.57
  -2   5  12  110.14    6.07
   2  -5 -11  340.30   13.18
  -2   5  11  331.20   12.31
  -2   5  11  338.75   12.67
  -2   5  10   61.68    4.77
   2  -5 -10   62.97    4.69
  -2   5  10   71.41    4.58
  -2   5  10   72.86    4.82
  -2   5   9   62.97    4.61
   2  -5  -9   62.73    4.47
  -2   5   9   58.87    4.04
  -2   5   8   87.27    4.99
   2  -5  -8   94.13    5.19
  -2   5   8   85.40    4.68
  -2   5   7  246.35    9.16
   2  -5  -7  241.75    9.07
   2  -5  -7  229.82    9.10
  -2   5   7  240.42    8.71
  -2   5   6   29.04    2.46
   2  -5  -6   31.45    2.49
   2  -5  -6   30.91    2.81
  -2   5   6   31.77    2.34
  -2   5   5  522.95   15.76
  -2   5   5  525.63   16.12
   2  -5  -5  520.36   16.67
  -2   5   5  529.88   15.18
  -2   5   4  137.71    5.78
  -2   5   4  134.47    5.66
  -2   5   4  134.24    5.12
  -2   5   3   71.26    3.79
   2  -5  -3   69.73    3.86
  -2   5   3   73.86    3.81
  -2   5   2    1.60    0.59
   2  -5  -2    1.09    0.59
  -2   5   1  173.83    6.65
   2  -5  -1  169.01    6.55
   2  -5  -1  175.49    6.87
   2  -5   0  263.38    9.77
   2  -5   0  255.46    9.20
  -2   5   0  248.74    8.96
   2  -5   0  255.06    8.90
   2  -5   1   85.80    4.83
   2  -5   1   94.14    4.65
   2  -5   1   87.15    4.93
   2  -5   2   52.13    3.81
   2  -5   2   49.92    3.42
   2  -5   2   51.50    3.57
   2  -5   3  722.85   22.25
   2  -5   3  716.64   21.45
   2  -5   3  702.22   21.36
   2  -5   3  733.01   21.15
   2  -5   4    0.20    0.58
   2  -5   4    1.42    0.72
   2  -5   4    0.75    0.71
   2  -5   5    2.43    1.16
   2  -5   5    0.66    0.71
   2  -5   5    1.10    0.73
   2  -5   6  451.29   15.78
   2  -5   6  453.96   16.91
   2  -5   6  471.13   16.04
  -2   5  -6  478.48   16.25
   2  -5   7  143.68    7.17
   2  -5   7  145.50    8.08
  -2   5  -8   -0.29    0.69
   2  -5   8    0.18    0.39
  -2   5  -9    5.88    1.46
  -2   5 -10   99.42    4.93
  -2   4  15   61.34    3.25
   2  -4 -14    5.20    1.21
   2  -4 -13   50.13    4.12
  -2   4  12  365.57   13.79
   2  -4 -12  354.99   13.84
  -2   4  11   81.08    5.06
  -2   4  11   81.48    5.56
  -2   4  11   73.85    4.98
   2  -4 -11   80.59    5.54
  -2   4  10    4.95    1.24
  -2   4  10    4.16    1.26
  -2   4  10    5.30    1.37
   2  -4 -10    5.54    1.44
  -2   4   9  110.19    6.44
  -2   4   9  127.79    6.46
  -2   4   9  127.35    6.10
   2  -4  -9  125.08    6.63
  -2   4   8  279.58   11.12
   2  -4  -8  298.87   11.12
  -2   4   8  304.65   10.87
  -2   4   8  302.41   10.46
   2  -4  -7   21.00    2.20
  -2   4   7   21.76    2.15
   2  -4  -7   21.02    1.97
  -2   4   7   23.97    2.09
   2  -4  -6  102.30    4.83
  -2   4   6   95.39    4.33
   2  -4  -6   94.91    4.70
  -2   4   6   97.94    4.65
  -2   4   5 1811.62   46.51
  -2   4   5 1804.70   45.96
  -2   4   4  492.89   14.53
  -2   4   4  509.92   14.84
  -2   4   4  503.16   13.95
  -2   4   3    8.22    1.10
  -2   4   3    6.14    0.77
   2  -4  -2   62.78    3.26
  -2   4   2   61.92    3.17
   2  -4  -1   78.80    3.78
  -2   4   1   80.26    3.70
   2  -4   0   77.61    3.77
  -2   4   0   79.86    3.71
   2  -4   0   68.84    3.66
   2  -4   1    4.67    0.95
   2  -4   2  439.71   13.35
   2  -4   2  435.35   13.97
   2  -4   3  726.59   21.76
   2  -4   3  730.46   21.79
   2  -4   3  724.93   21.10
   2  -4   3  765.86   21.01
   2  -4   4  125.57    6.42
   2  -4   4  117.40    5.81
   2  -4   4  123.01    6.36
   2  -4   4  124.62    5.88
   2  -4   4  132.86    5.37
   2  -4   5  114.54    6.01
   2  -4   5  123.86    6.19
   2  -4   5  126.73    6.75
   2  -4   5  129.25    6.79
   2  -4   6   -0.43    0.89
   2  -4   6    1.59    0.95
   2  -4   6    0.43    0.56
   2  -4   6    0.79    0.75
   2  -4   7  101.88    6.49
   2  -4   7  101.98    5.86
  -2   4  -7  104.24    6.04
   2  -4   7  109.00    6.61
   2  -4   8   89.79    6.02
   2  -4   8   91.58    6.01
  -2   4  -8   88.74    5.47
   2  -4   8   85.97    5.20
   2  -4   9  147.90    7.64
  -2   4 -10  107.15    5.79
  -2   4 -10  107.73    6.09
  -2   4 -11  112.33    5.06
  -2   4 -11  108.22    5.26
   2  -3 -14    7.91    1.49
  -2   3  14    7.48    1.31
  -2   3  13  115.51    6.11
  -2   3  13  119.70    6.45
  -2   3  12  235.16   10.04
  -2   3  12  249.38   10.68
  -2   3  11   62.73    4.50
  -2   3  11   56.55    4.33
  -2   3  11   61.95    4.57
  -2   3  11   63.13    4.86
  -2   3  10   52.99    3.93
  -2   3  10   53.01    4.34
  -2   3  10   52.71    4.03
  -2   3  10   60.98    4.35
  -2   3   9  414.12   13.86
   2  -3  -9  411.37   14.58
  -2   3   9  399.28   14.65
  -2   3   9  418.55   14.10
  -2   3   9  408.96   14.12
  -2   3   8   18.87    2.33
   2  -3  -8   23.22    2.54
  -2   3   8   20.58    2.24
  -2   3   8   23.73    2.34
  -2   3   8   21.66    2.15
   2  -3  -7  247.80    9.29
  -2   3   7  247.59    8.96
  -2   3   7  250.32    8.71
  -2   3   6   44.22    2.82
  -2   3   6   44.37    2.65
  -2   3   5   99.93    4.06
  -2   3   4 1533.77   38.72
  -2   3   3    9.39    0.84
  -2   3   2 1282.74   31.44
  -2   3   2 1182.35   30.37
   2  -3  -1   94.08    3.88
  -2   3   1  103.29    3.97
   2  -3   0   46.28    2.50
   2  -3   0   50.23    2.62
  -2   3   0   45.80    2.49
   2  -3   1  691.69   19.14
   2  -3   2   29.11    2.18
   2  -3   3  134.68    5.83
   2  -3   3  139.60    5.92
   2  -3   4   98.60    5.09
   2  -3   4   99.39    4.72
   2  -3   4   87.07    4.85
   2  -3   4  105.67    4.24
   2  -3   5  500.55   15.33
   2  -3   5  479.80   15.93
   2  -3   5  470.75   15.89
   2  -3   6    1.16    0.75
   2  -3   6    1.15    0.74
   2  -3   6    0.55    0.49
   2  -3   7  285.69   11.55
  -2   3  -7  267.68   10.83
   2  -3   7  274.79   11.43
  -2   3  -8  258.51   10.45
   2  -3   8  250.06   10.92
   2  -3   8  242.50   10.00
   2  -3   8  244.22   10.91
   2  -3   9    5.32    1.28
   2  -3   9    8.33    1.72
   2  -3   9    7.17    1.66
  -2   3  -9    8.46    1.62
  -2   3 -10    1.34    0.86
   2  -3  10    0.48    0.57
  -2   3 -11  163.16    7.48
   2  -3  11  165.73    7.38
  -2   3 -11  165.32    7.18
  -2   2  14   15.92    1.84
   2  -2 -14   19.56    2.19
  -2   2  13   83.04    4.92
   2  -2 -13   81.79    5.35
  -2   2  12   15.83    2.24
   2  -2 -12   17.59    2.57
  -2   2  11  566.92   19.33
  -2   2  11  605.71   19.54
   2  -2 -11  639.12   20.64
  -2   2  10  291.68   11.46
  -2   2  10  285.66   11.29
  -2   2  10  293.88   10.40
  -2   2  10  304.05   11.48
   2  -2 -10  307.28   12.26
  -2   2   9   90.00    5.28
  -2   2   9   94.26    4.82
  -2   2   9   94.55    5.38
  -2   2   9  109.52    5.56
   2  -2  -9   88.86    5.55
  -2   2   8  149.83    6.63
  -2   2   8  159.25    6.83
  -2   2   8  134.93    6.90
  -2   2   8  151.18    6.54
  -2   2   7  231.16    8.73
  -2   2   7  235.79    8.74
  -2   2   6  136.67    5.71
  -2   2   6  152.80    5.69
  -2   2   5  221.08    7.18
  -2   2   4  913.48   23.65
  -2   2   3  153.97    4.78
  -2   2   2  347.54    9.16
  -2   2   1    9.73    0.93
  -2   2   0   39.20    2.03
   2  -2   0   39.36    1.98
   2  -2   0   39.43    1.97
   2  -2   1 1493.56   39.01
  -2   2  -1 1541.11   39.12
   2  -2   1 1597.30   39.07
   2  -2   2  104.76    4.18
   2  -2   3  467.79   13.79
   2  -2   4  402.82   12.49
   2  -2   4  394.67   11.73
   2  -2   4  375.44   12.36
  -2   2  -4  398.08   10.85
   2  -2   5  335.87   11.44
   2  -2   5  336.87   10.72
   2  -2   5  323.24   11.42
   2  -2   6    1.59    0.74
   2  -2   6    0.97    0.70
  -2   2  -6    2.10    0.84
   2  -2   7   93.45    5.70
   2  -2   7   99.33    5.75
  -2   2  -7  100.06    5.56
   2  -2   8    1.81    0.97
   2  -2   8    4.05    1.22
  -2   2  -8    2.90    1.02
   2  -2   9    7.91    1.70
  -2   2  -9   10.94    1.89
  -2   2  -9   10.93    2.13
   2  -2   9   10.91    2.00
   2  -2  10   28.25    2.80
  -2   2 -10   34.51    3.62
   2  -2  10   30.12    3.26
  -2   2 -10   27.12    2.99
   2  -2  11   37.94    3.44
  -2   2 -11   42.48    3.71
   2  -2  12   80.99    4.54
   2  -2  12   80.04    4.27
  -2   2 -12   75.56    4.34
  -2   1  14   35.68    2.55
  -2   1  13    1.27    0.76
  -2   1  13    0.97    0.69
   2  -1 -13    0.66    0.67
  -2   1  12   60.39    4.31
  -2   1  12   55.20    4.26
   2  -1 -12   52.53    4.38
  -2   1  11   39.74    3.59
   2  -1 -11   42.14    4.03
  -2   1  11   39.93    3.66
  -2   1  11   45.26    3.97
  -2   1  10   99.13    5.74
  -2   1  10  100.04    5.22
   2  -1 -10  108.51    6.45
  -2   1  10   95.46    5.79
  -2   1  10  108.39    6.34
  -2   1   9    1.95    0.76
  -2   1   9    1.40    0.78
   2  -1  -9    1.41    0.84
  -2   1   9   -0.23    0.62
  -2   1   9    0.62    0.54
  -2   1   8  844.53   25.21
  -2   1   8  847.09   24.65
   2  -1  -8  820.85   25.02
  -2   1   8  883.53   24.67
  -2   1   8  850.59   24.51
  -2   1   8  855.08   23.97
  -2   1   7  660.67   19.01
  -2   1   7  637.69   18.99
   2  -1  -7  655.08   19.51
  -2   1   6  151.57    5.80
  -2   1   6  140.34    5.72
   2  -1  -6  143.43    6.08
  -2   1   5  100.83    4.09
  -2   1   5   92.82    3.28
  -2   1   4    5.09    0.74
  -2   1   3  349.93    9.64
  -2   1   2  177.34    5.03
  -2   1   1 1722.42   41.92
   2  -1   0 2896.91   70.27
   2  -1   0 2839.40   70.26
   2  -1   1 9999.00  240.79
   2  -1   1 9846.95  240.76
   2  -1   2 1536.09   38.72
   2  -1   2 1608.62   39.33
   2  -1   3  417.13   11.54
  -2   1  -3  422.19   11.35
   2  -1   4  335.37   10.19
  -2   1  -4  351.41    9.40
  -2   1  -5  133.04    6.00
   2  -1   5  145.32    5.52
   2  -1   5  128.11    5.68
  -2   1  -5  142.44    5.82
  -2   1  -6   17.79    2.16
   2  -1   6   18.01    2.04
  -2   1  -6   18.41    2.02
  -2   1  -7   77.13    5.03
  -2   1  -7   81.39    4.77
   2  -1   7   84.40    4.57
   2  -1   7   80.56    4.88
  -2   1  -8  462.06   15.64
   2  -1   8  467.96   16.06
   2  -1   8  469.42   15.30
  -2   1  -9  125.75    6.63
   2  -1   9  129.99    7.01
   2  -1   9  122.80    6.38
  -2   1  -9  126.48    7.36
  -2   1 -10   74.25    5.05
  -2   1 -10   91.79    5.94
   2  -1  10   81.26    5.46
   2  -1  10   75.95    5.40
   2  -1  11  206.61    9.27
  -2   1 -11  196.79    9.15
  -2   1 -12   11.67    1.74
   2  -1  12   13.19    1.95
  -2   1 -12   12.12    1.79
   2  -1  13    3.48    0.85
   2  -1  13    0.99    0.59
  -2   0  13    1.92    0.81
   2   0 -13    1.10    0.68
  -2   0  12   79.92    4.94
  -2   0  12   81.87    5.03
   2   0 -12   81.14    5.30
  -2   0  11   36.42    3.40
   2   0 -11   36.55    3.63
  -2   0  11   38.09    3.55
  -2   0  10  139.47    7.22
  -2   0  10  133.30    6.95
  -2   0  10  128.47    6.92
  -2   0  10  125.90    6.17
   2   0 -10  129.93    7.23
  -2   0   9   11.62    1.85
  -2   0   9    9.68    1.67
  -2   0   9    6.98    1.56
   2   0  -9    6.90    1.57
  -2   0   9    9.89    1.56
  -2   0   8    5.16    1.24
  -2   0   8    3.46    1.02
  -2   0   8    6.01    1.31
  -2   0   8    4.67    1.07
   2   0  -8    4.54    1.20
  -2   0   7    2.62    0.78
   2   0  -7    1.04    0.59
  -2   0   7    1.56    0.65
  -2   0   7    1.96    0.75
   2   0  -6  337.72   11.25
  -2   0   6  321.87   10.89
  -2   0   6  334.60   10.73
  -2   0   6  359.60   11.16
  -2   0   6  340.65   10.93
  -2   0   5   55.28    2.07
  -2   0   5   57.19    2.08
  -2   0   4    0.33    0.38
  -2   0   4    1.49    0.39
  -2   0   3 2615.84   64.67
  -2   0   3 2616.37   64.34
  -2   0   2  210.95    5.93
  -2   0   2  197.68    6.02
  -2   0   1    3.37    0.56
  -2   0   0  137.26    4.09
  -2   0   0  134.24    4.36
  -2   0  -1  524.00   12.98
   2   0   1  523.64   12.58
   2   0   1  467.37   12.29
  -2   0  -1  483.19   13.08
   2   0   2    3.78    0.44
  -2   0  -2    4.28    0.56
   2   0   3   51.14    2.22
  -2   0  -3   54.52    2.17
  -2   0  -4  630.84   17.18
  -2   0  -4  679.25   17.05
   2   0   4  687.13   17.78
   2   0   5  260.58    8.31
   2   0   6  147.81    6.23
  -2   0  -6  142.12    6.66
   2   0   6  161.03    6.03
   2   0   7  128.15    6.08
  -2   0  -7  119.28    6.44
  -2   0  -7  137.18    6.10
   2   0   7  133.12    5.83
  -2   0  -8  466.15   14.93
  -2   0  -8  442.61   15.49
   2   0   8  437.59   14.93
  -2   0  -8  416.83   15.55
   2   0   8  446.18   14.49
  -2   0  -9  236.13    9.78
  -2   0  -9  248.53   10.50
   2   0   9  244.28   10.07
  -2   0  -9  216.81   10.45
   2   0   9  234.29    9.51
   2   0  10   26.36    2.76
   2   0  10   24.83    2.94
  -2   0 -10   30.73    3.31
  -2   0 -10   25.26    2.81
  -2   0 -11   21.26    2.64
   2   0  11   16.10    2.35
   2   0  12   43.46    3.61
   2   0  13   17.42    2.01
  -2   0 -13   15.55    1.96
   2   0  13   14.78    1.92
   2   0  14   46.76    2.78
  -2  -1  13   11.95    1.44
  -2  -1  12   67.43    4.09
  -2  -1  12   62.30    4.05
   2   1 -12   58.06    4.09
  -2  -1  11   65.01    4.42
   2   1 -11   63.16    4.65
  -2  -1  11   62.93    4.40
  -2  -1  10   51.19    4.06
  -2  -1  10   52.10    3.68
   2   1 -10   48.59    4.14
  -2  -1  10   49.38    3.98
  -2  -1   9    1.13    0.73
  -2  -1   9   -0.45    0.68
  -2  -1   9   -0.19    0.54
  -2  -1   8    1.27    0.68
  -2  -1   8   -0.20    0.53
  -2  -1   8    0.62    0.77
   2   1  -8    1.49    0.76
  -2  -1   8    0.72    0.64
   2   1  -7  511.63   16.31
  -2  -1   7  520.74   16.16
  -2  -1   7  525.83   16.41
  -2  -1   7  508.58   16.28
  -2  -1   7  496.69   15.82
   2   1  -6  407.97   12.47
  -2  -1   6  433.68   13.33
   2   1  -6  414.02   13.31
  -2  -1   6  416.26   13.12
  -2  -1   6  423.73   13.44
   2   1  -5  810.27   21.70
  -2  -1   5  814.51   22.43
  -2  -1   5  783.83   22.41
  -2  -1   5  856.18   22.71
  -2  -1   4 1234.24   30.55
   2   1  -4 1172.02   30.86
  -2  -1   4 1240.54   31.78
  -2  -1   3  850.55   22.12
  -2  -1   3  924.60   22.90
  -2  -1   3  890.31   22.27
   2   1  -3  830.78   21.98
  -2  -1   2  249.43    6.82
  -2  -1   2  235.14    6.88
  -2  -1   2  249.86    7.06
  -2  -1   1  348.23    9.52
  -2  -1   1  328.63    9.20
  -2  -1   0 1626.57   39.80
  -2  -1  -1  524.94   13.23
   2   1   2   69.42    2.46
  -2  -1  -2   76.25    2.62
  -2  -1  -2   68.31    2.64
  -2  -1  -2   72.25    2.87
  -2  -1  -2   72.89    2.77
   2   1   3    1.75    0.39
  -2  -1  -3    1.04    0.42
  -2  -1  -3    1.62    0.41
  -2  -1  -3    1.00    0.38
  -2  -1  -3    1.18    0.38
   2   1   4    5.93    0.78
  -2  -1  -4    4.91    0.61
  -2  -1  -4    4.09    0.62
  -2  -1  -4    6.34    0.87
   2   1   5  955.43   24.40
  -2  -1  -5  981.93   24.80
   2   1   6  584.28   17.20
   2   1   6  608.50   17.04
   2   1   7    3.43    0.90
   2   1   7    2.13    0.70
  -2  -1  -7    3.25    1.00
  -2  -1  -7    2.79    0.90
   2   1   8    6.44    1.28
   2   1   8    6.94    1.37
  -2  -1  -8    7.52    1.66
  -2  -1  -8    6.71    1.44
   2   1   9  177.38    7.81
  -2  -1  -9  169.59    8.85
  -2  -1  -9  187.87    8.45
   2   1   9  176.68    8.11
  -2  -1 -10  214.69   10.50
   2   1  10  230.30    9.84
  -2  -1 -10  219.34    9.54
   2   1  10  226.26    9.46
  -2  -1 -10  230.41    9.81
   2   1  11  132.91    7.07
   2   1  11  129.99    6.77
  -2  -1 -11  131.14    6.78
   2   1  12   15.50    2.21
   2   1  13  306.57   11.31
   2   1  13  290.04   10.84
   2   1  14   30.95    2.39
  -2  -1 -14   31.82    2.60
  -2  -2  12   34.67    2.45
  -2  -2  12   30.84    2.79
  -2  -2  12   37.34    2.79
   2   2 -11  134.71    6.47
  -2  -2  11  125.80    6.35
   2   2 -10  128.35    6.76
  -2  -2  10  129.42    6.77
  -2  -2  10  128.64    6.42
  -2  -2   9  328.30   11.98
  -2  -2   9  323.34   12.47
  -2  -2   9  337.62   12.22
   2   2  -9  337.32   12.57
  -2  -2   8   11.49    1.80
   2   2  -8   10.32    1.72
  -2  -2   8   12.48    1.95
  -2  -2   8   12.48    1.88
  -2  -2   7  131.89    6.29
  -2  -2   7  139.75    6.56
   2   2  -7  117.51    5.44
  -2  -2   7  132.94    6.28
   2   2  -7  135.24    6.36
  -2  -2   6  127.91    5.96
  -2  -2   6  136.68    6.16
   2   2  -6  127.08    5.22
   2   2  -6  126.04    5.76
  -2  -2   6  120.36    5.80
   2   2  -5   21.04    1.96
  -2  -2   5   24.42    2.22
  -2  -2   5   22.79    2.06
   2   2  -5   21.41    1.70
  -2  -2   4   24.22    2.00
   2   2  -4   22.08    1.54
   2   2  -3   69.57    2.75
  -2  -2   3   76.77    3.13
  -2  -2   3   74.21    2.84
  -2  -2   2 1330.28   32.29
  -2  -2   2 1347.50   32.70
  -2  -2   1   10.50    0.99
   2   2  -1    9.45    0.49
  -2  -2   1    8.97    0.86
  -2  -2   1   10.56    1.04
  -2  -2   0   77.53    2.94
  -2  -2   0   75.87    3.05
  -2  -2   0   72.60    2.27
  -2  -2  -1  124.25    4.30
  -2  -2  -1  119.85    4.52
  -2  -2  -2  886.52   22.76
  -2  -2  -2  900.80   22.95
  -2  -2  -2  863.60   23.07
  -2  -2  -3    6.93    0.76
   2   2   3    8.35    0.82
  -2  -2  -3    7.46    0.89
  -2  -2  -3    7.98    0.77
  -2  -2  -4   59.73    2.53
   2   2   4   61.85    2.73
  -2  -2  -4   59.37    2.72
  -2  -2  -4   61.30    2.78
  -2  -2  -5  127.79    4.31
   2   2   5  130.04    4.87
  -2  -2  -5  128.64    4.55
  -2  -2  -5  130.61    5.00
  -2  -2  -6  502.61   15.93
   2   2   6  522.81   15.06
  -2  -2  -6  527.89   15.34
  -2  -2  -7  372.16   11.99
  -2  -2  -7  343.96   12.61
   2   2   7  372.56   11.76
  -2  -2  -7  366.81   11.98
   2   2   7  365.12   11.83
   2   2   8   58.46    3.69
  -2  -2  -8   59.92    3.89
   2   2   8   61.03    3.89
  -2  -2  -8   54.24    3.72
   2   2   9  853.16   25.02
  -2  -2  -9  844.86   24.84
   2   2   9  844.79   24.76
   2   2  10  198.07    8.76
  -2  -2 -10  187.47    8.27
   2   2  10  199.83    8.59
   2   2  11  127.65    6.79
   2   2  11  122.79    6.58
   2   2  12   23.61    2.76
   2   2  13   71.46    4.73
   2   2  13   62.76    4.26
   2   2  14    7.79    1.33
   2   2  14    7.48    1.23
   2   2  15    4.95    0.86
  -2  -3  12    1.33    0.61
  -2  -3  12    2.83    0.65
  -2  -3  11    6.09    1.33
  -2  -3  11    7.47    1.36
  -2  -3  11    6.23    1.18
  -2  -3  10  135.64    6.70
  -2  -3   9  177.34    7.51
  -2  -3   9  174.59    8.53
  -2  -3   9  186.90    8.49
  -2  -3   8   11.32    1.66
  -2  -3   8    8.64    1.72
  -2  -3   8   11.11    1.93
  -2  -3   7   36.77    3.25
  -2  -3   7   42.59    3.53
  -2  -3   6  434.46   14.03
   2   3  -6  397.40   12.48
  -2  -3   6  407.37   13.22
  -2  -3   6  415.32   14.00
  -2  -3   6  401.08   13.79
  -2  -3   5   42.91    3.16
   2   3  -5   45.15    2.61
  -2  -3   5   48.26    3.36
  -2  -3   4   -0.15    0.42
   2   3  -4    0.16    0.22
  -2  -3   4    0.52    0.49
  -2  -3   3   30.37    2.31
   2   3  -3   32.70    1.77
  -2  -3   3   30.01    1.79
  -2  -3   2  797.33   20.97
   2   3  -2  756.32   20.07
  -2  -3   2  826.48   20.78
  -2  -3   1 2679.53   66.00
  -2  -3   1 2603.34   65.06
  -2  -3   1 2724.00   66.16
  -2  -3   1 2571.78   65.38
  -2  -3   0 1151.33   29.55
  -2  -3   0 1091.28   28.21
  -2  -3   0 1153.26   29.68
  -2  -3   0 1142.48   28.96
  -2  -3  -1   55.95    2.67
  -2  -3  -2   90.47    4.15
  -2  -3  -2   89.94    3.98
  -2  -3  -2   96.50    3.03
  -2  -3  -3    2.24    0.63
  -2  -3  -3    3.98    0.80
  -2  -3  -3    3.18    0.62
  -2  -3  -4  557.99   14.77
  -2  -3  -4  517.75   15.27
  -2  -3  -4  514.79   15.04
   2   3   4  536.60   14.83
  -2  -3  -5  753.64   19.84
   2   3   5  737.44   20.35
  -2  -3  -6  219.05    8.32
  -2  -3  -6  226.86    7.03
   2   3   6  228.78    7.89
  -2  -3  -7  392.98   13.70
  -2  -3  -7  401.18   11.35
   2   3   7  437.33   13.09
   2   3   7  422.88   12.94
  -2  -3  -8    1.79    0.80
   2   3   8    1.83    0.76
   2   3   8    2.58    0.85
  -2  -3  -9    9.71    1.93
   2   3   9   10.27    1.67
   2   3   9   10.40    1.70
  -2  -3 -10  123.18    7.37
   2   3  10  129.65    6.54
   2   3  10  125.06    6.49
  -2  -3 -11   93.75    6.42
   2   3  11   96.70    5.70
   2   3  11   87.72    5.44
   2   3  12  180.53    8.29
   2   3  13   21.15    2.44
   2   3  13   22.68    2.65
   2   3  14  228.94    8.50
   2   3  14  228.94    8.85
  -2  -3 -15    8.73    1.09
   2   3  15   11.92    1.31
  -2  -4  11   28.82    2.32
  -2  -4  11   25.42    2.31
  -2  -4  10   33.89    2.79
  -2  -4  10   32.58    3.09
  -2  -4   9    5.39    1.29
  -2  -4   9    2.83    1.14
  -2  -4   8  123.07    6.56
  -2  -4   8  119.67    7.10
  -2  -4   8  115.02    6.57
  -2  -4   7   59.10    4.42
  -2  -4   7   64.25    4.08
  -2  -4   7   59.13    4.50
  -2  -4   6  205.20    8.79
  -2  -4   6  198.74    8.26
  -2  -4   6  204.62    8.79
  -2  -4   6  201.57    8.87
  -2  -4   5  321.11   11.71
  -2  -4   5  334.86   11.79
  -2  -4   5  313.11   11.61
  -2  -4   5  311.30   11.43
  -2  -4   4  272.49   10.09
  -2  -4   4  269.57    9.79
  -2  -4   4  292.30   10.23
  -2  -4   4  258.04    9.71
  -2  -4   3    4.77    0.78
  -2  -4   3    3.09    0.80
  -2  -4   3    4.19    0.91
   2   4  -3    4.03    0.66
  -2  -4   2    5.24    1.00
  -2  -4   2    4.41    0.81
  -2  -4   2    4.28    0.91
  -2  -4   2    4.87    0.82
  -2  -4   2    4.61    0.99
  -2  -4   1 1276.50   33.31
  -2  -4   1 1294.67   33.54
  -2  -4   1 1324.47   34.49
  -2  -4   0  224.19    6.95
  -2  -4   0  227.60    7.49
  -2  -4   0  226.17    8.17
  -2  -4  -1   55.65    2.91
  -2  -4  -2 1621.91   41.87
  -2  -4  -2 1633.41   40.81
  -2  -4  -2 1660.50   42.92
  -2  -4  -3 1571.71   40.31
  -2  -4  -3 1565.11   39.27
  -2  -4  -3 1569.00   41.26
  -2  -4  -4   21.49    1.74
  -2  -4  -4   21.77    2.08
   2   4   5  382.86   11.85
  -2  -4  -5  403.13   11.69
  -2  -4  -5  370.39   12.26
   2   4   6   24.64    1.98
   2   4   6   26.55    2.21
  -2  -4  -6   26.73    1.91
  -2  -4  -6   26.70    2.27
   2   4   7   34.51    2.58
   2   4   7   31.92    2.59
  -2  -4  -7   35.67    2.18
  -2  -4  -7   31.42    2.81
   2   4   8   16.38    1.91
   2   4   8   13.59    1.83
  -2  -4  -8   12.79    1.94
   2   4   9   24.51    2.48
   2   4   9   17.01    2.19
  -2  -4  -9   19.03    2.57
   2   4  10  698.24   21.30
   2   4  10  703.00   21.51
  -2  -4 -10  666.35   22.54
   2   4  11    6.18    1.43
  -2  -4 -11    2.69    1.21
   2   4  11    5.53    1.34
   2   4  12    1.09    0.84
   2   4  12    1.46    0.87
   2   4  13  130.60    6.47
   2   4  13  142.70    6.92
   2   4  14   80.46    4.33
   2   4  14   80.79    4.52
  -2  -4 -15   43.94    2.73
   2   4  15   45.19    2.64
  -2  -5  11    3.76    0.68
  -2  -5  10   27.87    2.46
  -2  -5  10   28.77    2.47
  -2  -5   9  222.71    9.37
  -2  -5   8  445.85   15.69
  -2  -5   8  404.11   13.40
  -2  -5   7    4.87    1.58
  -2  -5   7    8.97    1.72
  -2  -5   7    6.10    1.32
  -2  -5   7    6.25    1.41
  -2  -5   6   49.07    3.90
  -2  -5   6   50.73    3.80
  -2  -5   6   50.65    3.99
  -2  -5   6   49.19    4.38
  -2  -5   6   48.95    4.08
  -2  -5   5  240.71    9.80
  -2  -5   5  229.02    9.61
  -2  -5   5  236.10    9.56
  -2  -5   5  219.72   10.19
  -2  -5   4    0.20    0.58
  -2  -5   4    0.19    0.40
  -2  -5   4    1.10    0.58
  -2  -5   4    0.20    0.63
  -2  -5   3    0.17    0.48
  -2  -5   3    0.56    0.38
  -2  -5   3    1.10    0.70
  -2  -5   3    0.60    0.51
  -2  -5   2  937.28   26.25
  -2  -5   2 1011.30   27.50
  -2  -5   2  992.41   27.98
  -2  -5   2  990.89   27.44
  -2  -5   2  974.24   26.83
  -2  -5   1 1149.55   30.96
  -2  -5   1 1204.61   32.18
  -2  -5   1 1170.35   31.98
  -2  -5   1 1181.69   32.12
  -2  -5   1 1140.05   30.84
  -2  -5   0 1044.21   28.38
  -2  -5   0 1059.37   29.59
  -2  -5   0 1066.03   29.58
  -2  -5   0 1062.93   28.92
  -2  -5  -1  344.81   10.86
  -2  -5  -1  334.28   11.76
  -2  -5  -1  340.76   11.74
  -2  -5  -1  328.41   10.83
  -2  -5  -2   20.73    1.87
  -2  -5  -2   15.99    1.65
  -2  -5  -2   17.49    1.39
  -2  -5  -2   17.23    2.06
  -2  -5  -3  135.95    4.78
  -2  -5  -3  129.46    6.24
  -2  -5  -3  123.22    6.10
  -2  -5  -4    4.03    0.91
  -2  -5  -4    2.85    0.60
  -2  -5  -4    2.39    0.95
  -2  -5  -5   11.65    1.43
   2   5   5    9.04    1.31
  -2  -5  -5    8.59    1.49
  -2  -5  -5    9.28    1.59
  -2  -5  -6  544.87   15.83
   2   5   6  545.98   16.32
  -2  -5  -6  529.99   16.75
  -2  -5  -6  511.66   16.57
  -2  -5  -7   19.66    2.12
  -2  -5  -7   22.11    1.95
   2   5   7   21.92    2.23
   2   5   7   22.06    2.10
  -2  -5  -8  224.87    7.69
   2   5   8  220.29    8.56
   2   5   8  239.04    9.16
  -2  -5  -8  213.31    8.99
   2   5   9  108.52    5.61
  -2  -5  -9  103.17    6.05
   2   5   9  115.05    6.05
   2   5  10   75.20    4.69
  -2  -5 -10   71.79    5.11
   2   5  10   71.40    4.87
   2   5  10   70.57    4.78
   2   5  11  182.78    8.08
   2   5  11  164.49    8.14
   2   5  11  183.84    8.35
   2   5  12    5.38    1.27
   2   5  12    5.83    1.37
   2   5  13  261.94    9.85
   2   5  13  253.88    9.96
   2   5  14   11.44    1.50
   2   5  14   11.34    1.53
  -2  -5 -15   36.99    2.64
  -2  -6  10   30.05    2.03
  -2  -6   9   32.27    2.67
  -2  -6   9   32.55    2.67
  -2  -6   8    7.50    1.20
  -2  -6   8    8.42    1.64
  -2  -6   7   19.57    2.19
  -2  -6   7   19.38    2.64
  -2  -6   6  154.87    7.25
  -2  -6   6  154.17    7.39
  -2  -6   6  145.66    8.14
  -2  -6   5   82.02    5.10
  -2  -6   5   76.65    5.60
  -2  -6   5   69.45    4.86
  -2  -6   5   76.22    5.04
  -2  -6   4    1.09    0.62
  -2  -6   4    0.90    0.84
  -2  -6   3  178.99    7.62
  -2  -6   3  183.94    7.52
  -2  -6   3  168.05    7.62
  -2  -6   2   52.02    3.27
  -2  -6   2   54.27    3.62
  -2  -6   2   55.39    3.93
  -2  -6   2   51.14    3.52
  -2  -6   1  300.78   11.36
  -2  -6   1  306.79   10.49
  -2  -6   1  304.95   11.47
  -2  -6   1  315.69   11.57
  -2  -6   1  300.93   10.38
  -2  -6   1  315.90   10.78
  -2  -6   1  303.23   10.44
  -2  -6   0  316.36   11.03
  -2  -6   0  334.58   12.21
  -2  -6   0  321.22   12.07
  -2  -6   0  334.59   11.71
  -2  -6   0  357.26   11.65
  -2  -6   0  308.41   10.98
  -2  -6  -1  204.50    8.91
  -2  -6  -1  210.42    8.25
  -2  -6  -1  216.80    9.05
  -2  -6  -1  201.24    7.90
  -2  -6  -2  411.57   13.26
  -2  -6  -2  406.59   13.19
  -2  -6  -3  233.25    9.61
  -2  -6  -3  207.28    8.35
  -2  -6  -3  225.56    9.54
  -2  -6  -3  228.28    7.54
  -2  -6  -4  579.63   19.39
  -2  -6  -4  642.02   18.52
  -2  -6  -4  602.80   19.61
  -2  -6  -4  611.87   17.11
  -2  -6  -5    1.78    0.83
  -2  -6  -5    1.15    0.96
  -2  -6  -5    1.01    0.42
  -2  -6  -6  204.49    8.51
   2   6   6  214.86    8.44
  -2  -6  -6  192.68    8.34
  -2  -6  -6  223.86    8.30
  -2  -6  -6  212.71    8.18
  -2  -6  -6  196.03    8.90
  -2  -6  -6  204.27    8.93
  -2  -6  -7  731.31   22.77
  -2  -6  -7  739.89   22.72
  -2  -6  -7  749.52   21.63
  -2  -6  -7  736.20   22.83
   2   6   7  793.01   22.54
  -2  -6  -7  709.79   22.18
  -2  -6  -7  780.55   21.78
   2   6   8  243.04    9.18
  -2  -6  -8  247.84    8.81
  -2  -6  -8  225.45    9.29
   2   6   8  252.25    9.91
   2   6   9   15.39    2.19
   2   6   9   11.32    1.74
   2   6  10   -0.24    0.64
   2   6  10    0.20    0.61
   2   6  11  231.05    9.90
   2   6  11  216.22    9.06
   2   6  12    7.73    1.45
   2   6  12    8.63    1.50
  -2  -6 -13    5.43    1.40
   2   6  13    6.77    1.28
   2   6  13    7.29    1.27
  -2  -6 -14   53.16    3.70
   2   6  14   52.68    3.11
  -2  -6 -15   61.99    3.30
  -2  -7   8   63.26    2.96
  -2  -7   8   65.87    3.80
  -2  -7   7  167.71    6.79
  -2  -7   7  174.76    7.75
  -2  -7   7  166.15    7.64
  -2  -7   6    5.30    1.45
  -2  -7   6    6.71    1.34
  -2  -7   5    7.58    1.54
  -2  -7   5   10.85    1.81
  -2  -7   5    6.77    1.67
  -2  -7   4   74.89    5.03
  -2  -7   4   82.16    5.13
  -2  -7   4   70.38    5.36
  -2  -7   3   22.44    2.65
  -2  -7   3   20.73    2.28
  -2  -7   2   37.72    3.13
  -2  -7   2   38.02    2.94
  -2  -7   2   44.04    3.64
  -2  -7   1   43.57    3.79
  -2  -7   1   39.97    3.16
  -2  -7   1   44.03    3.35
  -2  -7   1   42.07    3.18
  -2  -7   1   48.81    4.02
  -2  -7   0  173.75    7.84
  -2  -7   0  175.25    7.67
  -2  -7   0  187.75    8.64
  -2  -7   0  175.43    7.51
  -2  -7   0  170.02    7.45
  -2  -7   0  165.74    8.01
  -2  -7   0  172.33    8.40
  -2  -7   0  170.09    7.47
  -2  -7  -1   47.06    3.55
  -2  -7  -1   47.64    3.71
  -2  -7  -1   45.03    3.45
  -2  -7  -1   44.60    3.43
  -2  -7  -1   46.43    4.06
  -2  -7  -1   40.92    3.25
  -2  -7  -1   46.66    4.06
  -2  -7  -2   42.64    3.98
  -2  -7  -2   38.28    3.83
  -2  -7  -2   38.90    3.21
  -2  -7  -2   37.00    3.09
  -2  -7  -2   46.89    3.17
  -2  -7  -2   39.84    3.41
  -2  -7  -2   42.01    3.34
  -2  -7  -2   40.16    3.29
  -2  -7  -2   48.84    3.57
  -2  -7  -3  752.47   21.80
  -2  -7  -3  758.25   22.73
  -2  -7  -3  695.81   23.86
  -2  -7  -3  774.28   22.64
  -2  -7  -3  733.35   23.97
  -2  -7  -3  771.91   21.78
  -2  -7  -3  775.42   22.74
  -2  -7  -4  175.80    7.32
  -2  -7  -4  184.42    9.11
  -2  -7  -4  183.26    8.91
  -2  -7  -4  163.11    6.56
  -2  -7  -4  179.37    7.83
  -2  -7  -5  114.69    5.74
  -2  -7  -5  107.67    6.76
  -2  -7  -5  120.22    6.11
  -2  -7  -5  115.31    6.81
  -2  -7  -5  115.85    6.06
  -2  -7  -5  113.14    5.07
  -2  -7  -5  117.41    6.03
  -2  -7  -6   52.57    3.81
  -2  -7  -6   49.51    3.21
  -2  -7  -6   53.92    3.89
   2   7   6   58.42    4.04
  -2  -7  -6   51.75    3.91
  -2  -7  -6   50.22    4.32
  -2  -7  -6   58.83    3.99
  -2  -7  -6   45.31    3.80
  -2  -7  -6   51.94    4.43
  -2  -7  -7   10.56    1.45
  -2  -7  -7    6.45    1.48
  -2  -7  -7    9.28    1.55
   2   7   7    8.39    1.62
  -2  -7  -7    7.95    1.79
  -2  -7  -7    8.62    1.66
  -2  -7  -7    8.05    1.49
  -2  -7  -7    8.92    1.85
  -2  -7  -7    7.29    1.54
  -2  -7  -8   19.35    2.34
   2   7   8   14.92    1.91
   2   7   8   15.48    2.21
  -2  -7  -8   16.84    2.02
  -2  -7  -8   15.01    2.19
  -2  -7  -8   17.64    2.41
   2   7   9    9.83    1.59
  -2  -7  -9    7.98    1.71
   2   7   9   12.46    2.03
   2   7  10  297.34   11.84
  -2  -7 -10  280.89   12.03
   2   7  10  298.21   10.93
  -2  -7 -11  115.43    6.87
   2   7  11  124.51    6.09
  -2  -7 -12  170.44    8.35
   2   7  12  173.09    7.30
  -2  -7 -13   41.06    3.54
   2   7  13   44.14    2.99
  -2  -7 -14   10.09    1.48
  -2  -7 -15    2.80    0.64
  -2  -8   7   10.87    1.38
  -2  -8   7    9.85    1.10
  -2  -8   7   12.10    1.46
  -2  -8   6   33.35    2.93
  -2  -8   6   32.51    2.57
  -2  -8   6   34.33    2.88
  -2  -8   5   32.77    3.17
  -2  -8   5   27.69    2.88
  -2  -8   5   29.21    2.75
  -2  -8   5   28.34    2.57
  -2  -8   4  436.48   16.02
  -2  -8   4  456.65   15.77
  -2  -8   4  449.55   15.33
  -2  -8   4  439.99   14.93
  -2  -8   3   84.93    5.81
  -2  -8   3   83.39    5.20
  -2  -8   3   80.96    5.26
  -2  -8   3   76.54    5.24
  -2  -8   2   48.77    3.57
  -2  -8   2   40.88    3.74
  -2  -8   1  115.78    6.35
  -2  -8   1  113.25    5.82
  -2  -8   1  117.17    6.58
  -2  -8   1  118.99    6.05
  -2  -8   1  134.13    7.12
  -2  -8   0    1.82    0.82
  -2  -8   0    3.21    1.02
  -2  -8   0    1.94    1.12
  -2  -8   0    2.84    0.95
  -2  -8   0    1.64    0.91
  -2  -8   0    3.39    1.18
  -2  -8   0    2.62    0.97
  -2  -8  -1  110.62    6.10
  -2  -8  -1  119.45    7.16
  -2  -8  -1  116.57    6.28
  -2  -8  -1  111.54    7.05
  -2  -8  -1  112.06    6.19
  -2  -8  -1  113.44    6.07
  -2  -8  -1  121.23    6.48
  -2  -8  -1  131.52    6.91
  -2  -8  -2    6.07    1.79
  -2  -8  -2    3.70    1.18
  -2  -8  -2    7.13    1.77
  -2  -8  -2    6.01    1.44
  -2  -8  -2    2.81    1.00
  -2  -8  -2    6.16    1.50
  -2  -8  -2    3.74    1.14
  -2  -8  -3   30.09    2.92
  -2  -8  -3   29.64    2.74
  -2  -8  -3   26.41    2.92
  -2  -8  -3   31.24    3.02
  -2  -8  -3   33.61    3.25
  -2  -8  -4   79.02    5.97
  -2  -8  -4   82.96    5.09
  -2  -8  -4   81.83    4.63
  -2  -8  -4   81.90    6.04
  -2  -8  -4   82.53    5.28
  -2  -8  -5   63.92    4.56
  -2  -8  -5   67.28    4.67
  -2  -8  -5   64.29    4.61
  -2  -8  -5   62.41    4.11
  -2  -8  -5   68.28    5.45
  -2  -8  -5   58.08    5.14
  -2  -8  -6  170.78    8.04
  -2  -8  -6  175.51    8.15
  -2  -8  -6  177.88    9.17
  -2  -8  -6  164.01    9.05
  -2  -8  -6  170.70    8.07
  -2  -8  -6  169.00    7.66
  -2  -8  -7    1.54    0.82
  -2  -8  -7    0.91    0.69
  -2  -8  -7    0.29    0.71
  -2  -8  -7    1.53    0.93
  -2  -8  -7    0.67    0.76
  -2  -8  -7    0.22    0.74
  -2  -8  -8   24.98    2.99
  -2  -8  -8   26.99    2.91
  -2  -8  -8   28.02    2.80
  -2  -8  -8   29.49    3.01
   2   8   9   30.13    3.15
   2   8   9   24.44    2.50
  -2  -8  -9   33.35    3.06
  -2  -8  -9   28.22    3.06
  -2  -8 -10   16.01    2.32
   2   8  10   15.26    1.93
  -2  -8 -11    0.73    0.59
   2   8  11   -0.33    0.79
  -2  -8 -12   58.60    4.23
  -2  -8 -13    1.58    0.68
  -2  -8 -14    9.33    1.27
  -2  -9   6    3.71    0.65
  -2  -9   5   32.39    2.67
  -2  -9   5   32.92    2.46
  -2  -9   4   12.83    1.59
  -2  -9   4   13.48    2.00
  -2  -9   4   11.30    1.67
  -2  -9   4   14.77    1.90
  -2  -9   3  126.42    6.13
  -2  -9   3  140.64    6.50
  -2  -9   3  137.79    6.59
  -2  -9   2   19.80    2.32
  -2  -9   2   23.00    2.55
  -2  -9   2   18.32    1.96
  -2  -9   1   13.09    2.07
  -2  -9   1   12.50    1.81
  -2  -9   1   11.75    1.75
  -2  -9   0   39.70    3.86
  -2  -9   0   41.49    3.40
  -2  -9   0   32.94    3.32
  -2  -9   0   32.23    3.04
  -2  -9  -1   -0.22    0.63
  -2  -9  -1   -0.30    0.65
  -2  -9  -1    1.14    0.69
  -2  -9  -1    1.27    0.82
  -2  -9  -1    0.22    0.66
  -2  -9  -2  123.96    6.72
  -2  -9  -2  123.86    7.69
  -2  -9  -2  128.49    7.88
  -2  -9  -2  124.22    6.49
  -2  -9  -2  118.50    6.34
  -2  -9  -2  120.45    6.70
  -2  -9  -2  117.05    6.51
  -2  -9  -3   11.09    1.73
  -2  -9  -3    8.97    2.18
  -2  -9  -3    8.33    1.70
  -2  -9  -3    8.69    1.79
  -2  -9  -3   12.38    2.09
  -2  -9  -3    9.99    1.86
  -2  -9  -4  534.90   19.48
  -2  -9  -4  506.19   19.31
  -2  -9  -4  494.69   17.56
  -2  -9  -4  510.31   17.81
  -2  -9  -4  525.74   17.44
  -2  -9  -4  546.25   17.80
  -2  -9  -5  359.16   15.19
   2   9   5  358.79   13.62
  -2  -9  -5  364.79   15.08
  -2  -9  -6   12.06    2.11
  -2  -9  -6   14.67    2.65
  -2  -9  -6    9.39    2.23
  -2  -9  -6   10.44    1.87
  -2  -9  -6   12.07    1.77
  -2  -9  -6   12.72    2.08
   2   9   6   11.56    1.97
  -2  -9  -6   12.25    2.07
  -2  -9  -6   15.51    2.29
  -2  -9  -7  126.10    7.98
  -2  -9  -7  148.82    7.33
  -2  -9  -7  139.62    6.78
  -2  -9  -7  139.11    7.19
  -2  -9  -7  138.69    7.22
  -2  -9  -7  149.41    8.35
  -2  -9  -7  140.62    7.29
  -2  -9  -7  139.37    7.14
  -2  -9  -8   89.72    5.45
  -2  -9  -8   91.67    5.42
  -2  -9  -8   89.79    5.32
  -2  -9  -8  100.15    6.36
  -2  -9  -9    0.22    0.57
  -2  -9  -9    0.77    0.72
  -2  -9  -9    0.64    0.68
  -2  -9 -10    1.84    0.87
  -2  -9 -10    5.49    1.31
  -2  -9 -11   90.31    5.14
  -2  -9 -12   58.68    3.53
  -2  -9 -12   58.74    3.76
  -2  -9 -13   62.29    3.43
  -2  -9 -14   40.16    2.11
  -2 -10   4    2.22    0.68
  -2 -10   3   14.18    1.46
  -2 -10   2    3.03    1.01
  -2 -10   2    4.28    1.00
  -2 -10   1    3.03    0.96
  -2 -10   1    1.81    0.73
  -2 -10   1    1.14    0.74
  -2 -10   0   97.24    5.48
  -2 -10   0   99.85    5.05
  -2 -10  -1  104.80    5.85
  -2 -10  -1  120.24    5.91
  -2 -10  -1  116.62    6.83
  -2 -10  -2  124.17    6.23
  -2 -10  -2  109.27    5.88
  -2 -10  -2  124.21    7.30
  -2 -10  -3    7.04    1.34
  -2 -10  -3    5.40    1.38
  -2 -10  -3    7.18    1.58
  -2 -10  -3   10.02    1.88
  -2 -10  -3    5.12    1.62
  -2 -10  -4    0.47    0.62
  -2 -10  -4    0.24    0.64
  -2 -10  -4    0.90    0.76
  -2 -10  -5    0.46    0.65
  -2 -10  -5    1.00    1.08
  -2 -10  -5    0.47    0.72
  -2 -10  -6   34.83    3.41
  -2 -10  -6   34.58    3.92
  -2 -10  -7  135.38    7.14
  -2 -10  -7  142.74    7.11
  -2 -10  -7  146.54    8.20
  -2 -10  -8   70.92    4.82
  -2 -10  -8   73.28    5.36
  -2 -10  -8   77.74    4.91
  -2 -10  -9   41.50    3.10
  -2 -10  -9   50.48    3.81
  -2 -10  -9   50.05    3.65
  -2 -10 -10    0.66    0.56
  -2 -10 -10    0.15    0.38
  -2 -10 -10    0.56    0.61
  -2 -10 -11    3.88    0.82
  -2 -10 -11    2.01    0.77
  -2 -10 -12    6.03    0.91
  -2 -11   2   88.92    3.86
  -2 -11   1    8.97    1.16
  -2 -11   1    9.94    1.33
  -2 -11   0    0.14    0.44
  -2 -11   0    0.14    0.53
  -2 -11  -1   13.01    1.70
  -2 -11  -1   13.04    1.54
  -2 -11  -2   58.71    3.67
  -2 -11  -3    2.77    1.01
  -2 -11  -3    2.07    1.18
  -2 -11  -4    9.32    1.60
  -2 -11  -5   30.21    2.84
  -2 -11  -5   33.29    3.02
  -2 -11  -5   26.08    3.24
  -2 -11  -6   12.77    2.37
  -2 -11  -6   11.16    1.79
  -2 -11  -6   12.61    1.91
  -2 -11  -7   -0.78    1.08
  -2 -11  -8   16.48    2.04
  -2 -11  -8   12.50    1.75
  -2 -11  -9   69.80    4.09
  -2 -11  -9   66.64    4.10
  -2 -11 -10   36.86    2.60
  -2 -11 -10   37.77    2.80
  -2 -11 -11   27.40    2.09
  -2 -12  -1   31.63    1.96
  -2 -12  -2   -0.09    0.37
  -2 -12  -2   -0.42    0.65
  -2 -12  -2    0.08    0.33
  -2 -12  -3    3.27    0.81
  -2 -12  -3    3.48    0.78
  -2 -12  -4    0.12    0.40
  -2 -12  -5    6.28    1.11
  -2 -12  -6   20.76    2.00
  -2 -12  -7  103.75    4.86
  -2 -12  -8   14.14    1.52
  -2 -12  -9    0.23    0.38
  -2 -12  -9    0.10    0.42
  -2 -12 -10   23.26    1.57
  -2 -12 -10   24.35    1.74
   3 -12  -8   65.54    2.83
   3 -12  -8   67.59    2.94
   3 -12  -7   50.51    2.38
   3 -12  -7   55.73    2.85
   3 -12  -5    0.42    0.37
   3 -12  -4   84.52    3.72
   3 -12  -3   39.76    2.13
   3 -11 -11    1.68    0.46
  -3  11  10    4.15    0.86
   3 -11 -10    2.83    0.65
   3 -11  -9   16.34    1.58
  -3  11   9   16.19    1.57
  -3  11   8  167.59    6.42
   3 -11  -8  163.52    6.52
   3 -11  -8  160.86    6.27
   3 -11  -8  161.96    7.21
  -3  11   7   55.41    3.37
   3 -11  -7   61.67    3.77
   3 -11  -7   53.84    4.06
   3 -11  -7   49.21    3.04
   3 -11  -6   98.38    4.63
   3 -11  -6   88.61    4.14
   3 -11  -6   90.77    5.65
  -3  11   6   90.98    4.64
   3 -11  -5   52.39    3.09
   3 -11  -5   52.36    3.68
   3 -11  -5   51.81    4.26
  -3  11   5   56.37    3.52
   3 -11  -4   19.44    2.14
  -3  11   4   18.33    1.97
   3 -11  -3    0.93    0.62
   3 -11  -3    0.44    0.67
  -3  11   3    0.60    0.51
   3 -11  -2   31.21    2.41
   3 -11  -2   33.26    2.95
  -3  11   2   31.34    2.51
  -3  11   1   14.01    1.57
   3 -11  -1   14.43    1.38
  -3  11   0   29.64    2.16
   3 -11   1   80.73    3.39
  -3  10  11   12.94    1.61
  -3  10  11   13.92    1.45
  -3  10  10   64.79    3.68
  -3  10  10   60.00    3.83
  -3  10   9   30.94    2.66
   3 -10  -9   27.22    2.69
   3 -10  -9   33.80    2.60
  -3  10   8    9.28    1.54
   3 -10  -8   10.40    1.68
   3 -10  -8    8.98    1.79
  -3  10   7    0.94    0.61
   3 -10  -7    0.90    0.61
   3 -10  -7    1.13    0.86
  -3  10   6   25.68    2.71
   3 -10  -6   29.80    2.66
   3 -10  -6   29.01    3.49
  -3  10   5  349.61   12.28
   3 -10  -5  325.09   11.29
   3 -10  -5  325.58   13.84
   3 -10  -4  166.82    7.15
  -3  10   4  173.19    7.75
  -3  10   3  290.52   10.78
   3 -10  -3  255.43    9.87
   3 -10  -3  282.95   12.22
  -3  10   2   97.92    5.47
   3 -10  -2   95.64    6.17
   3 -10  -2   90.02    4.96
   3 -10  -1   85.75    5.43
   3 -10  -1   78.09    4.45
  -3  10   1   77.92    4.79
   3 -10  -1   80.02    4.54
   3 -10   0    0.48    0.57
   3 -10   0    0.13    0.42
  -3  10   0    0.92    0.63
  -3  10  -1   13.12    1.74
   3 -10   1   14.79    1.72
  -3  10  -2    0.28    0.43
   3 -10   4   28.68    1.63
  -3   9  13   49.93    2.85
  -3   9  12   37.34    2.75
  -3   9  12   30.11    2.33
  -3   9  11    1.80    0.75
  -3   9  11    1.59    0.66
  -3   9  10   71.18    4.37
  -3   9   9    1.42    0.85
   3  -9  -9    3.54    1.14
   3  -9  -9    1.99    0.80
  -3   9   8   -0.21    0.56
   3  -9  -8   -0.27    0.78
  -3   9   7   52.70    3.98
   3  -9  -7   49.52    3.46
  -3   9   6   70.44    4.65
   3  -9  -6   64.80    4.18
   3  -9  -6   58.02    4.68
   3  -9  -6   60.20    5.43
  -3   9   5  321.43   12.06
   3  -9  -5  326.75   11.60
   3  -9  -5  309.51   12.58
   3  -9  -5  287.27   13.64
   3  -9  -4   20.81    2.39
   3  -9  -4   18.35    2.13
  -3   9   4   23.86    2.73
   3  -9  -4   22.35    3.38
   3  -9  -3   57.66    4.09
  -3   9   3   57.15    4.31
   3  -9  -3   57.11    5.27
  -3   9   2   -0.23    0.51
   3  -9  -2   -0.21    0.72
   3  -9  -1   38.93    3.33
  -3   9   1   32.31    3.24
  -3   9   0    2.33    0.97
   3  -9   0    3.99    1.31
   3  -9   0    2.91    1.17
  -3   9  -1    0.67    0.76
   3  -9   1    0.29    0.47
   3  -9   1    0.40    0.57
   3  -9   1   -0.21    0.61
  -3   9  -2  104.42    5.38
   3  -9   2  112.27    5.70
  -3   9  -3   15.00    1.81
   3  -9   3   20.77    2.15
  -3   9  -4    0.51    0.41
  -3   8  13   24.26    2.03
  -3   8  12    5.45    1.04
  -3   8  12    4.85    1.12
  -3   8  11  141.50    6.88
  -3   8  11  152.59    6.84
  -3   8  10  137.85    6.77
  -3   8  10  159.10    7.38
   3  -8  -9  198.74    9.03
  -3   8   9  231.37    9.53
  -3   8   8   86.20    5.70
   3  -8  -8   94.58    6.28
  -3   8   7   51.74    4.16
   3  -8  -7   54.04    4.85
  -3   8   7   53.23    4.10
   3  -8  -6    0.39    0.64
  -3   8   6    0.67    0.90
  -3   8   6    0.23    0.56
   3  -8  -6    1.01    1.20
  -3   8   5  205.65    8.88
   3  -8  -5  196.64    8.39
  -3   8   5  185.29    8.52
   3  -8  -5  191.78   10.21
  -3   8   4   45.05    3.72
   3  -8  -4   49.12    3.74
  -3   8   4   48.43    3.81
   3  -8  -4   36.39    4.24
  -3   8   3    6.86    1.55
   3  -8  -3    8.80    1.57
   3  -8  -2  368.88   13.44
   3  -8  -2  384.61   15.68
  -3   8   2  389.26   13.92
  -3   8   1   14.82    2.22
   3  -8  -1   10.34    1.81
   3  -8  -1   11.42    2.27
  -3   8   0    0.21    0.56
   3  -8   0    0.30    0.80
   3  -8   0    1.35    0.80
  -3   8  -1  140.32    7.13
   3  -8   1  134.71    7.53
   3  -8   1  145.10    7.21
  -3   8  -2    2.86    1.06
   3  -8   2    1.34    0.80
   3  -8   2    1.50    0.84
  -3   8  -3   94.81    5.74
  -3   8  -4   88.18    5.17
  -3   8  -4  102.67    5.78
  -3   8  -5   70.82    4.25
  -3   8  -5   75.95    4.54
  -3   8  -6   55.79    3.44
  -3   7  14   16.63    1.53
  -3   7  13  113.20    5.28
  -3   7  13  112.58    5.42
  -3   7  12   82.68    4.80
  -3   7  12   74.77    4.75
  -3   7  11    3.26    1.15
  -3   7  11    3.95    1.28
   3  -7 -10    0.59    0.64
  -3   7  10    2.54    1.05
  -3   7  10    0.49    0.70
   3  -7  -9   56.63    3.90
  -3   7   9   47.33    4.24
  -3   7   9   59.22    4.37
  -3   7   9   51.64    4.18
  -3   7   8   71.89    4.81
  -3   7   8   71.74    4.89
   3  -7  -8   63.65    4.88
  -3   7   8   69.25    5.02
  -3   7   7  160.30    7.49
  -3   7   7  148.64    7.29
   3  -7  -7  150.14    8.17
  -3   7   7  150.21    7.72
   3  -7  -6  168.73    8.31
   3  -7  -6  171.59    8.98
  -3   7   6  163.24    7.98
  -3   7   6  184.90    8.07
   3  -7  -5  133.04    6.96
   3  -7  -5  114.99    7.34
  -3   7   5  130.27    6.62
  -3   7   5  140.97    6.76
   3  -7  -4  391.09   13.89
  -3   7   4  392.47   13.51
  -3   7   4  390.13   13.45
  -3   7   3   53.64    3.94
  -3   7   3   58.37    4.15
   3  -7  -3   60.31    4.03
   3  -7  -3   71.46    5.45
   3  -7  -3   58.46    4.35
  -3   7   2  211.35    8.67
  -3   7   2  198.95    8.74
  -3   7   2  200.01    8.03
   3  -7  -2  204.79    8.54
   3  -7  -2  206.93   10.13
   3  -7  -2  203.80    8.96
   3  -7  -1  255.59   11.36
   3  -7  -1  232.65    9.58
  -3   7   1  247.69    9.57
   3  -7   0   40.12    3.96
   3  -7   0   33.25    3.16
  -3   7   0   36.60    3.25
   3  -7   1  376.32   14.36
   3  -7   1  369.11   13.45
  -3   7  -1  379.70   13.83
  -3   7  -2   13.39    2.19
  -3   7  -2   14.14    2.17
   3  -7   2   15.93    2.31
  -3   7  -3    3.52    1.24
  -3   7  -3    2.84    1.04
  -3   7  -4    1.63    0.97
  -3   7  -4   -0.27    0.64
   3  -7   4    0.45    0.88
  -3   7  -5   34.15    3.50
  -3   7  -5   34.05    3.51
   3  -7   5   43.79    3.54
  -3   7  -6  118.41    6.45
  -3   7  -6  128.11    6.64
  -3   7  -7  131.13    6.25
  -3   7  -7  142.38    6.42
  -3   6  15    4.56    0.69
  -3   6  14    6.50    1.13
  -3   6  14    6.34    1.12
   3  -6 -13    1.99    0.80
  -3   6  13    0.79    0.64
  -3   6  13    2.31    0.88
   3  -6 -12  200.46    8.53
  -3   6  12  185.51    8.23
  -3   6  12  185.79    8.65
  -3   6  12  181.97    8.30
   3  -6 -11   88.71    5.42
  -3   6  11   81.00    5.21
   3  -6 -10  275.00   10.84
  -3   6  10  247.35   11.22
  -3   6  10  261.34    9.89
  -3   6  10  270.34   10.93
   3  -6  -9   12.64    1.96
  -3   6   9   11.32    2.08
  -3   6   9   12.46    1.99
  -3   6   9   11.94    1.67
  -3   6   8  142.49    6.33
   3  -6  -8  144.24    6.93
  -3   6   8  142.09    7.61
  -3   6   8  157.90    7.76
  -3   6   8  162.70    7.51
  -3   6   7    2.91    1.00
  -3   6   7    3.62    0.87
  -3   6   7    4.51    1.20
   3  -6  -7    5.34    1.17
  -3   6   7    4.25    1.18
   3  -6  -7    2.43    1.05
  -3   6   6   40.32    3.40
  -3   6   6   39.36    2.68
  -3   6   6   40.99    3.45
   3  -6  -6   40.00    3.03
   3  -6  -6   41.30    3.79
  -3   6   6   38.81    3.20
  -3   6   5  311.48   10.85
  -3   6   5  290.28    9.41
  -3   6   5  293.08   11.00
   3  -6  -5  285.77   11.13
   3  -6  -5  273.63   11.66
  -3   6   5  293.86   10.75
  -3   6   4  322.66   11.20
   3  -6  -4  320.69   11.51
   3  -6  -4  308.68   12.37
  -3   6   4  307.82   11.00
  -3   6   4  284.20    9.38
   3  -6  -3   78.95    4.64
  -3   6   3   80.01    4.54
  -3   6   3   74.88    4.45
  -3   6   3   66.64    3.27
   3  -6  -2   36.06    2.95
  -3   6   2   45.19    3.30
  -3   6   2   43.05    3.05
   3  -6  -2   42.66    3.43
   3  -6  -1  124.30    6.15
  -3   6   1  139.11    6.45
   3  -6  -1  146.23    6.72
  -3   6   1  136.87    6.33
   3  -6  -1  143.12    7.49
  -3   6   0  103.17    5.54
   3  -6   0  102.41    6.13
   3  -6   0  108.30    5.54
  -3   6  -1   82.96    5.09
  -3   6  -1   80.05    4.84
   3  -6   1   75.39    5.18
   3  -6   1   84.55    4.64
  -3   6  -2  313.76   12.34
  -3   6  -2  296.96   11.94
   3  -6   2  333.43   12.33
   3  -6   2  328.74   11.40
  -3   6  -3  278.20   11.74
  -3   6  -3  268.25   11.62
   3  -6   3  284.65   10.61
   3  -6   3  297.49   11.35
   3  -6   3  299.59   12.08
  -3   6  -4   82.50    5.70
   3  -6   4   76.21    5.10
  -3   6  -4   75.26    5.55
   3  -6   4   75.02    5.46
   3  -6   5   57.98    4.87
  -3   6  -5   65.19    5.22
  -3   6  -5   69.53    4.90
  -3   6  -5   74.80    5.42
   3  -6   5   67.30    4.71
  -3   6  -6  224.38   10.30
   3  -6   6  229.73    9.50
  -3   6  -6  222.10   10.42
  -3   6  -7   28.48    3.08
  -3   6  -7   30.20    3.22
  -3   6  -8    2.68    0.90
  -3   6  -8    3.46    1.05
  -3   6  -9    3.73    0.90
  -3   5  15   52.43    2.80
  -3   5  14    2.95    0.80
  -3   5  14    1.78    0.74
   3  -5 -14    3.83    0.97
   3  -5 -13    6.05    1.32
  -3   5  13    6.85    1.40
   3  -5 -12  361.13   13.46
  -3   5  12  368.31   13.20
  -3   5  12  355.38   13.03
   3  -5 -11   30.13    3.19
  -3   5  11   30.09    3.12
  -3   5  11   21.62    2.40
  -3   5  11   23.93    2.79
  -3   5  10   35.82    3.08
  -3   5  10   34.23    3.36
  -3   5  10   37.67    3.49
   3  -5 -10   38.38    3.57
  -3   5   9  364.64   13.17
   3  -5  -9  364.85   13.22
  -3   5   9  342.35   12.08
  -3   5   8  341.37   12.01
   3  -5  -8  324.78   11.85
  -3   5   8  302.36   10.80
   3  -5  -7  204.26    8.24
  -3   5   7  182.89    7.22
  -3   5   7  194.73    8.64
   3  -5  -7  184.16    8.19
  -3   5   7  211.93    8.39
  -3   5   6  137.86    5.55
  -3   5   6  132.49    6.65
  -3   5   6  147.38    6.44
  -3   5   5  130.86    5.10
  -3   5   5  127.11    6.21
  -3   5   5  137.89    6.03
  -3   5   4    9.70    1.07
  -3   5   4    9.04    1.39
  -3   5   4    8.38    1.36
  -3   5   3   51.01    3.08
   3  -5  -3   54.61    3.49
  -3   5   3   58.31    3.64
  -3   5   3   51.48    2.52
  -3   5   2    5.33    1.00
   3  -5  -2    6.79    1.23
  -3   5   2    6.49    1.20
  -3   5   2    7.11    0.82
  -3   5   1  628.38   18.90
  -3   5   1  645.28   19.02
   3  -5  -1  664.26   19.17
  -3   5   0  182.63    7.50
  -3   5  -1  282.99   10.73
  -3   5  -1  301.25   10.66
   3  -5   1  299.91    9.94
   3  -5   1  307.99   10.94
   3  -5   1  274.64   10.25
   3  -5   2   12.83    1.82
  -3   5  -2   16.28    2.22
   3  -5   2   17.80    1.91
   3  -5   2   14.02    2.06
  -3   5  -2   15.92    2.17
   3  -5   2   22.00    2.41
   3  -5   3   75.70    4.99
   3  -5   3   73.48    4.52
   3  -5   3   71.42    4.56
   3  -5   4  286.77   11.89
   3  -5   4  304.49   11.41
   3  -5   5    4.30    1.22
   3  -5   5    4.21    1.32
  -3   5  -5    3.38    1.37
   3  -5   6  169.61    7.97
  -3   5  -6  166.54    9.06
   3  -5   6  155.49    8.46
  -3   5  -6  171.91    8.25
  -3   5  -7   30.79    3.57
  -3   5  -8  146.77    7.86
  -3   5  -9    6.56    1.36
  -3   5  -9    6.84    1.48
  -3   5 -10   32.20    2.40
  -3   5 -10   34.47    2.63
  -3   4  15    1.00    0.43
   3  -4 -14    0.35    0.49
  -3   4  14    1.97    0.66
   3  -4 -13  132.58    6.92
  -3   4  13  141.69    6.64
  -3   4  12  160.02    7.57
  -3   4  12  165.27    7.66
   3  -4 -12  147.61    7.80
   3  -4 -11  206.09    9.55
  -3   4  11  218.80    9.32
  -3   4  11  200.33    8.04
  -3   4  11  209.80    9.20
  -3   4  11  195.70    8.57
   3  -4 -10   14.31    2.24
  -3   4  10   15.24    2.20
  -3   4  10   17.66    2.37
  -3   4  10   11.98    1.80
  -3   4   9  234.23    9.72
  -3   4   9  235.95    9.64
  -3   4   9  237.62    9.09
   3  -4  -9  227.51    9.88
  -3   4   8    0.47    0.50
   3  -4  -8    0.62    0.59
  -3   4   8   -0.19    0.51
  -3   4   7   41.29    3.14
  -3   4   7   47.23    2.97
   3  -4  -7   43.34    3.31
   3  -4  -7   39.46    2.98
  -3   4   6  362.51   11.84
  -3   4   6  350.86   10.99
  -3   4   5 1048.15   28.43
  -3   4   5 1000.60   26.67
  -3   4   4 1498.08   38.53
  -3   4   4 1425.29   36.71
  -3   4   3  773.54   21.67
  -3   4   3  765.87   19.94
  -3   4   2  414.50   12.22
  -3   4   2  372.82   10.38
  -3   4   2  375.18   11.79
   3  -4  -2  399.95   12.11
  -3   4   1   91.08    4.31
   3  -4  -1   89.06    4.24
  -3   4   1   82.29    4.14
  -3   4   0  207.85    7.69
  -3   4   0  195.37    7.58
   3  -4   0  211.68    7.68
  -3   4  -1  413.91   13.28
  -3   4  -1  402.00   13.02
   3  -4   1  412.10   13.12
   3  -4   2   71.96    4.27
   3  -4   3  436.94   14.66
   3  -4   3  437.45   14.14
   3  -4   4  929.25   25.71
   3  -4   4  911.14   27.23
   3  -4   4  923.77   27.33
   3  -4   4  933.25   26.57
   3  -4   5   16.78    2.36
   3  -4   5   19.89    2.32
   3  -4   6   14.76    2.17
  -3   4  -6   12.91    2.47
   3  -4   6   12.08    2.15
   3  -4   6   14.77    2.32
  -3   4  -6   14.03    2.17
   3  -4   7  121.80    6.43
   3  -4   7  113.25    6.91
  -3   4  -7  122.54    6.74
   3  -4   7  116.69    6.89
  -3   4  -7  109.55    7.29
  -3   4  -8    1.56    1.01
  -3   4  -8    2.25    1.05
  -3   4  -9   11.05    1.90
  -3   4 -10    1.79    0.77
  -3   4 -11   87.08    4.31
   3  -3 -14   43.77    3.28
  -3   3  14   40.65    2.82
   3  -3 -13    0.23    0.77
  -3   3  13    0.55    0.59
  -3   3  12    0.21    0.56
  -3   3  11  396.42   13.99
  -3   3  11  384.62   13.60
  -3   3  11  372.44   12.77
  -3   3  11  383.10   14.64
  -3   3  11  392.00   14.04
  -3   3  10   32.23    3.13
  -3   3  10   31.10    2.92
  -3   3  10   26.96    2.63
  -3   3  10   35.60    3.59
  -3   3  10   30.33    3.12
  -3   3   9   27.17    2.59
  -3   3   9   25.41    2.77
  -3   3   9   22.60    2.81
  -3   3   9   21.96    2.50
   3  -3  -9   22.17    2.69
  -3   3   8  367.63   13.62
  -3   3   8  397.55   12.61
  -3   3   8  381.51   13.09
  -3   3   8  372.04   12.92
   3  -3  -8  369.51   13.33
  -3   3   7  470.61   15.82
  -3   3   7  489.22   14.58
  -3   3   6  208.79    7.25
  -3   3   5  245.51    7.78
  -3   3   4  315.35    9.11
  -3   3   4  309.49    9.88
  -3   3   3   96.78    3.34
  -3   3   3   96.01    4.39
  -3   3   2    4.41    0.46
  -3   3   2    3.64    0.79
  -3   3   1  368.10   10.97
   3  -3  -1  385.66   10.91
  -3   3   0  472.49   13.67
   3  -3   0  447.43   13.38
   3  -3   1  215.27    7.58
  -3   3  -1  222.75    7.76
   3  -3   2  226.47    8.12
  -3   3  -3  745.71   21.55
   3  -3   3  756.97   21.80
   3  -3   3  764.24   21.81
   3  -3   4  225.92    8.94
   3  -3   4  233.40    8.92
  -3   3  -4  208.23    8.54
  -3   3  -4  226.90    7.46
   3  -3   5   81.92    5.02
   3  -3   5   85.89    5.15
   3  -3   5   90.58    4.85
  -3   3  -5   81.76    4.93
   3  -3   6    8.06    1.54
  -3   3  -6    5.21    1.33
  -3   3  -6    7.30    1.50
   3  -3   6    6.74    1.47
   3  -3   6    5.30    1.40
   3  -3   7  144.55    7.73
  -3   3  -7  154.61    7.56
  -3   3  -7  153.08    8.52
  -3   3  -7  132.61    7.13
   3  -3   7  150.19    7.05
   3  -3   7  145.01    7.70
   3  -3   8    7.60    1.71
   3  -3   8    7.44    1.68
  -3   3  -8    4.09    1.27
  -3   3  -8    4.23    1.19
  -3   3  -9  135.23    7.73
   3  -3   9  131.38    7.20
  -3   3  -9  118.64    6.93
  -3   3 -10  136.05    7.32
   3  -3  10  130.42    6.75
  -3   3 -10  133.76    6.76
  -3   3 -11  147.27    6.71
  -3   3 -11  138.65    6.11
   3  -2 -14    2.39    0.77
  -3   2  14    2.27    0.66
   3  -2 -13    4.59    1.27
  -3   2  13    4.29    1.07
   3  -2 -12  210.24    9.44
  -3   2  12  195.80    8.53
  -3   2  11   63.41    4.89
   3  -2 -11   70.99    5.25
  -3   2  11   73.90    4.86
  -3   2  11   74.61    4.88
  -3   2  11   75.63    4.38
  -3   2  10  199.67    8.60
  -3   2  10  184.49    8.50
   3  -2 -10  195.11    9.12
  -3   2  10  181.30    8.27
  -3   2  10  192.61    8.03
  -3   2   9  300.06   11.17
   3  -2  -9  296.44   11.79
  -3   2   9  297.53   11.04
  -3   2   9  301.45   10.82
   3  -2  -8  152.92    7.39
  -3   2   8  170.07    7.00
  -3   2   8  153.98    6.94
  -3   2   7  348.27   11.85
  -3   2   7  377.16   11.79
  -3   2   6  195.69    7.48
  -3   2   6  198.95    6.62
  -3   2   6  202.36    7.12
  -3   2   5   88.44    4.17
  -3   2   5   92.12    3.83
  -3   2   4  496.34   13.55
  -3   2   3  463.35   12.28
  -3   2   2   50.52    1.75
   3  -2  -1  585.57   15.88
   3  -2   0 1225.09   31.40
   3  -2   1 2014.73   51.00
  -3   2  -1 2036.73   51.30
   3  -2   2  298.73    9.39
   3  -2   3  612.44   17.66
   3  -2   4    1.18    0.57
  -3   2  -4    0.49    0.43
   3  -2   4    1.16    0.54
  -3   2  -4    1.08    0.41
   3  -2   5   65.46    4.04
   3  -2   5   62.59    4.06
   3  -2   6  100.83    5.67
   3  -2   6  103.94    5.22
  -3   2  -6  114.33    5.77
   3  -2   6  100.18    5.65
   3  -2   7    1.19    0.77
   3  -2   7    2.13    0.95
  -3   2  -7    1.30    0.77
   3  -2   7    0.72    0.64
  -3   2  -8  772.28   22.93
   3  -2   8  750.06   23.23
  -3   2  -8  664.23   22.85
   3  -2   8  677.75   22.73
  -3   2  -8  775.27   24.50
  -3   2  -9  169.80    8.19
   3  -2   9  186.93    8.83
  -3   2  -9  170.08    8.58
  -3   2  -9  192.48    9.62
   3  -2   9  167.25    8.55
  -3   2 -10   13.11    2.04
   3  -2  10   15.67    2.26
  -3   2 -10   14.39    2.38
  -3   2 -10   12.91    2.05
   3  -2  11    3.84    1.07
  -3   2 -11    4.69    1.30
  -3   2 -11    6.74    1.35
  -3   2 -12    0.87    0.54
   3  -1 -14  144.84    5.94
  -3   1  13   16.67    1.89
   3  -1 -13   19.28    2.28
  -3   1  12    6.48    1.40
   3  -1 -12    7.34    1.61
  -3   1  11    9.38    1.65
  -3   1  11    7.61    1.40
  -3   1  11    8.40    1.83
   3  -1 -11    5.82    1.52
  -3   1  10   64.38    4.40
  -3   1  10   58.88    4.39
  -3   1  10   59.28    4.68
  -3   1  10   64.37    4.17
   3  -1 -10   67.89    4.93
  -3   1   9  101.16    5.70
  -3   1   9  118.25    6.08
  -3   1   9  116.61    6.59
  -3   1   9  110.39    5.71
   3  -1  -9  121.77    6.57
  -3   1   8  441.70   14.80
  -3   1   8  452.97   14.63
  -3   1   8  454.17   14.72
  -3   1   8  443.75   15.45
  -3   1   8  434.96   14.42
   3  -1  -8  474.24   15.47
  -3   1   7  255.89    9.30
  -3   1   7  253.31    9.51
  -3   1   7  265.88   10.13
   3  -1  -7  256.93    9.83
  -3   1   7  266.26    9.38
  -3   1   6  213.78    6.85
  -3   1   6  239.14    8.03
  -3   1   6  217.30    8.05
  -3   1   6  222.03    7.88
  -3   1   5   77.13    3.24
  -3   1   5   78.40    3.55
  -3   1   5   70.00    3.62
  -3   1   4  204.12    6.60
  -3   1   4  201.70    6.49
  -3   1   3  726.67   19.07
  -3   1   3  697.80   18.35
  -3   1   2    2.01    0.52
  -3   1   2    2.76    0.35
  -3   1   1    0.92    0.38
   3  -1   0   15.84    1.08
  -3   1   0   13.91    1.18
   3  -1   1 2091.75   50.17
  -3   1  -1 1922.52   50.47
   3  -1   2 1263.47   32.30
   3  -1   2 1360.77   33.40
  -3   1  -2 1370.81   33.59
   3  -1   3   40.77    1.94
   3  -1   3   37.61    2.29
  -3   1  -3   41.73    2.26
   3  -1   4 1245.39   33.28
  -3   1  -4 1352.12   33.27
   3  -1   4 1309.56   34.19
   3  -1   5    1.47    0.52
   3  -1   5    0.58    0.44
   3  -1   5    0.43    0.52
  -3   1  -6  451.07   15.37
   3  -1   6  451.17   13.51
   3  -1   6  431.22   14.28
   3  -1   6  416.93   14.16
  -3   1  -7    3.64    1.31
   3  -1   7    3.61    0.90
   3  -1   7    2.70    0.95
   3  -1   7    2.72    0.96
  -3   1  -8  204.19    9.84
   3  -1   8  188.62    8.86
   3  -1   8  199.58    8.17
   3  -1   8  215.37    9.29
  -3   1  -9    4.68    1.24
   3  -1   9    5.57    1.42
   3  -1   9    7.44    1.62
  -3   1  -9    7.22    1.75
  -3   1 -10    3.24    1.06
  -3   1 -10    3.26    1.10
   3  -1  10    4.86    1.32
  -3   1 -10    4.32    1.39
   3  -1  10    4.28    1.30
  -3   1 -11   76.93    5.10
   3  -1  11   66.44    4.66
  -3   1 -11   70.40    4.93
  -3   1 -12   83.76    4.72
  -3   1 -12   82.15    4.70
   3  -1  12   92.81    4.96
   3  -1  13   12.78    1.50
   3   0 -13    3.24    0.90
  -3   0  13    5.64    1.02
   3   0 -12    3.98    1.19
  -3   0  12    4.83    1.19
  -3   0  11   27.40    2.97
   3   0 -11   27.28    3.07
  -3   0  11   23.07    2.40
  -3   0  11   29.50    2.90
  -3   0  10   64.17    4.73
   3   0 -10   71.69    5.03
  -3   0  10   67.36    4.58
  -3   0  10   72.60    4.50
  -3   0   9   47.79    4.01
  -3   0   9   55.51    3.92
  -3   0   9   46.17    3.60
   3   0  -9   51.92    4.16
   3   0  -8   87.87    5.35
  -3   0   8   91.42    5.53
  -3   0   8   93.10    5.13
  -3   0   8   89.14    5.18
  -3   0   8  105.53    5.34
  -3   0   7  541.03   16.96
   3   0  -7  565.05   17.40
  -3   0   7  534.35   17.42
  -3   0   7  540.43   16.77
  -3   0   7  546.25   17.08
  -3   0   7  566.10   16.80
  -3   0   6  320.42   10.44
  -3   0   6  319.71   10.61
  -3   0   6  311.26   10.68
  -3   0   5  250.35    7.75
  -3   0   5  260.37    8.57
  -3   0   5  255.44    8.69
  -3   0   5  259.65    7.71
  -3   0   4  735.03   19.97
  -3   0   4  748.16   19.83
  -3   0   3   15.77    1.21
  -3   0   3   14.97    1.25
  -3   0   2  283.21    8.53
  -3   0   1   89.94    3.62
  -3   0   1   91.44    3.33
  -3   0   0 2364.65   58.91
   3   0   0 2333.63   57.78
  -3   0   0 2417.47   58.43
   3   0   1   23.09    0.90
  -3   0  -1   24.37    1.63
   3   0   1   27.28    1.22
  -3   0  -1   26.33    1.54
  -3   0  -2 1326.82   32.31
   3   0   2 1301.56   31.61
   3   0   3   43.40    1.98
  -3   0  -3   47.76    2.35
  -3   0  -4  343.12   10.23
   3   0   4  326.01    9.45
  -3   0  -4  308.70    9.63
  -3   0  -5   34.95    2.50
  -3   0  -5   29.92    2.63
  -3   0  -5   32.44    1.77
  -3   0  -5   31.03    1.87
   3   0   5   36.05    2.19
  -3   0  -6    1.57    0.76
   3   0   6    3.15    0.86
  -3   0  -6    2.44    0.87
   3   0   6    3.09    0.75
  -3   0  -7  207.19    9.27
   3   0   7  215.54    8.64
  -3   0  -7  209.99    8.57
   3   0   7  219.95    8.10
   3   0   8  625.09   20.10
   3   0   8  661.90   19.48
  -3   0  -8  640.38   21.06
   3   0   9  241.82   10.32
   3   0   9  243.01    9.67
  -3   0  -9  269.79   11.26
  -3   0 -10   10.81    2.06
   3   0  10   11.02    1.94
  -3   0 -10    9.04    1.62
   3   0  10   10.87    1.93
   3   0  10   10.00    1.66
   3   0  11   23.47    2.74
  -3   0 -11   20.62    2.62
   3   0  12    2.77    0.98
  -3   0 -12    7.55    1.63
   3   0  13  340.58   11.22
  -3   0 -13  337.80   11.49
   3   0  14    0.27    0.38
  -3  -1  13   78.91    4.11
   3   1 -12   11.69    1.71
  -3  -1  12   12.20    1.58
   3   1 -11   33.95    3.23
  -3  -1  11   25.09    2.59
  -3  -1  10  105.14    5.72
  -3  -1  10  108.00    5.96
  -3  -1  10   97.71    5.44
   3   1 -10   96.39    5.96
  -3  -1  10  100.17    5.67
  -3  -1   9  304.21   11.73
  -3  -1   9  298.05   11.33
   3   1  -9  312.40   12.01
  -3  -1   9  304.89   11.52
  -3  -1   8    2.14    0.84
  -3  -1   8    2.78    0.98
   3   1  -8    1.52    0.88
  -3  -1   8    1.39    0.74
  -3  -1   7  145.76    6.79
  -3  -1   7  144.47    6.56
   3   1  -7  140.41    6.61
  -3  -1   7  131.52    6.13
  -3  -1   7  141.77    6.38
  -3  -1   6   34.32    2.74
   3   1  -6   34.02    2.81
  -3  -1   6   35.10    2.65
  -3  -1   5  411.63   12.57
  -3  -1   5  378.94   11.00
  -3  -1   5  398.28   12.33
  -3  -1   4  503.33   14.67
  -3  -1   4  511.71   13.93
  -3  -1   4  481.59   13.67
  -3  -1   3  660.99   17.21
  -3  -1   3  598.89   16.91
  -3  -1   2  854.48   22.71
  -3  -1   1    0.97    0.33
  -3  -1   1    3.32    0.68
  -3  -1   0  283.82    7.77
  -3  -1   0  280.95    8.39
  -3  -1  -1   77.74    3.48
   3   1   2   84.48    2.92
  -3  -1  -2   85.43    3.12
   3   1   2   88.32    2.66
  -3  -1  -2   88.59    3.76
   3   1   3   23.18    1.35
  -3  -1  -3   22.58    1.59
  -3  -1  -3   22.72    1.69
  -3  -1  -3   19.75    1.43
   3   1   4  152.54    5.08
  -3  -1  -4  151.02    5.47
  -3  -1  -4  135.63    5.22
  -3  -1  -4  155.71    5.24
  -3  -1  -5  398.15   10.95
  -3  -1  -5  382.96   12.41
   3   1   5  396.40   11.40
  -3  -1  -5  404.72   11.92
   3   1   6  709.25   21.23
   3   1   6  770.58   21.03
  -3  -1  -6  771.13   22.32
  -3  -1  -6  794.88   21.67
   3   1   7  731.68   21.75
   3   1   7  765.61   21.39
  -3  -1  -7  725.62   22.51
  -3  -1  -7  781.09   22.05
   3   1   8  184.97    7.87
   3   1   8  178.32    7.39
  -3  -1  -8  171.25    8.21
  -3  -1  -8  181.15    7.86
   3   1   9  244.18    9.92
   3   1   9  229.57    9.31
  -3  -1  -9  252.57   10.53
  -3  -1  -9  247.47    9.97
   3   1  10  100.92    5.95
   3   1  10  106.68    5.75
  -3  -1 -10  104.36    6.04
  -3  -1 -10  106.13    6.26
   3   1  11   34.67    3.35
  -3  -1 -11   40.05    3.57
   3   1  12    9.36    1.68
   3   1  13  119.45    5.62
  -3  -1 -13  112.04    6.05
   3   1  14   49.09    2.99
  -3  -2  12   10.40    1.54
  -3  -2  11   17.00    2.00
  -3  -2  11   16.06    1.91
  -3  -2  10   88.15    5.13
   3   2 -10   83.65    5.15
  -3  -2  10   89.53    5.33
   3   2  -9   87.77    5.28
  -3  -2   9   78.89    4.94
  -3  -2   9   74.93    4.84
  -3  -2   9   84.11    4.98
  -3  -2   8    2.67    0.99
  -3  -2   8    3.81    1.08
  -3  -2   8    2.14    0.89
   3   2  -8    4.07    1.18
  -3  -2   7    2.95    0.93
   3   2  -7    2.67    1.01
  -3  -2   7    2.40    0.82
  -3  -2   7    2.41    0.92
  -3  -2   6  131.42    5.95
  -3  -2   6  127.15    5.83
  -3  -2   6  131.04    6.22
   3   2  -6  136.33    6.10
  -3  -2   6  132.64    6.43
   3   2  -5  551.28   16.47
  -3  -2   5  571.47   17.01
  -3  -2   5  555.91   16.36
  -3  -2   5  549.28   16.68
  -3  -2   4  276.46    9.84
  -3  -2   4  304.18   10.05
  -3  -2   4  298.23    9.11
  -3  -2   3  776.62   20.44
  -3  -2   3  730.83   20.10
  -3  -2   2  881.60   23.04
  -3  -2   2  826.13   22.67
  -3  -2   2  861.74   22.53
  -3  -2   1  344.84   10.05
  -3  -2   1  318.61    9.70
  -3  -2   1  331.19    9.54
  -3  -2   1  325.05    8.48
  -3  -2   1  309.82    8.41
  -3  -2   0   10.05    1.06
  -3  -2   0    7.40    1.00
  -3  -2  -1  669.94   18.32
  -3  -2  -1  644.38   17.79
  -3  -2  -1  669.83   18.05
  -3  -2  -2    3.81    0.78
  -3  -2  -2    3.72    0.71
  -3  -2  -2    4.87    0.50
  -3  -2  -2    4.53    0.80
  -3  -2  -3  308.82    9.21
  -3  -2  -3  301.80    9.04
  -3  -2  -3  292.40    9.35
   3   2   3  304.98    8.70
  -3  -2  -3  292.06    8.51
  -3  -2  -4  162.12    5.58
  -3  -2  -4  153.29    5.70
   3   2   4  150.71    5.29
  -3  -2  -4  143.72    5.32
  -3  -2  -4  166.32    5.47
   3   2   5   60.69    2.99
  -3  -2  -5   58.22    3.07
  -3  -2  -5   55.14    2.95
  -3  -2  -6  862.72   23.14
  -3  -2  -6  834.01   23.55
   3   2   6  844.13   22.71
  -3  -2  -6  790.39   22.05
  -3  -2  -7  272.00   10.20
  -3  -2  -7  293.10   10.02
   3   2   7  284.39    9.63
   3   2   7  265.93    9.61
  -3  -2  -8    1.62    0.76
  -3  -2  -8    0.92    0.63
   3   2   8    0.65    0.55
   3   2   8    3.13    0.94
  -3  -2  -9    0.66    0.63
  -3  -2  -9    0.42    0.60
   3   2   9    1.49    0.72
   3   2   9    0.20    0.49
   3   2  10   45.35    3.68
   3   2  10   36.45    3.24
  -3  -2 -10   35.72    3.32
   3   2  11    9.52    1.71
   3   2  11    9.30    1.64
  -3  -2 -11    9.58    1.64
   3   2  12   15.92    2.14
   3   2  13   30.02    2.66
  -3  -2 -14  168.21    7.16
   3   2  14  168.64    6.38
   3   2  14  187.75    7.11
   3   2  15    0.07    0.24
  -3  -3  12    5.97    1.05
  -3  -3  11    4.21    1.08
  -3  -3  11    3.54    0.90
  -3  -3  10  108.81    5.90
  -3  -3  10  106.57    5.36
  -3  -3   9    9.58    1.62
  -3  -3   8  188.56    8.19
  -3  -3   8  185.57    8.40
  -3  -3   8  177.29    8.29
  -3  -3   7    3.76    1.02
  -3  -3   7    3.21    0.97
  -3  -3   7    3.87    1.09
  -3  -3   7    1.98    0.83
  -3  -3   6   48.82    3.79
  -3  -3   6   38.03    3.04
  -3  -3   6   46.17    3.37
  -3  -3   6   47.68    3.68
  -3  -3   5   33.30    3.01
  -3  -3   5   34.45    2.83
  -3  -3   5   42.24    3.05
  -3  -3   5   37.09    2.84
  -3  -3   5   38.29    2.85
  -3  -3   5   44.50    3.39
  -3  -3   4  695.98   20.34
  -3  -3   4  713.86   19.87
  -3  -3   3   11.03    1.16
  -3  -3   3   11.52    1.25
  -3  -3   3    9.94    1.40
  -3  -3   3   14.56    1.51
  -3  -3   3    9.82    1.41
  -3  -3   2  737.86   21.00
  -3  -3   2  771.68   20.43
  -3  -3   2  747.37   19.95
  -3  -3   2  770.67   21.06
  -3  -3   1  323.80    9.68
  -3  -3   1  308.30    8.71
  -3  -3   1  327.87   10.23
  -3  -3   0    2.49    0.69
  -3  -3   0    4.39    0.93
  -3  -3  -1  277.04    8.48
  -3  -3  -1  246.30    8.71
  -3  -3  -2 1088.17   29.09
  -3  -3  -3  820.18   21.72
  -3  -3  -3  764.92   19.21
  -3  -3  -3  828.59   21.19
  -3  -3  -4   84.93    4.01
  -3  -3  -4   79.81    3.61
   3   3   4   77.37    3.52
  -3  -3  -5   19.05    1.78
   3   3   5   22.09    1.77
  -3  -3  -5   23.74    1.75
   3   3   6  653.20   18.25
  -3  -3  -6  608.33   18.10
  -3  -3  -6  649.07   17.55
  -3  -3  -7    3.64    1.00
   3   3   7    3.76    0.91
   3   3   7    2.02    0.70
  -3  -3  -7    3.92    0.96
   3   3   8   12.45    1.68
  -3  -3  -8   13.16    1.77
   3   3   8   11.85    1.65
  -3  -3  -8   10.37    1.55
   3   3   9    4.13    1.04
   3   3   9    4.18    1.11
   3   3  10  291.40   11.25
   3   3  10  311.44   11.45
   3   3  11   62.70    4.43
   3   3  11   72.03    4.69
   3   3  12  180.86    8.04
   3   3  13   18.40    2.27
   3   3  13   16.97    2.00
  -3  -3 -14    2.91    0.83
   3   3  14    4.28    0.89
   3   3  14    3.86    0.94
  -3  -3 -14    4.48    1.09
   3   3  15    1.60    0.46
  -3  -4  11   -0.27    0.71
  -3  -4  11    0.11    0.36
  -3  -4  10    4.66    1.11
  -3  -4   9  115.41    6.43
  -3  -4   8   44.78    3.50
  -3  -4   7   40.95    3.36
  -3  -4   7   40.09    3.49
  -3  -4   7   35.07    3.01
  -3  -4   6   27.78    2.82
  -3  -4   6   34.23    3.25
  -3  -4   6   31.17    2.88
  -3  -4   6   32.70    3.17
  -3  -4   6   33.78    2.99
  -3  -4   5  302.45   11.31
  -3  -4   5  310.58   11.21
  -3  -4   5  337.13   12.25
  -3  -4   5  321.30   12.11
  -3  -4   5  344.07   11.53
  -3  -4   5  342.99   11.82
  -3  -4   4   82.45    4.38
  -3  -4   4   78.20    4.24
  -3  -4   4   90.11    5.08
  -3  -4   4   81.72    4.45
  -3  -4   4   83.07    4.53
  -3  -4   4   84.50    4.80
  -3  -4   3   37.56    2.44
  -3  -4   3   39.46    3.08
  -3  -4   3   37.70    2.87
  -3  -4   3   44.91    2.77
  -3  -4   2  284.26    9.37
  -3  -4   2  297.81   10.20
  -3  -4   2  303.07   10.40
  -3  -4   2  279.75   10.01
  -3  -4   2  305.38    9.21
  -3  -4   1  205.22    7.81
  -3  -4   1  191.31    7.38
  -3  -4   1  186.27    6.85
  -3  -4   1  201.31    7.35
  -3  -4   1  193.60    7.16
  -3  -4   1  180.03    6.04
  -3  -4   1  199.19    7.54
  -3  -4   0  471.54   14.07
  -3  -4   0  480.67   14.97
  -3  -4   0  489.05   14.91
  -3  -4   0  475.67   14.54
  -3  -4  -1  703.19   19.86
  -3  -4  -1  687.12   19.45
  -3  -4  -2    8.80    1.23
  -3  -4  -2    8.18    1.41
  -3  -4  -3   34.87    2.41
  -3  -4  -3   30.81    2.54
  -3  -4  -3   28.17    2.57
  -3  -4  -3   28.01    1.27
  -3  -4  -4  189.91    6.79
  -3  -4  -4  184.60    7.51
  -3  -4  -4  175.26    5.33
  -3  -4  -4  186.37    7.26
  -3  -4  -5  201.90    7.14
  -3  -4  -5  181.86    7.66
   3   4   5  204.65    7.25
  -3  -4  -6  794.38   21.82
   3   4   6  791.76   22.32
  -3  -4  -7  469.56   13.66
   3   4   7  457.18   14.59
   3   4   8  605.97   17.96
   3   4   8  604.36   18.41
  -3  -4  -8  586.40   18.24
   3   4   9   12.15    1.72
   3   4   9   11.69    1.81
   3   4  10    1.58    0.88
   3   4  10    4.74    1.25
   3   4  11  187.85    8.15
   3   4  11  175.28    8.12
   3   4  12    4.47    1.21
   3   4  13  259.72    9.88
  -3  -4 -13  247.60   10.17
   3   4  13  245.98    9.22
   3   4  14  125.44    5.52
  -3  -4 -14  118.29    6.06
  -3  -4 -14  117.74    5.59
  -3  -4 -15  111.46    4.30
   3   4  15  112.03    4.20
  -3  -5  10    4.97    1.03
  -3  -5  10    3.85    0.87
  -3  -5   9  187.15    8.08
  -3  -5   8   31.10    3.27
  -3  -5   8   32.11    2.60
  -3  -5   7  194.97    8.16
  -3  -5   6  119.13    6.49
  -3  -5   6  106.56    5.94
  -3  -5   6  113.89    6.93
  -3  -5   5  173.01    8.10
  -3  -5   5  156.84    7.34
  -3  -5   5  173.29    7.38
  -3  -5   5  165.47    7.74
  -3  -5   5  170.14    8.64
  -3  -5   4  223.38    9.30
  -3  -5   4  202.64    8.26
  -3  -5   4  224.40    9.10
  -3  -5   4  218.72    8.63
  -3  -5   4  191.04    9.19
  -3  -5   3  237.46    8.24
  -3  -5   3  248.47    9.98
  -3  -5   3  238.88    9.47
  -3  -5   3  236.85    9.06
  -3  -5   3  218.90    8.41
  -3  -5   2   90.15    5.03
  -3  -5   2   91.60    4.78
  -3  -5   2   92.48    5.15
  -3  -5   2   83.77    4.28
  -3  -5   2   93.60    4.26
  -3  -5   2   92.45    4.94
  -3  -5   2   83.38    4.69
  -3  -5   1    5.78    1.16
  -3  -5   1    5.01    1.04
  -3  -5   1    4.26    0.75
  -3  -5   1    5.08    1.20
  -3  -5   1    4.46    1.06
  -3  -5   0  200.66    7.63
  -3  -5   0  193.94    8.28
  -3  -5   0  191.11    7.34
  -3  -5  -1   63.89    3.57
  -3  -5  -1   71.13    4.41
  -3  -5  -1   65.59    4.27
  -3  -5  -2   35.88    2.47
  -3  -5  -2   33.26    2.98
  -3  -5  -2   29.41    2.86
  -3  -5  -2   28.36    2.44
  -3  -5  -3  399.10   13.78
  -3  -5  -3  383.35   13.50
  -3  -5  -4  482.44   14.49
  -3  -5  -4  439.23   15.27
   3   5   5   12.46    1.58
  -3  -5  -5   15.18    1.72
  -3  -5  -5   11.74    1.86
   3   5   6    0.95    0.54
  -3  -5  -6    1.35    0.69
  -3  -5  -6    1.43    0.71
  -3  -5  -6    0.78    0.63
  -3  -5  -7  101.26    5.37
  -3  -5  -7   87.27    5.40
  -3  -5  -7   95.08    4.61
   3   5   7  104.67    5.26
  -3  -5  -8   81.90    4.07
  -3  -5  -8   78.59    4.83
   3   5   8   89.64    5.11
   3   5   9    2.59    0.83
  -3  -5  -9    1.90    0.79
   3   5   9    1.92    0.86
   3   5  10  230.56    8.91
   3   5  10  201.61    9.14
   3   5  11  769.08   22.93
   3   5  11  801.89   23.64
   3   5  11  751.12   23.62
   3   5  12    1.07    0.72
   3   5  12    1.84    0.91
   3   5  13   21.19    2.09
   3   5  13   22.75    2.32
  -3  -5 -14   48.11    3.36
   3   5  14   51.52    3.02
  -3  -5 -14   47.09    3.52
  -3  -5 -15   10.97    1.20
  -3  -6  10    0.95    0.39
  -3  -6   9    3.96    0.99
  -3  -6   8  190.67    8.22
  -3  -6   8  191.45    6.96
  -3  -6   7  169.41    8.11
  -3  -6   7  151.95    6.81
  -3  -6   6   14.69    2.17
  -3  -6   6   19.65    2.34
  -3  -6   5    0.89    0.68
  -3  -6   5    1.16    0.82
  -3  -6   5    1.92    1.04
  -3  -6   4    0.46    0.78
  -3  -6   4    1.33    0.71
  -3  -6   4    1.68    0.93
  -3  -6   4    0.84    0.74
  -3  -6   3  247.19   10.09
  -3  -6   3  241.93    9.52
  -3  -6   3  234.01   10.45
  -3  -6   2    0.56    0.60
  -3  -6   2   -0.24    0.51
  -3  -6   2    0.31    0.40
  -3  -6   2    1.50    0.80
  -3  -6   1  239.26    9.39
  -3  -6   1  252.74   10.09
  -3  -6   1  239.02    9.36
  -3  -6   1  250.97    9.98
  -3  -6   1  249.09    9.15
  -3  -6   1  249.37   10.16
  -3  -6   0  810.08   23.35
  -3  -6   0  814.67   23.93
  -3  -6   0  800.05   23.40
  -3  -6   0  826.22   23.95
  -3  -6   0  826.72   24.68
  -3  -6   0  766.37   23.73
  -3  -6   0  793.95   23.45
  -3  -6   0  877.15   24.99
  -3  -6  -1  757.38   23.20
  -3  -6  -1  758.58   23.06
  -3  -6  -1  704.08   22.76
  -3  -6  -1  734.73   21.82
  -3  -6  -1  744.38   21.85
  -3  -6  -1  748.05   21.85
  -3  -6  -1  774.69   21.95
  -3  -6  -1  730.37   21.88
  -3  -6  -1  734.98   21.69
  -3  -6  -1  755.94   23.17
  -3  -6  -1  743.25   21.62
  -3  -6  -2   55.51    3.76
  -3  -6  -2   52.21    3.65
  -3  -6  -2   52.01    4.10
  -3  -6  -2   54.28    3.83
  -3  -6  -2   66.02    4.08
  -3  -6  -2   60.72    3.79
  -3  -6  -2   59.35    3.69
  -3  -6  -3   95.61    4.97
  -3  -6  -3   94.98    5.65
  -3  -6  -3   94.19    5.83
  -3  -6  -3   97.59    5.19
  -3  -6  -3  100.76    6.00
  -3  -6  -3   99.63    5.85
  -3  -6  -4   54.21    3.68
  -3  -6  -4   50.44    3.60
  -3  -6  -4   55.78    3.74
  -3  -6  -4   49.75    4.08
  -3  -6  -4   54.81    4.34
  -3  -6  -4   45.51    3.80
  -3  -6  -4   53.80    3.55
  -3  -6  -4   52.29    4.29
  -3  -6  -4   49.19    3.70
  -3  -6  -5   36.18    3.02
  -3  -6  -5   31.49    2.81
  -3  -6  -5   29.23    3.02
  -3  -6  -5   33.55    2.84
  -3  -6  -5   36.05    3.15
  -3  -6  -5   28.71    3.07
  -3  -6  -5   34.85    3.39
  -3  -6  -6   75.52    4.90
   3   6   6   82.87    4.68
  -3  -6  -6   72.22    4.69
  -3  -6  -6   62.68    4.64
  -3  -6  -6   82.46    4.59
  -3  -6  -6   69.14    4.60
  -3  -6  -7  748.06   23.47
  -3  -6  -7  736.22   23.05
   3   6   7  765.65   22.94
  -3  -6  -7  796.65   22.38
  -3  -6  -8  532.17   18.55
  -3  -6  -8  555.44   17.98
   3   6   8  567.95   18.10
  -3  -6  -8  556.22   16.79
  -3  -6  -9  470.69   17.34
   3   6   9  506.71   16.72
  -3  -6  -9  494.23   16.24
  -3  -6 -10  301.49   12.77
   3   6  10  324.75   12.34
  -3  -6 -11  107.34    6.76
  -3  -6 -12   32.42    3.46
  -3  -6 -13    0.87    0.71
  -3  -6 -14    0.16    0.37
  -3  -7   9    8.25    0.90
  -3  -7   7    7.56    1.20
  -3  -7   6    3.55    1.03
  -3  -7   6    2.32    0.97
  -3  -7   5  224.13    9.14
  -3  -7   5  188.90    9.37
  -3  -7   5  209.82    9.64
  -3  -7   5  217.39    9.19
  -3  -7   4  310.82   11.32
  -3  -7   4  328.56   12.52
  -3  -7   4  321.83   13.19
  -3  -7   4  356.72   13.46
  -3  -7   4  323.08   12.45
  -3  -7   3  492.73   16.53
  -3  -7   3  456.73   15.37
  -3  -7   3  452.69   16.88
  -3  -7   3  481.70   16.93
  -3  -7   3  463.73   16.24
  -3  -7   2  499.77   16.24
  -3  -7   2  502.31   17.32
  -3  -7   2  476.93   17.25
  -3  -7   1   31.37    3.20
  -3  -7   1   23.88    2.50
  -3  -7   1   34.51    3.45
  -3  -7   1   27.72    3.06
  -3  -7   1   27.43    2.79
  -3  -7   1   33.36    3.28
  -3  -7   0  138.91    6.91
  -3  -7   0  133.48    6.52
  -3  -7   0  148.28    6.72
  -3  -7   0  146.29    7.64
  -3  -7   0  146.08    7.26
  -3  -7   0  138.54    6.71
  -3  -7   0  127.08    6.83
  -3  -7  -1  142.07    6.99
  -3  -7  -1  148.83    6.95
  -3  -7  -1  148.33    6.95
  -3  -7  -1  143.89    7.84
  -3  -7  -1  153.59    6.90
  -3  -7  -1  134.91    6.53
  -3  -7  -1  154.47    7.07
  -3  -7  -1  147.07    7.11
  -3  -7  -2   40.07    3.30
  -3  -7  -2   40.81    3.25
  -3  -7  -2   39.34    3.90
  -3  -7  -2   38.48    3.11
  -3  -7  -2   39.38    3.27
  -3  -7  -2   43.72    3.47
  -3  -7  -2   36.68    3.38
  -3  -7  -2   40.19    3.32
  -3  -7  -3  294.83   10.37
  -3  -7  -3  282.98   10.79
  -3  -7  -3  310.62   11.36
  -3  -7  -3  277.58   10.54
  -3  -7  -3  296.19   12.31
  -3  -7  -3  287.50   12.28
  -3  -7  -3  295.62   11.18
  -3  -7  -3  278.05   11.02
  -3  -7  -4  122.03    6.10
  -3  -7  -4  129.68    6.69
  -3  -7  -4  130.86    7.39
  -3  -7  -4  114.99    5.99
  -3  -7  -4  122.06    6.37
  -3  -7  -4  115.52    5.96
  -3  -7  -4  106.47    6.87
  -3  -7  -5  255.01    9.95
  -3  -7  -5  249.77   10.52
  -3  -7  -5  247.45    9.87
  -3  -7  -5  262.44   10.44
  -3  -7  -5  281.80   10.52
  -3  -7  -5  238.72   11.02
  -3  -7  -5  254.18   10.02
  -3  -7  -5  260.67   10.23
  -3  -7  -6    2.47    1.03
  -3  -7  -6    5.01    1.25
  -3  -7  -6    2.63    1.03
   3   7   6    3.63    1.13
  -3  -7  -6    1.92    1.00
  -3  -7  -6    3.15    1.00
  -3  -7  -6    2.81    1.17
  -3  -7  -7  149.31    7.06
  -3  -7  -7  154.95    7.63
  -3  -7  -7  146.99    7.51
   3   7   7  161.67    7.56
  -3  -7  -7  151.25    7.04
  -3  -7  -7  137.31    7.66
  -3  -7  -8    1.54    0.72
   3   7   8    2.32    0.94
  -3  -7  -8    2.57    0.91
  -3  -7  -8    2.06    0.96
  -3  -7  -8    1.66    1.02
  -3  -7  -9    9.78    1.56
   3   7   9    8.64    1.73
  -3  -7  -9    6.84    1.65
  -3  -7  -9    9.55    1.74
  -3  -7 -10   38.94    3.87
   3   7  10   41.47    3.69
  -3  -7 -11  189.44    9.15
  -3  -7 -12   73.08    5.00
  -3  -7 -13    9.09    1.61
  -3  -7 -14    5.91    1.10
  -3  -7 -15   81.58    3.37
  -3  -8   7  109.29    4.58
  -3  -8   7   95.03    3.76
  -3  -8   6   13.52    1.77
  -3  -8   6   14.80    1.63
  -3  -8   5    2.37    0.87
  -3  -8   5    3.07    1.06
  -3  -8   5    2.42    0.90
  -3  -8   4    0.47    0.67
  -3  -8   4    1.25    0.81
  -3  -8   4    0.82    0.66
  -3  -8   4    0.83    0.67
  -3  -8   3  245.92   10.36
  -3  -8   3  227.50   10.44
  -3  -8   3  248.76   10.12
  -3  -8   3  242.89   10.07
  -3  -8   3  232.42    9.09
  -3  -8   2  140.53    7.86
  -3  -8   2  163.23    7.30
  -3  -8   2  160.64    7.95
  -3  -8   1   74.12    5.06
  -3  -8   1   71.87    4.68
  -3  -8   1   78.94    5.18
  -3  -8   1   75.38    5.31
  -3  -8   1   65.25    4.31
  -3  -8   0  416.31   14.06
  -3  -8   0  389.18   14.27
  -3  -8   0  396.03   13.94
  -3  -8   0  386.52   15.00
  -3  -8   0  372.01   13.55
  -3  -8   0  395.85   14.67
  -3  -8  -1  271.83   11.10
  -3  -8  -1  287.30   12.12
  -3  -8  -1  268.96   10.67
  -3  -8  -1  266.64   10.13
  -3  -8  -1  252.49   10.05
  -3  -8  -1  252.19   10.50
  -3  -8  -1  282.29   10.97
  -3  -8  -2   27.01    3.39
  -3  -8  -2   27.00    2.94
  -3  -8  -2   23.87    2.52
  -3  -8  -2   26.74    2.87
  -3  -8  -2   33.83    3.08
  -3  -8  -3   -0.19    0.53
  -3  -8  -3    1.96    0.91
  -3  -8  -3    0.25    0.70
  -3  -8  -3    0.23    0.84
  -3  -8  -3    0.67    0.72
  -3  -8  -3    1.74    0.72
  -3  -8  -3    0.24    0.57
  -3  -8  -4  375.35   13.95
  -3  -8  -4  378.27   15.27
  -3  -8  -4  371.21   13.54
  -3  -8  -4  374.81   13.12
  -3  -8  -5   70.20    4.91
  -3  -8  -5   61.97    4.43
  -3  -8  -5   68.05    4.84
  -3  -8  -5   70.99    4.59
  -3  -8  -5   69.92    4.71
  -3  -8  -5   71.93    5.70
  -3  -8  -5   65.89    4.85
  -3  -8  -6   82.41    5.19
  -3  -8  -6   90.46    5.62
  -3  -8  -6   83.53    5.33
  -3  -8  -6   77.00    5.05
  -3  -8  -6   79.17    5.97
   3   8   6   83.50    5.35
  -3  -8  -6   89.01    5.35
   3   8   7    1.94    0.90
  -3  -8  -7    1.36    0.84
  -3  -8  -7    1.42    0.77
  -3  -8  -7    1.98    1.03
  -3  -8  -7    0.88    0.75
  -3  -8  -7    2.11    1.17
  -3  -8  -8   18.11    2.27
  -3  -8  -8   16.52    2.23
  -3  -8  -8   17.36    2.42
   3   8   8   24.69    2.84
  -3  -8  -8   16.76    2.40
  -3  -8  -9    6.48    1.30
  -3  -8  -9    6.07    1.47
  -3  -8  -9    5.41    1.45
  -3  -8  -9    3.68    1.07
   3   8   9    3.18    1.15
  -3  -8 -10    0.16    0.57
  -3  -8 -10   -0.42    0.75
  -3  -8 -10    0.51    0.67
  -3  -8 -11  145.51    6.60
  -3  -8 -11  151.98    7.56
  -3  -8 -12   60.90    4.22
  -3  -8 -13  103.85    5.25
  -3  -8 -14   37.60    2.47
  -3  -9   6    1.68    0.43
  -3  -9   5    0.24    0.42
  -3  -9   5    1.03    0.55
  -3  -9   4   19.23    2.06
  -3  -9   4   19.84    1.98
  -3  -9   4   20.55    2.28
  -3  -9   4   21.39    2.15
  -3  -9   3   55.10    3.79
  -3  -9   3   51.17    3.62
  -3  -9   3   46.03    2.88
  -3  -9   3   54.24    3.79
  -3  -9   3   44.02    3.70
  -3  -9   2    1.67    0.90
  -3  -9   2    1.99    0.86
  -3  -9   2    2.19    0.98
  -3  -9   2    2.10    0.80
  -3  -9   1    2.30    1.07
  -3  -9   1    0.80    0.65
  -3  -9   1    0.17    0.44
  -3  -9   1   -0.19    0.58
  -3  -9   1    0.23    0.70
  -3  -9   0  234.28    9.35
  -3  -9   0  241.14    9.73
  -3  -9   0  250.04   10.28
  -3  -9  -1    2.71    1.26
  -3  -9  -1    2.43    0.95
  -3  -9  -1    2.50    1.01
  -3  -9  -1    2.40    1.03
  -3  -9  -2   48.04    4.60
  -3  -9  -2   53.33    4.09
  -3  -9  -2   49.21    3.83
  -3  -9  -2   50.27    3.58
  -3  -9  -2   48.32    4.00
  -3  -9  -3    2.54    1.00
  -3  -9  -3    5.98    1.28
  -3  -9  -3    3.14    0.96
  -3  -9  -3    5.24    1.35
  -3  -9  -4  111.28    6.47
  -3  -9  -4  109.99    6.27
  -3  -9  -4  103.77    5.57
  -3  -9  -4  104.35    7.12
  -3  -9  -4  109.07    6.15
  -3  -9  -4  101.56    5.22
  -3  -9  -5   54.20    4.43
  -3  -9  -5   52.49    3.89
  -3  -9  -5   54.53    4.28
  -3  -9  -5   54.85    4.44
   3   9   5   54.70    4.38
  -3  -9  -5   48.54    4.77
   3   9   6   48.76    4.23
  -3  -9  -6   54.75    4.32
  -3  -9  -6   57.94    4.11
  -3  -9  -6   52.06    4.12
  -3  -9  -6   57.52    4.56
  -3  -9  -6   49.92    4.83
  -3  -9  -6   52.21    4.10
   3   9   7   67.18    4.81
  -3  -9  -7   64.34    4.72
  -3  -9  -7   67.26    4.52
  -3  -9  -7   64.62    4.65
  -3  -9  -7   56.45    4.29
  -3  -9  -7   59.65    4.44
  -3  -9  -7   59.47    5.11
  -3  -9  -8  130.33    6.68
  -3  -9  -8  119.60    6.62
  -3  -9  -8  119.47    6.37
  -3  -9  -8  125.94    6.60
  -3  -9  -9  289.04   10.28
  -3  -9  -9  263.96   10.63
  -3  -9  -9  266.63   10.33
  -3  -9  -9  266.95   10.60
  -3  -9  -9  288.90   11.07
  -3  -9 -10   10.14    1.58
  -3  -9 -10    6.14    1.29
  -3  -9 -10    6.23    1.44
  -3  -9 -11    0.78    0.66
  -3  -9 -12    1.13    0.72
  -3  -9 -13   35.86    2.48
  -3 -10   4   13.19    1.29
  -3 -10   3   18.44    1.70
  -3 -10   2   80.04    4.40
  -3 -10   2   81.38    4.31
  -3 -10   1    0.81    0.55
  -3 -10   1    0.35    0.66
  -3 -10   1    0.36    0.67
  -3 -10   0    0.58    0.59
  -3 -10   0    0.31    0.55
  -3 -10   0    1.00    0.62
  -3 -10  -1    4.50    1.20
  -3 -10  -1    4.73    1.19
  -3 -10  -2   61.62    4.09
  -3 -10  -2   58.49    4.13
  -3 -10  -3    4.09    1.04
  -3 -10  -3    5.61    1.65
  -3 -10  -3    3.01    1.09
  -3 -10  -4   49.08    3.92
  -3 -10  -5  599.01   19.36
  -3 -10  -5  590.91   21.06
  -3 -10  -6   61.48    4.37
  -3 -10  -6   59.66    3.85
  -3 -10  -6   54.68    4.93
  -3 -10  -6   59.77    4.37
  -3 -10  -7   12.30    1.95
  -3 -10  -7   12.91    1.74
  -3 -10  -7   13.77    2.06
  -3 -10  -8   -0.21    0.55
  -3 -10  -8    0.52    0.53
  -3 -10  -8    0.40    0.53
  -3 -10  -9    6.07    1.23
  -3 -10  -9    7.32    1.39
  -3 -10  -9    7.63    1.31
  -3 -10  -9    6.62    1.34
  -3 -10 -10    6.53    1.26
  -3 -10 -10    7.12    1.25
  -3 -10 -11    0.26    0.37
  -3 -10 -12   22.23    1.74
  -3 -11   2    3.85    0.67
  -3 -11   1   56.40    3.06
  -3 -11   1   53.89    2.96
  -3 -11   0   10.80    1.40
  -3 -11   0   14.22    1.41
  -3 -11   0   12.40    1.54
  -3 -11  -1   61.01    3.49
  -3 -11  -1   57.92    3.45
  -3 -11  -1   68.94    3.93
  -3 -11  -1   62.12    3.42
  -3 -11  -2   23.71    2.25
  -3 -11  -2   20.57    2.13
  -3 -11  -3  163.96    7.05
  -3 -11  -4   31.72    2.84
  -3 -11  -5   19.65    2.29
  -3 -11  -6    1.14    0.71
  -3 -11  -7    2.18    0.83
  -3 -11  -7    0.35    0.50
  -3 -11  -8  111.09    5.42
  -3 -11  -8  108.31    5.31
  -3 -11  -8  119.12    5.66
  -3 -11  -9   50.14    3.18
  -3 -11  -9   52.22    3.33
  -3 -11 -10   89.88    4.20
  -3 -12  -1    7.58    0.91
  -3 -12  -2    0.22    0.29
  -3 -12  -2    0.39    0.36
  -3 -12  -2    0.60    0.42
  -3 -12  -3   -0.10    0.36
  -3 -12  -3    0.31    0.43
  -3 -12  -4   44.14    2.82
  -3 -12  -4   42.49    2.73
  -3 -12  -5    9.09    1.32
  -3 -12  -5   10.22    1.36
  -3 -12  -6   65.34    3.58
  -3 -12  -7    9.58    1.31
  -3 -12  -8    7.78    1.06
  -3 -12  -8    7.70    1.09
  -3 -12  -9    0.08    0.34
   4 -12  -5   28.41    1.73
  -4  11   9   15.94    1.56
  -4  11   8    4.95    0.90
   4 -11  -8    3.92    0.80
  -4  11   7   80.76    3.93
   4 -11  -7   69.78    3.49
   4 -11  -7   72.32    4.39
   4 -11  -7   70.09    3.83
   4 -11  -6    5.80    0.88
   4 -11  -6    3.21    1.07
  -4  11   6    6.26    1.10
   4 -11  -5    0.21    0.63
   4 -11  -5    0.15    0.48
  -4  11   5    0.27    0.46
   4 -11  -4    2.14    0.78
  -4  11   4    1.74    0.66
   4 -11  -3   51.22    3.62
   4 -11  -3   46.34    2.92
  -4  11   3   43.69    2.91
   4 -11  -2   35.52    2.72
   4 -11  -2   34.73    2.27
  -4  11   2   32.77    2.39
  -4  11   1   18.43    1.66
  -4  10  10   27.65    2.22
  -4  10   9  111.13    5.18
   4 -10  -9  101.21    5.10
   4 -10  -8    0.27    0.46
   4 -10  -8    1.69    0.94
  -4  10   8    0.33    0.56
  -4  10   7  135.63    6.27
   4 -10  -7  131.92    7.10
   4 -10  -7  122.24    5.41
  -4  10   6   83.70    4.80
   4 -10  -6   78.54    5.57
  -4  10   5   59.08    3.98
   4 -10  -5   55.02    4.73
  -4  10   4   24.95    2.55
   4 -10  -4   24.74    2.39
   4 -10  -3   10.80    2.04
   4 -10  -3   11.38    1.64
  -4  10   3   12.30    1.81
   4 -10  -2    6.73    1.54
   4 -10  -2    3.45    0.99
  -4  10   2    4.42    1.14
   4 -10  -1    1.46    0.90
   4 -10  -1    1.87    0.76
   4 -10  -1    3.43    0.95
  -4  10   1    2.28    0.87
   4 -10   0   26.88    2.32
   4 -10   0   22.28    1.84
  -4  10   0   29.03    2.55
   4 -10   1  130.34    5.35
  -4  10  -1  114.72    5.33
  -4  10  -2   62.45    3.31
  -4   9  12    0.11    0.31
  -4   9  12    0.23    0.38
  -4   9  11   39.68    2.86
  -4   9  10  281.95   10.25
   4  -9  -9  322.62   11.96
  -4   9   9  354.03   12.22
   4  -9  -8   12.46    2.09
  -4   9   8   11.11    1.78
  -4   9   7    9.61    1.78
   4  -9  -7   10.22    1.61
  -4   9   6  101.63    5.78
   4  -9  -6   99.33    5.46
  -4   9   5    1.77    0.92
   4  -9  -5    1.43    0.79
   4  -9  -4   37.41    3.31
  -4   9   4   36.84    3.40
   4  -9  -3   33.62    3.17
  -4   9   3   32.99    3.19
   4  -9  -2  226.95    9.45
  -4   9   2  230.21    9.69
  -4   9   1  168.21    7.95
   4  -9  -1  165.95    7.66
   4  -9   0  161.81    7.83
   4  -9   0  151.83    7.06
  -4   9  -1   15.81    1.91
   4  -9   1   20.00    2.27
   4  -9   1   19.90    1.86
  -4   9  -1   17.79    2.26
   4  -9   2   11.25    1.67
  -4   9  -2    9.22    1.39
  -4   9  -3   25.57    2.15
   4  -9   5   60.27    2.61
  -4   8  13   24.51    1.93
  -4   8  13   21.87    1.81
  -4   8  12   50.44    3.31
  -4   8  12   48.14    3.23
  -4   8  11   52.67    3.68
  -4   8  11   43.54    3.20
  -4   8  11   48.39    3.50
  -4   8  10   34.30    3.15
  -4   8   9   29.85    3.04
  -4   8   8   30.85    3.11
  -4   8   7   28.33    3.15
   4  -8  -7   27.97    3.23
   4  -8  -7   30.90    3.65
  -4   8   7   30.19    3.12
  -4   8   6  247.63   10.65
   4  -8  -6  257.75   10.24
   4  -8  -6  249.84   11.01
   4  -8  -6  247.12   11.91
  -4   8   6  259.11   10.57
  -4   8   5  116.52    6.54
   4  -8  -5  110.12    6.16
   4  -8  -5  119.39    6.85
   4  -8  -5  121.05    7.85
  -4   8   5  118.19    6.50
  -4   8   4  202.88    9.11
   4  -8  -4  185.31   10.33
   4  -8  -4  206.69    8.95
  -4   8   4  206.12    9.12
   4  -8  -4  206.36    9.49
  -4   8   3    2.58    1.10
   4  -8  -3    1.58    0.87
   4  -8  -2   31.76    3.91
  -4   8   2   32.71    3.26
   4  -8  -2   30.01    3.07
  -4   8   1   36.20    3.48
   4  -8  -1   42.40    4.42
  -4   8   1   41.58    3.39
   4  -8  -1   41.11    3.60
   4  -8   0   15.86    2.62
  -4   8   0   20.45    2.40
   4  -8   0   19.12    2.43
  -4   8  -1   57.89    4.26
  -4   8  -2   25.80    2.81
  -4   8  -3  147.65    7.23
   4  -8   3  152.87    7.10
  -4   8  -4   18.95    2.28
   4  -8   4   26.61    2.50
  -4   8  -5    0.46    0.47
  -4   7  13    1.09    0.55
  -4   7  13    0.26    0.47
  -4   7  13    0.13    0.38
  -4   7  12   19.77    2.24
  -4   7  12   18.15    2.13
  -4   7  12   22.76    2.33
  -4   7  11    2.21    0.92
  -4   7  11    0.62    0.77
  -4   7  11    0.41    0.62
  -4   7  10  114.49    6.55
  -4   7  10  128.47    6.73
  -4   7  10  125.41    6.61
   4  -7 -10  118.90    6.05
  -4   7   9   15.42    2.30
   4  -7  -9   16.79    2.53
  -4   7   9   18.01    2.55
  -4   7   9   16.94    2.34
   4  -7  -9   18.51    2.17
  -4   7   8    8.24    1.76
   4  -7  -8    8.88    1.86
  -4   7   8    8.26    1.65
  -4   7   8    9.90    1.84
  -4   7   7   60.34    4.50
   4  -7  -7   65.99    4.98
   4  -7  -7   58.49    4.94
  -4   7   7   66.95    4.60
  -4   7   7   60.07    4.74
   4  -7  -6  107.96    6.48
   4  -7  -6  106.00    7.00
  -4   7   6  115.29    6.22
  -4   7   6  108.83    6.39
   4  -7  -5   81.43    5.40
   4  -7  -5   77.83    6.04
  -4   7   5   88.23    5.35
  -4   7   5   79.96    5.29
   4  -7  -4  112.93    6.48
  -4   7   4  121.15    6.53
   4  -7  -4  108.60    7.37
  -4   7   4  118.43    6.25
  -4   7   3   18.66    2.09
  -4   7   3   20.51    2.51
   4  -7  -3   19.34    2.39
   4  -7  -3   18.25    2.40
   4  -7  -3   13.62    2.70
  -4   7   2   94.51    5.23
   4  -7  -2   91.64    5.41
   4  -7  -2   87.12    5.55
   4  -7  -2  100.67    6.85
   4  -7  -1  813.88   25.05
   4  -7  -1  889.06   27.62
  -4   7   1  835.26   24.94
   4  -7   0   18.20    2.73
  -4   7   0   17.04    2.31
   4  -7   1    9.39    1.95
  -4   7  -1    8.95    1.75
  -4   7  -2    1.79    0.80
   4  -7   2    0.70    0.75
  -4   7  -2    2.10    0.94
  -4   7  -3   66.94    4.80
   4  -7   3   73.05    4.87
  -4   7  -3   69.75    5.12
  -4   7  -4  127.80    7.01
   4  -7   4  143.58    7.01
  -4   7  -4  148.13    7.62
   4  -7   5    0.19    0.53
  -4   7  -5    0.44    0.58
  -4   7  -5   -0.23    0.56
  -4   7  -6  104.59    5.50
  -4   7  -6  106.27    5.64
  -4   7  -7    9.97    1.35
  -4   7  -7   11.87    1.52
  -4   6  14   32.57    2.30
   4  -6 -13   59.47    3.69
  -4   6  13   62.30    3.68
  -4   6  13   62.18    3.97
  -4   6  12  310.26   11.26
  -4   6  12  317.78   11.92
  -4   6  12  319.97   11.53
   4  -6 -12  303.33   11.32
  -4   6  11    3.43    1.06
  -4   6  11    4.89    1.27
   4  -6 -11    3.90    1.14
  -4   6  11    1.28    0.88
  -4   6  10   17.29    2.56
  -4   6  10   23.47    2.84
   4  -6 -10   18.10    2.43
  -4   6   9    5.26    1.40
  -4   6   9    3.57    1.12
   4  -6  -9    2.91    1.02
  -4   6   9    3.15    1.11
  -4   6   8    8.82    1.85
  -4   6   8    3.61    1.34
  -4   6   8    7.16    1.64
   4  -6  -8    5.74    1.38
  -4   6   7   60.04    4.57
   4  -6  -7   50.37    4.31
  -4   6   7   52.35    4.34
   4  -6  -7   54.53    3.92
  -4   6   7   58.25    4.23
  -4   6   6   16.35    2.26
   4  -6  -6   17.11    2.35
  -4   6   6   16.14    2.29
   4  -6  -6   12.45    2.21
  -4   6   6   15.55    2.08
  -4   6   5  151.91    7.33
  -4   6   5  145.54    7.35
   4  -6  -5  149.99    7.40
  -4   6   4    5.62    1.31
   4  -6  -4    9.14    1.63
  -4   6   3   30.96    2.99
  -4   6   3   28.88    2.59
   4  -6  -3   29.29    2.88
  -4   6   2   89.99    5.26
  -4   6   2   94.48    5.08
   4  -6  -2   90.09    5.31
  -4   6   1  407.89   14.26
  -4   6   1  416.43   14.10
  -4   6   0   67.12    4.58
  -4   6  -1    5.96    1.34
   4  -6   1    8.12    1.76
  -4   6  -1    6.23    1.49
   4  -6   1    9.88    1.74
  -4   6  -2    8.62    1.68
   4  -6   2    5.02    1.41
   4  -6   2    6.93    1.51
  -4   6  -2    7.58    1.70
   4  -6   3   -0.23    0.78
  -4   6  -3    1.07    0.81
  -4   6  -4  411.28   15.71
  -4   6  -4  409.67   15.77
   4  -6   4  438.54   15.00
   4  -6   5    0.22    0.67
  -4   6  -5    0.57    0.75
  -4   6  -5    0.28    0.68
  -4   6  -6  131.17    7.19
   4  -6   6  124.54    6.27
  -4   6  -6  116.24    6.77
  -4   6  -7  107.17    5.91
  -4   6  -7  103.52    5.94
  -4   6  -8  167.98    7.11
  -4   5  14  134.90    5.32
  -4   5  14  144.79    5.88
   4  -5 -14  130.50    5.64
  -4   5  13   34.91    2.73
  -4   5  13   32.80    2.95
   4  -5 -13   32.35    2.86
  -4   5  12  328.38   12.93
   4  -5 -12  354.67   12.81
  -4   5  12  350.47   12.52
  -4   5  12  349.22   12.28
  -4   5  11   78.06    5.54
  -4   5  11   79.80    5.00
  -4   5  11   84.45    5.32
  -4   5  11   82.21    4.67
   4  -5 -11   80.38    5.27
  -4   5  10   46.00    3.94
  -4   5  10   43.71    4.17
  -4   5  10   43.61    3.74
   4  -5 -10   45.27    3.91
  -4   5   9   12.67    2.07
  -4   5   9    9.14    1.91
   4  -5  -9    9.78    1.80
  -4   5   9   13.47    2.09
  -4   5   8    8.14    1.74
  -4   5   8    6.50    1.56
   4  -5  -8   10.27    1.84
  -4   5   7  336.76   12.86
   4  -5  -7  332.66   12.40
  -4   5   7  313.77   12.53
  -4   5   6    1.14    0.70
  -4   5   6    0.46    0.55
  -4   5   5  156.97    7.28
  -4   5   5  140.32    6.97
  -4   5   4  906.56   26.15
  -4   5   4  868.92   26.08
  -4   5   4  905.45   25.55
   4  -5  -4  912.06   26.03
  -4   5   3  169.66    7.10
  -4   5   3  178.51    7.62
  -4   5   3  176.37    7.27
   4  -5  -3  179.36    7.56
  -4   5   2   33.03    2.85
   4  -5  -2   29.05    2.60
  -4   5   2   28.00    2.51
  -4   5   2   29.00    2.53
   4  -5  -1    2.66    0.83
  -4   5   1    4.23    1.04
  -4   5   1    2.95    0.94
  -4   5   0  117.05    5.94
   4  -5   0  108.22    5.53
  -4   5  -1   14.33    2.06
  -4   5  -1   10.60    1.68
   4  -5   1   11.01    1.66
   4  -5   2   88.34    5.08
  -4   5  -2   97.68    5.69
  -4   5  -3  238.82   10.47
   4  -5   3  236.02   10.17
  -4   5  -3  239.00   10.51
   4  -5   3  239.38    9.72
   4  -5   3  237.20    9.73
   4  -5   4  677.21   20.65
  -4   5  -4  631.12   21.51
   4  -5   4  635.11   21.19
  -4   5  -4  638.04   21.67
   4  -5   5   71.61    4.79
  -4   5  -5   63.85    5.17
   4  -5   5   64.75    5.02
  -4   5  -5   76.56    5.73
  -4   5  -6  110.04    7.11
   4  -5   6  118.24    6.27
  -4   5  -6  109.33    6.86
  -4   5  -7    0.87    0.76
  -4   5  -8    1.11    0.67
  -4   5  -8    0.73    0.64
  -4   5  -9    5.26    1.13
  -4   5  -9    5.92    1.21
  -4   4  14    3.37    0.85
   4  -4 -14    3.47    0.87
  -4   4  14    3.61    0.74
  -4   4  13   12.70    1.84
   4  -4 -13   12.89    1.86
  -4   4  13   12.73    1.64
   4  -4 -12  117.36    6.51
  -4   4  12  124.02    6.15
  -4   4  11  529.72   16.62
  -4   4  11  522.76   17.24
  -4   4  11  526.55   17.63
   4  -4 -11  527.22   18.03
   4  -4 -10   62.72    4.72
  -4   4  10   63.65    4.46
  -4   4   9   12.59    1.97
   4  -4  -9   11.05    1.94
  -4   4   9   10.43    1.55
   4  -4  -8  460.89   15.68
  -4   4   8  442.93   13.95
  -4   4   7  325.49   10.48
  -4   4   6  118.32    4.69
  -4   4   6  118.03    6.29
  -4   4   6  107.20    5.98
  -4   4   6  115.36    5.64
  -4   4   5   92.02    5.18
  -4   4   5   87.55    4.98
  -4   4   5   85.81    4.60
  -4   4   4   12.36    1.73
  -4   4   4   12.25    1.58
  -4   4   3  223.30    8.22
   4  -4  -3  224.12    8.34
  -4   4   3  228.47    8.58
  -4   4   3  218.96    8.13
  -4   4   2    0.86    0.49
   4  -4  -2    1.01    0.49
  -4   4   2    1.47    0.61
  -4   4   2    1.56    0.71
   4  -4  -1   64.38    3.75
  -4   4   1   70.22    4.01
  -4   4   1   65.68    3.98
  -4   4   0  525.52   16.04
   4  -4   0  520.05   15.74
  -4   4   0  503.79   16.00
  -4   4   0  513.17   15.62
  -4   4   0  503.26   15.51
  -4   4  -1   70.75    4.40
  -4   4  -1   68.65    4.21
  -4   4  -1   71.30    4.06
  -4   4  -2  207.05    8.28
  -4   4  -2  227.93    9.19
   4  -4   2  213.36    8.70
  -4   4  -2  209.83    8.94
   4  -4   2  217.06    8.46
  -4   4  -3  127.93    6.18
  -4   4  -3  120.44    6.69
   4  -4   3  141.12    6.76
  -4   4  -3  127.87    6.96
   4  -4   3  139.92    6.46
  -4   4  -4  139.63    6.75
   4  -4   4  143.63    6.54
  -4   4  -4  136.29    7.66
   4  -4   4  147.37    7.34
  -4   4  -4  142.61    7.62
   4  -4   4  150.04    6.96
  -4   4  -5   91.63    6.26
   4  -4   5   82.15    5.06
   4  -4   5   83.99    5.53
  -4   4  -6  149.40    8.53
   4  -4   6  151.75    7.26
  -4   4  -6  150.85    7.63
   4  -4   6  137.97    7.66
   4  -4   7   56.18    4.02
  -4   4  -7   49.26    4.46
  -4   4  -7   55.70    4.95
  -4   4  -7   59.06    4.44
   4  -4   7   47.90    4.26
  -4   4  -8   45.55    4.08
  -4   4  -8   48.94    4.49
  -4   4  -9  246.75    9.97
  -4   4  -9  247.40   10.48
  -4   4 -10    3.02    0.82
  -4   3  14    1.07    0.56
   4  -3 -14    0.87    0.54
  -4   3  14    0.25    0.33
  -4   3  13   12.51    1.59
   4  -3 -13   13.67    1.95
  -4   3  12  141.77    6.16
  -4   3  12  146.23    6.73
  -4   3  11   89.66    5.02
  -4   3  11   89.77    5.27
  -4   3  10  681.12   20.64
  -4   3  10  642.70   20.14
  -4   3  10  684.77   20.86
  -4   3   9  699.02   21.16
  -4   3   9  738.58   21.89
  -4   3   8    0.19    0.49
   4  -3  -8    1.37    0.88
  -4   3   8    0.47    0.47
  -4   3   8    0.41    0.54
  -4   3   7  391.64   12.43
  -4   3   7  414.88   12.65
  -4   3   7  406.93   13.57
  -4   3   6   25.69    2.21
  -4   3   6   24.74    2.35
  -4   3   6   30.85    2.10
  -4   3   5  584.66   17.05
  -4   3   5  569.48   15.72
  -4   3   4   18.92    1.85
  -4   3   4   18.68    1.23
  -4   3   3  971.22   26.15
  -4   3   2 1120.18   30.65
   4  -3  -2 1203.64   30.97
  -4   3   2 1179.24   31.19
  -4   3   1   33.82    2.53
  -4   3   1   35.16    2.37
  -4   3   1   42.08    2.79
   4  -3  -1   37.50    2.48
  -4   3   0   16.45    1.75
  -4   3   0   17.39    1.81
  -4   3   0   14.61    1.71
   4  -3   0   18.15    1.67
  -4   3  -1   54.16    3.49
   4  -3   1   59.59    3.33
  -4   3  -1   51.02    3.33
  -4   3  -1   50.89    3.35
  -4   3  -2  273.65   10.09
  -4   3  -2  259.56    9.67
  -4   3  -2  283.49   10.26
   4  -3   2  271.60    9.52
   4  -3   3  740.02   20.78
  -4   3  -3  714.56   21.61
  -4   3  -3  690.23   19.88
  -4   3  -4  450.92   15.97
   4  -3   4  505.09   15.72
   4  -3   4  507.50   16.26
   4  -3   4  499.83   16.17
  -4   3  -4  497.07   17.14
  -4   3  -4  516.79   14.89
  -4   3  -5  314.55   12.11
  -4   3  -5  316.23   12.58
   4  -3   5  333.20   12.30
   4  -3   5  315.61   12.16
   4  -3   5  341.05   11.74
  -4   3  -5  331.81   13.24
  -4   3  -6    1.46    0.87
  -4   3  -6    0.83    0.79
   4  -3   6    0.25    0.46
   4  -3   6    0.39    0.60
   4  -3   6    0.74    0.60
  -4   3  -6    2.18    1.11
  -4   3  -7   21.16    2.66
  -4   3  -7   21.30    2.83
   4  -3   7   18.48    2.55
   4  -3   7   15.31    2.34
   4  -3   7   16.60    2.19
  -4   3  -7   25.35    3.34
   4  -3   8  191.43    9.15
  -4   3  -8  218.59    9.89
   4  -3   8  202.55    9.38
  -4   3  -8  186.56    8.71
  -4   3  -8  209.59    9.20
  -4   3  -9   54.97    4.30
  -4   3 -10    0.37    0.49
  -4   3 -10    0.23    0.61
  -4   3 -11   28.82    2.48
  -4   2  14   97.75    4.45
  -4   2  14   99.72    4.21
   4  -2 -14  106.74    4.82
   4  -2 -13   18.11    2.18
  -4   2  13   14.55    1.65
  -4   2  12    1.19    0.62
   4  -2 -12    1.19    0.85
  -4   2  12    1.24    0.69
  -4   2  11    0.94    0.73
   4  -2 -11    1.57    0.98
  -4   2  11    1.00    0.65
   4  -2 -10   52.31    4.38
  -4   2  10   51.82    3.80
  -4   2  10   52.04    3.86
  -4   2  10   46.38    3.93
  -4   2  10   46.94    3.66
   4  -2  -9   98.87    6.08
  -4   2   9  102.97    5.40
  -4   2   9   99.15    5.44
  -4   2   9   99.21    5.69
  -4   2   9   94.54    5.44
  -4   2   8   71.73    4.32
  -4   2   8   69.59    4.52
  -4   2   8   63.51    3.95
   4  -2  -8   72.38    4.80
  -4   2   7 1630.53   43.96
  -4   2   7 1627.22   43.48
  -4   2   7 1682.48   43.21
  -4   2   6  566.46   16.60
  -4   2   6  566.73   17.35
  -4   2   6  609.68   16.77
  -4   2   5   13.78    1.51
  -4   2   5   14.42    1.64
  -4   2   5   12.28    1.23
  -4   2   4   26.34    2.00
  -4   2   4   21.65    2.07
  -4   2   4   22.09    1.93
  -4   2   4   23.06    1.45
  -4   2   3   69.33    2.37
  -4   2   3   70.85    3.75
  -4   2   2  198.64    7.14
  -4   2   1   75.76    3.87
   4  -2  -1   89.19    3.68
   4  -2   0  724.58   19.55
   4  -2   1 3492.82   86.72
  -4   2  -2 1765.24   46.66
   4  -2   2 1806.60   45.91
  -4   2  -2 1783.91   46.08
  -4   2  -2 1780.73   46.82
  -4   2  -3   69.07    4.14
  -4   2  -3   69.69    4.33
  -4   2  -3   73.12    4.27
   4  -2   3   70.54    3.77
  -4   2  -3   66.80    3.56
   4  -2   3   69.60    3.81
  -4   2  -4  108.95    5.82
  -4   2  -4  116.28    6.23
  -4   2  -4  119.16    6.09
   4  -2   4  113.14    5.44
  -4   2  -4  116.61    4.88
   4  -2   4  120.73    5.60
   4  -2   5   44.70    3.39
   4  -2   5   41.48    3.27
  -4   2  -5   48.01    3.81
  -4   2  -5   40.93    3.74
   4  -2   5   43.16    3.13
  -4   2  -5   48.01    3.83
   4  -2   6  114.59    5.64
   4  -2   6  113.78    6.19
  -4   2  -6  125.10    6.74
   4  -2   6  108.96    6.01
  -4   2  -6  115.78    6.95
  -4   2  -6  128.08    6.38
  -4   2  -6  107.29    6.42
  -4   2  -7    0.53    0.81
   4  -2   7    0.36    0.54
   4  -2   7    0.24    0.73
  -4   2  -7    1.37    0.83
  -4   2  -8  274.50   11.43
   4  -2   8  247.72   10.76
   4  -2   8  269.98   11.06
  -4   2  -8  247.00   11.10
  -4   2  -9  113.21    7.14
  -4   2  -9  110.27    6.46
   4  -2   9  114.71    6.41
  -4   2  -9  101.99    6.34
  -4   2 -10   23.93    2.96
  -4   2 -10   28.40    2.85
  -4   2 -10   21.37    2.55
   4  -2  10   31.57    2.99
  -4   2 -11   56.64    4.04
  -4   1  14   36.53    2.24
   4  -1 -13    6.68    1.26
  -4   1  13    5.72    1.17
  -4   1  12   15.55    1.76
  -4   1  12   15.89    1.87
   4  -1 -12   18.55    2.35
  -4   1  11  198.80    8.32
   4  -1 -11  205.95    9.32
  -4   1  11  201.95    8.40
  -4   1  10   91.01    5.22
  -4   1  10   91.57    5.34
   4  -1 -10  100.34    6.11
  -4   1  10   84.57    5.10
   4  -1  -9  116.88    6.59
  -4   1   9  106.89    5.83
  -4   1   9  104.92    5.60
  -4   1   9  106.48    6.00
  -4   1   8   29.02    2.83
  -4   1   8   28.28    2.60
   4  -1  -8   26.60    2.91
  -4   1   8   29.31    2.75
  -4   1   8   25.57    2.51
  -4   1   8   23.01    2.80
  -4   1   7  369.25   12.16
  -4   1   7  367.43   12.13
  -4   1   7  365.92   12.53
  -4   1   6   30.55    2.31
  -4   1   6   26.91    2.03
  -4   1   6   24.68    2.26
  -4   1   6   22.47    1.99
  -4   1   5   77.59    3.95
  -4   1   5   73.04    3.62
  -4   1   5   81.65    3.75
  -4   1   5   72.99    3.52
  -4   1   4   40.83    2.59
  -4   1   4   46.60    2.75
  -4   1   4   42.38    2.22
  -4   1   3  234.84    7.91
  -4   1   3  226.07    7.89
  -4   1   2  994.20   26.47
  -4   1   2  978.56   26.18
  -4   1   1  111.34    4.81
   4  -1  -1  117.01    4.12
  -4   1   1  115.00    4.59
   4  -1   0   87.34    3.32
  -4   1   0   87.63    3.83
  -4   1  -1  545.81   15.96
  -4   1  -1  560.65   15.73
  -4   1  -2 1125.89   30.07
   4  -1   2 1138.94   29.34
   4  -1   3   18.97    1.64
  -4   1  -3   19.89    2.09
  -4   1  -3   24.56    1.91
  -4   1  -3   19.88    2.10
  -4   1  -3   14.42    1.72
  -4   1  -4  135.74    6.12
  -4   1  -4  138.50    6.51
   4  -1   4  126.66    5.40
  -4   1  -4  130.62    5.17
  -4   1  -4  130.96    6.33
   4  -1   4  137.04    5.62
  -4   1  -5  139.80    6.48
  -4   1  -5  122.99    5.25
   4  -1   5  136.62    6.04
  -4   1  -5  135.36    6.77
   4  -1   5  135.90    5.95
  -4   1  -5  140.69    6.27
  -4   1  -6   42.84    3.32
  -4   1  -6   39.48    3.40
   4  -1   6   37.28    3.08
  -4   1  -6   35.86    3.46
   4  -1   6   33.73    2.94
   4  -1   7   96.76    5.51
  -4   1  -7   91.33    6.21
  -4   1  -7  112.28    6.14
   4  -1   7   97.66    5.62
  -4   1  -7   86.64    5.96
  -4   1  -7  100.24    5.63
   4  -1   8  116.32    6.46
  -4   1  -8  126.23    7.54
  -4   1  -8  122.04    6.73
   4  -1   8  123.24    6.64
  -4   1  -8  110.35    7.02
  -4   1  -8  121.78    6.52
   4  -1   9  504.87   17.85
  -4   1  -9  590.97   19.79
  -4   1  -9  554.68   18.21
   4  -1   9  524.80   18.03
  -4   1  -9  518.63   18.98
  -4   1  -9  559.90   18.16
  -4   1 -10  179.95    8.85
   4  -1  10  163.66    7.87
  -4   1 -10  165.03    7.68
  -4   1 -10  166.01    8.54
   4  -1  11    5.40    1.26
  -4   1 -11    2.03    0.91
  -4   1 -11    2.88    1.10
  -4   1 -12   21.06    2.06
   4  -1  13   60.25    3.01
   4   0 -13  216.62    7.92
   4   0 -12   22.18    2.46
  -4   0  12   18.52    1.83
  -4   0  11    5.09    1.14
   4   0 -11    5.17    1.32
  -4   0  11    3.77    1.05
  -4   0  10   89.59    5.11
   4   0 -10   89.33    5.69
  -4   0  10   89.05    5.25
   4   0  -9  170.51    8.19
  -4   0   9  156.34    7.49
  -4   0   9  168.02    7.38
  -4   0   9  158.34    7.31
  -4   0   8  120.35    6.16
   4   0  -8  119.21    6.41
  -4   0   8  118.42    5.77
  -4   0   8  103.13    6.14
  -4   0   7  207.41    8.47
  -4   0   7  220.81    8.71
   4   0  -7  209.06    8.88
  -4   0   7  217.00    8.12
  -4   0   7  192.71    8.76
  -4   0   6  201.02    7.94
  -4   0   6  205.10    7.50
  -4   0   5  333.99   10.36
  -4   0   5  329.99   10.18
  -4   0   5  327.53   10.77
  -4   0   4  267.46    8.90
  -4   0   3    9.22    1.14
  -4   0   3   10.79    1.25
  -4   0   2 1089.33   28.06
  -4   0   2 1058.43   28.47
  -4   0   1   10.25    1.07
  -4   0   1    9.66    1.20
   4   0   0   57.03    2.08
  -4   0   0   53.04    3.02
  -4   0   0   60.06    2.77
  -4   0  -1  738.07   19.81
  -4   0  -2  932.26   25.13
   4   0   2  937.18   23.86
  -4   0  -3  164.95    6.87
   4   0   3  158.81    5.03
  -4   0  -3  183.70    6.34
   4   0   3  181.05    5.68
  -4   0  -4  256.19    8.56
  -4   0  -4  240.31    8.64
   4   0   4  260.07    8.08
  -4   0  -4  255.72    9.51
  -4   0  -4  242.14    8.51
   4   0   4  240.36    7.44
  -4   0  -5  150.68    5.43
  -4   0  -5  145.78    6.87
  -4   0  -5  143.80    6.24
   4   0   5  141.27    5.24
  -4   0  -5  150.15    6.22
   4   0   5  144.19    5.78
  -4   0  -5  134.05    5.50
   4   0   5  141.43    5.82
   4   0   6  230.30    8.81
   4   0   6  241.99    8.17
   4   0   6  224.69    8.63
  -4   0  -6  253.62    9.22
  -4   0  -6  253.00    9.32
  -4   0  -6  232.19    9.95
   4   0   7   69.59    4.30
   4   0   7   70.61    3.80
  -4   0  -7   59.25    4.10
  -4   0  -7   67.40    4.31
  -4   0  -7   58.28    4.65
   4   0   7   58.26    3.93
   4   0   8   83.88    5.07
  -4   0  -8   77.68    5.00
  -4   0  -8   85.86    5.16
   4   0   8   81.76    5.05
  -4   0  -8   95.88    6.18
   4   0   9   56.73    4.25
  -4   0  -9   56.24    4.25
   4   0   9   52.76    4.09
  -4   0  -9   52.86    3.98
  -4   0  -9   60.28    4.87
  -4   0 -10   10.37    2.02
  -4   0 -10   11.63    2.26
   4   0  10   12.23    1.99
  -4   0 -10   11.40    1.71
  -4   0 -10   12.38    1.98
  -4   0 -11   56.02    4.25
   4   0  11   53.67    3.95
  -4   0 -11   50.31    4.40
   4   0  12  111.80    5.46
  -4   0 -12  119.72    6.19
  -4   0 -13  103.09    4.73
   4   1 -12   18.45    1.94
  -4  -1  11   52.35    3.55
   4   1 -11   55.87    3.98
  -4  -1  10  258.38    9.79
  -4  -1  10  243.33    9.76
  -4  -1  10  256.28   10.14
  -4  -1   9  174.04    7.56
   4   1  -9  171.80    8.21
  -4  -1   9  170.08    7.88
  -4  -1   9  169.46    7.93
  -4  -1   8   32.05    2.82
  -4  -1   8   32.13    2.93
   4   1  -8   33.99    3.22
  -4  -1   8   36.75    3.32
  -4  -1   8   25.78    2.81
  -4  -1   7   85.14    4.58
  -4  -1   7   78.59    4.91
  -4  -1   7   81.39    4.90
   4   1  -7   82.24    4.93
  -4  -1   7   76.53    4.94
  -4  -1   7   87.62    5.03
  -4  -1   6  657.62   18.67
  -4  -1   6  665.62   19.83
  -4  -1   6  664.35   19.62
   4   1  -6  668.24   19.66
  -4  -1   6  616.95   19.44
  -4  -1   5  264.80    9.36
  -4  -1   5  248.66    8.81
  -4  -1   5  237.84    8.10
  -4  -1   5  245.51    8.00
  -4  -1   4    4.24    0.84
  -4  -1   4    1.95    0.66
  -4  -1   4    2.93    0.71
  -4  -1   3  483.81   14.11
  -4  -1   3  460.55   13.79
  -4  -1   2  541.61   15.45
  -4  -1   2  510.40   14.24
  -4  -1   1   79.19    3.93
  -4  -1   1   74.97    3.01
  -4  -1   0    6.74    0.76
  -4  -1  -1  889.82   23.74
  -4  -1  -1  845.58   21.63
  -4  -1  -2  154.08    6.12
   4   1   2  150.18    4.64
  -4  -1  -2  159.02    5.07
  -4  -1  -3  309.06    9.34
   4   1   3  312.60    8.55
  -4  -1  -3  301.73   10.14
   4   1   3  307.88    8.80
  -4  -1  -3  338.18   10.07
  -4  -1  -4    2.20    0.62
   4   1   4    1.53    0.41
  -4  -1  -4    2.14    0.61
  -4  -1  -4    1.70    0.71
  -4  -1  -4    0.61    0.48
  -4  -1  -5  179.93    7.63
  -4  -1  -5  185.20    6.92
  -4  -1  -5  191.42    6.50
   4   1   5  175.08    6.19
  -4  -1  -5  170.87    6.57
  -4  -1  -6  347.41   11.69
   4   1   6  363.45   11.26
  -4  -1  -6  366.86   13.00
  -4  -1  -6  379.03   12.12
  -4  -1  -7  110.11    5.60
   4   1   7  111.27    5.04
  -4  -1  -7  103.81    5.21
  -4  -1  -7  114.42    6.32
   4   1   7  107.50    5.35
  -4  -1  -8  205.30    8.59
  -4  -1  -8  188.52    7.89
  -4  -1  -8  196.83    9.29
   4   1   8  202.32    7.84
   4   1   8  192.99    8.21
  -4  -1  -9   27.09    2.87
   4   1   9   32.96    3.07
  -4  -1  -9   33.51    3.49
   4   1   9   22.49    2.55
  -4  -1 -10  102.06    6.32
  -4  -1 -10  108.44    6.12
   4   1  10  109.38    6.05
   4   1  11  263.41   10.30
  -4  -1 -11  264.56   10.62
  -4  -1 -11  248.52   11.59
  -4  -1 -12    4.32    1.29
   4   1  12    5.32    1.19
  -4  -1 -13   30.82    2.72
   4   1  13   27.14    2.14
   4   1  14   74.56    3.44
  -4  -2  12   33.59    2.56
  -4  -2  11    2.32    0.74
   4   2 -10   24.80    2.55
  -4  -2  10   25.27    2.59
  -4  -2  10   28.54    2.77
   4   2  -9  207.12    8.80
  -4  -2   9  200.11    8.74
  -4  -2   9  204.94    8.96
  -4  -2   9  186.79    7.95
  -4  -2   8  170.93    8.27
  -4  -2   8  166.78    7.33
  -4  -2   8  181.38    8.24
   4   2  -8  173.41    7.95
   4   2  -7   12.26    1.82
  -4  -2   7   11.91    1.64
  -4  -2   7   12.28    1.97
  -4  -2   7   12.90    2.10
  -4  -2   7   12.71    1.79
  -4  -2   6    6.86    1.42
  -4  -2   6    9.05    1.42
  -4  -2   6    7.04    1.43
  -4  -2   6    8.22    1.64
   4   2  -6   10.76    1.68
  -4  -2   5  341.63   11.95
  -4  -2   5  328.43   12.26
  -4  -2   5  336.88   10.56
  -4  -2   5  350.72   12.08
  -4  -2   4    9.67    1.30
  -4  -2   4   28.49    2.56
  -4  -2   3 1030.16   28.31
  -4  -2   3 1099.55   28.22
  -4  -2   3 1045.51   27.79
  -4  -2   2  222.49    7.80
  -4  -2   2  219.29    8.26
  -4  -2   2  232.19    7.82
  -4  -2   2  244.80    8.20
  -4  -2   2  208.58    6.49
  -4  -2   1  848.67   22.04
  -4  -2   1  879.63   23.55
  -4  -2   1  872.61   23.85
  -4  -2   0   33.62    2.27
  -4  -2   0   34.75    2.46
  -4  -2  -1  111.53    4.72
  -4  -2  -1  117.94    5.16
  -4  -2  -1  108.47    4.82
  -4  -2  -2   54.50    2.04
  -4  -2  -2   55.19    3.01
  -4  -2  -2   58.76    3.39
  -4  -2  -2   57.94    3.21
  -4  -2  -3    2.42    0.78
   4   2   3    1.04    0.37
  -4  -2  -3    1.68    0.42
  -4  -2  -3    1.60    0.56
  -4  -2  -3    2.37    0.75
  -4  -2  -4    4.87    0.93
  -4  -2  -4    5.98    1.09
   4   2   4    3.09    0.61
  -4  -2  -4    4.18    1.01
  -4  -2  -4    4.90    0.78
  -4  -2  -5   30.05    2.16
   4   2   5   24.41    1.84
  -4  -2  -5   22.07    2.33
  -4  -2  -5   25.91    2.15
  -4  -2  -5   26.78    2.05
   4   2   6  672.66   18.99
  -4  -2  -6  686.34   20.53
  -4  -2  -6  638.43   18.93
  -4  -2  -6  705.06   19.53
   4   2   7  303.78   10.45
  -4  -2  -7  328.00   11.16
  -4  -2  -7  318.65   11.83
   4   2   8   29.76    2.70
  -4  -2  -8   29.39    3.06
   4   2   8   30.49    2.60
  -4  -2  -8   26.39    2.63
   4   2   9   50.43    3.55
  -4  -2  -9   41.82    3.74
   4   2   9   46.42    3.58
  -4  -2  -9   52.75    3.93
  -4  -2  -9   45.42    3.50
  -4  -2 -10    1.68    0.86
   4   2  10    1.46    0.81
   4   2  11    1.01    0.61
  -4  -2 -12   65.43    5.06
   4   2  12   65.83    4.11
  -4  -2 -12   68.52    4.40
  -4  -2 -13   92.49    5.41
   4   2  14   11.22    1.33
  -4  -2 -14   11.30    1.44
  -4  -3  11    1.24    0.63
  -4  -3  11    0.70    0.47
  -4  -3  10    1.05    0.68
  -4  -3  10    2.19    0.81
  -4  -3   9   63.86    4.56
  -4  -3   8   95.11    5.67
  -4  -3   8   99.14    6.13
  -4  -3   7    1.60    0.77
  -4  -3   7    0.53    0.76
  -4  -3   7    0.47    0.87
  -4  -3   6   12.13    2.10
  -4  -3   6   12.76    1.86
  -4  -3   6   13.01    1.82
  -4  -3   6   12.32    1.68
  -4  -3   6   15.13    2.15
  -4  -3   6   14.02    2.17
  -4  -3   5  650.27   19.67
  -4  -3   5  654.74   19.83
  -4  -3   5  638.94   18.84
  -4  -3   4  447.66   14.66
  -4  -3   4  426.16   13.16
  -4  -3   4  424.77   14.49
  -4  -3   4  462.49   15.40
  -4  -3   4  457.49   13.79
  -4  -3   4  455.42   14.42
  -4  -3   4  434.35   14.26
  -4  -3   4  451.62   14.64
  -4  -3   3    3.01    0.62
  -4  -3   3    1.77    0.78
  -4  -3   3    4.52    1.06
  -4  -3   3    3.04    0.84
  -4  -3   2   94.83    4.34
  -4  -3   2   97.19    4.67
  -4  -3   2   97.62    4.81
  -4  -3   2   92.14    4.93
  -4  -3   1    3.75    0.81
  -4  -3   1    1.81    0.73
  -4  -3   1    3.13    0.91
  -4  -3   1    4.28    0.86
  -4  -3   1    2.78    0.80
  -4  -3   0   90.00    4.23
  -4  -3   0   91.60    4.57
  -4  -3   0   91.30    4.44
  -4  -3   0   93.62    4.69
  -4  -3  -1    7.46    1.11
  -4  -3  -1    6.15    1.10
  -4  -3  -1    7.43    1.30
  -4  -3  -2  468.06   14.88
  -4  -3  -2  489.50   14.48
  -4  -3  -3  469.98   14.36
  -4  -3  -3  488.91   14.47
  -4  -3  -3  478.72   14.97
  -4  -3  -3  495.18   14.68
   4   3   4  747.01   20.19
  -4  -3  -4  743.82   20.73
  -4  -3  -4  733.76   21.19
  -4  -3  -4  733.16   21.31
   4   3   5   26.58    2.00
  -4  -3  -5   25.80    2.08
  -4  -3  -5   25.82    2.36
  -4  -3  -6  350.32   11.56
   4   3   6  355.45   11.26
  -4  -3  -6  347.43   11.20
   4   3   7  180.13    7.37
  -4  -3  -7  197.43    8.24
  -4  -3  -7  201.78    7.73
  -4  -3  -8   16.17    2.09
   4   3   8   16.40    1.97
  -4  -3  -9  254.21    9.90
   4   3   9  253.33    9.71
   4   3  10    7.43    1.42
   4   3  10    9.01    1.54
   4   3  11   28.60    2.76
  -4  -3 -12    2.03    0.97
  -4  -3 -13   55.70    3.73
   4   3  13   68.71    4.16
   4   3  14   26.71    2.10
  -4  -3 -14   22.57    2.19
  -4  -4  11    5.01    0.74
  -4  -4  10   45.39    3.33
  -4  -4  10   47.11    3.21
  -4  -4   9  212.28    9.28
  -4  -4   9  226.69    9.29
  -4  -4   8   43.22    3.88
  -4  -4   8   44.39    3.95
  -4  -4   7  264.78   11.27
  -4  -4   7  259.93   10.71
  -4  -4   7  239.20    9.66
  -4  -4   7  283.91   11.56
  -4  -4   6   83.67    5.40
  -4  -4   6   78.65    5.70
  -4  -4   6   81.31    5.33
  -4  -4   6   90.12    5.83
  -4  -4   6   86.64    5.11
  -4  -4   5  101.48    5.85
  -4  -4   5   95.37    5.29
  -4  -4   5   94.91    6.16
  -4  -4   5  101.45    6.06
  -4  -4   5  104.53    5.69
  -4  -4   4  520.30   16.94
  -4  -4   4  543.08   18.20
  -4  -4   4  533.03   17.57
  -4  -4   4  544.74   17.43
  -4  -4   4  536.15   17.15
  -4  -4   4  531.13   16.94
  -4  -4   3   16.19    1.71
  -4  -4   3   16.01    2.00
  -4  -4   3   17.46    2.14
  -4  -4   3   15.34    2.05
  -4  -4   3   14.27    1.96
  -4  -4   3   17.01    2.10
  -4  -4   3   18.56    2.16
  -4  -4   2  187.29    7.85
  -4  -4   2  221.42    8.22
  -4  -4   2  185.08    8.10
  -4  -4   2  209.00    8.08
  -4  -4   2  197.18    8.14
  -4  -4   2  207.60    8.27
  -4  -4   2  217.42    8.33
  -4  -4   2  202.37    7.55
  -4  -4   1  405.85   13.87
  -4  -4   1  435.60   13.24
  -4  -4   1  442.64   14.09
  -4  -4   1  415.93   13.20
  -4  -4   1  419.21   13.28
  -4  -4   0  682.67   20.36
  -4  -4   0  719.81   19.84
  -4  -4   0  722.10   20.82
  -4  -4   0  687.34   19.35
  -4  -4   0  654.15   19.18
  -4  -4  -1  103.09    5.11
  -4  -4  -1  101.08    4.83
  -4  -4  -2   80.67    4.60
  -4  -4  -2   72.17    3.97
  -4  -4  -3   94.44    5.16
  -4  -4  -3  100.84    4.79
  -4  -4  -4  424.39   13.50
  -4  -4  -4  424.81   14.26
  -4  -4  -4  431.79   13.64
   4   4   4  464.82   13.36
  -4  -4  -5    6.54    1.24
   4   4   5    4.82    0.97
  -4  -4  -5    6.43    1.30
  -4  -4  -5    6.35    1.14
  -4  -4  -6   81.71    4.94
  -4  -4  -6   98.03    5.37
   4   4   6   94.45    4.67
  -4  -4  -6  100.82    4.67
  -4  -4  -7  189.53    8.29
   4   4   7  201.36    7.83
  -4  -4  -7  194.13    8.72
  -4  -4  -8    8.06    1.55
  -4  -4  -8    4.98    1.29
   4   4   8    5.27    1.21
  -4  -4  -9    6.73    1.47
   4   4   9    7.30    1.47
  -4  -4 -10    8.61    1.52
  -4  -4 -10    6.50    1.65
   4   4  10    7.56    1.47
  -4  -4 -11  220.30   10.07
  -4  -4 -12   11.10    1.93
  -4  -4 -13    0.70    0.61
   4   4  13    2.94    0.90
  -4  -4 -13    1.30    0.75
   4   4  14  115.48    4.81
  -4  -4 -14  120.52    5.60
  -4  -4 -14  114.52    4.93
  -4  -5  10    2.88    0.70
  -4  -5  10    1.71    0.62
  -4  -5   9    8.23    1.42
  -4  -5   9    6.79    1.32
  -4  -5   8   90.03    5.57
  -4  -5   8   94.67    5.65
  -4  -5   8   98.90    4.66
  -4  -5   7    3.17    1.25
  -4  -5   7    6.23    1.54
  -4  -5   7    6.35    1.29
  -4  -5   6    0.55    0.84
  -4  -5   6    0.24    0.94
  -4  -5   6    1.14    0.97
  -4  -5   6    0.42    0.71
  -4  -5   5    6.76    1.61
  -4  -5   5    8.39    1.63
  -4  -5   5   12.70    2.10
  -4  -5   5    9.48    1.99
  -4  -5   4  122.15    6.56
  -4  -5   4  110.59    6.49
  -4  -5   4  116.38    6.32
  -4  -5   4  118.54    6.15
  -4  -5   4  115.23    6.41
  -4  -5   4  118.21    6.02
  -4  -5   3    7.91    1.61
  -4  -5   3    9.30    1.64
  -4  -5   3   11.29    2.02
  -4  -5   3    8.23    1.32
  -4  -5   3    6.67    1.46
  -4  -5   3    9.57    1.64
  -4  -5   3    6.59    1.48
  -4  -5   2   21.76    2.34
  -4  -5   2   22.54    2.52
  -4  -5   2   20.01    2.36
  -4  -5   2   17.61    2.22
  -4  -5   2   23.77    2.75
  -4  -5   2   19.35    2.34
  -4  -5   2   18.16    1.93
  -4  -5   2   20.82    2.11
  -4  -5   2   19.24    2.25
  -4  -5   2   23.62    2.49
  -4  -5   1  170.44    7.22
  -4  -5   1  154.24    7.50
  -4  -5   1  154.71    7.40
  -4  -5   1  165.86    7.28
  -4  -5   1  165.89    7.51
  -4  -5   1  174.58    7.80
  -4  -5   1  161.77    7.04
  -4  -5   1  171.89    7.25
  -4  -5   1  163.68    6.85
  -4  -5   0  283.73   11.05
  -4  -5   0  292.24   10.19
  -4  -5   0  296.28   10.83
  -4  -5   0  291.49   10.40
  -4  -5   0  290.47   10.98
  -4  -5   0  279.10   10.18
  -4  -5   0  269.51   10.34
  -4  -5   0  276.56    9.96
  -4  -5   0  295.57   10.50
  -4  -5  -1  154.10    6.62
  -4  -5  -1  155.53    6.27
  -4  -5  -1  156.71    7.40
  -4  -5  -2   30.20    2.99
  -4  -5  -2   30.92    2.61
  -4  -5  -3  157.60    7.48
  -4  -5  -4   72.77    4.29
  -4  -5  -4   72.60    4.38
  -4  -5  -4   71.99    4.45
  -4  -5  -5  128.32    6.70
  -4  -5  -5  134.34    6.21
  -4  -5  -5  139.11    6.65
  -4  -5  -5  135.12    6.91
   4   5   5  150.15    6.29
  -4  -5  -5  142.23    6.74
  -4  -5  -6   53.54    3.91
  -4  -5  -6   50.94    3.53
  -4  -5  -6   48.85    3.36
  -4  -5  -6   43.20    3.63
  -4  -5  -6   52.26    3.65
  -4  -5  -6   52.46    3.92
  -4  -5  -6   51.15    3.88
   4   5   6   51.84    3.51
  -4  -5  -7  649.45   19.27
  -4  -5  -7  657.08   19.40
   4   5   7  676.27   19.90
  -4  -5  -7  634.38   20.45
   4   5   8  404.57   13.58
  -4  -5  -8  369.97   13.67
   4   5   9  637.93   20.10
  -4  -5  -9  644.85   20.18
  -4  -5 -10    3.74    1.35
   4   5  10    3.22    1.04
  -4  -5 -10    1.57    0.85
  -4  -5 -11    3.34    1.27
  -4  -5 -12   54.10    4.32
   4   5  12   53.17    3.62
  -4  -5 -12   44.39    4.07
  -4  -5 -13    5.80    1.29
  -4  -5 -13    4.76    1.26
   4   5  13    4.57    0.96
  -4  -5 -14   50.70    3.30
  -4  -5 -14   44.63    2.91
  -4  -6   9    2.14    0.67
  -4  -6   9    2.67    0.69
  -4  -6   8   47.19    3.40
  -4  -6   8   45.03    2.61
  -4  -6   8   51.87    3.57
  -4  -6   7   44.75    3.68
  -4  -6   7   43.06    3.11
  -4  -6   7   43.92    3.75
  -4  -6   6  202.88    9.29
  -4  -6   6  194.80    8.36
  -4  -6   5  142.18    7.75
  -4  -6   5  157.77    7.73
  -4  -6   5  142.98    7.23
  -4  -6   4   15.55    2.30
  -4  -6   4   14.65    2.13
  -4  -6   4   14.96    2.47
  -4  -6   4   16.83    2.54
  -4  -6   4   15.54    2.28
  -4  -6   3    7.44    1.66
  -4  -6   3    5.91    1.50
  -4  -6   3    6.32    1.46
  -4  -6   3    7.58    1.56
  -4  -6   3    9.45    1.90
  -4  -6   2   12.83    1.77
  -4  -6   2   11.55    1.65
  -4  -6   2   12.74    2.04
  -4  -6   2   13.23    1.99
  -4  -6   2   12.46    2.05
  -4  -6   2   10.39    1.96
  -4  -6   1    2.14    0.84
  -4  -6   1    0.85    0.76
  -4  -6   1    2.79    1.01
  -4  -6   1    0.71    0.68
  -4  -6   1   -0.24    1.31
  -4  -6   0    0.86    0.69
  -4  -6   0    0.84    0.71
  -4  -6   0    0.96    0.74
  -4  -6   0    0.92    0.63
  -4  -6   0    1.43    0.89
  -4  -6   0    1.17    0.73
  -4  -6   0    0.50    0.76
  -4  -6   0    1.33    0.65
  -4  -6   0    1.45    0.86
  -4  -6  -1  169.85    7.57
  -4  -6  -1  166.14    7.49
  -4  -6  -1  159.37    8.23
  -4  -6  -1  186.68    7.72
  -4  -6  -1  169.92    7.45
  -4  -6  -1  175.93    8.37
  -4  -6  -1  177.71    7.79
  -4  -6  -1  155.14    7.37
  -4  -6  -1  164.24    7.49
  -4  -6  -1  173.93    7.25
  -4  -6  -2   56.96    4.10
  -4  -6  -2   68.68    4.20
  -4  -6  -2   65.91    4.08
  -4  -6  -2   57.83    4.00
  -4  -6  -2   66.42    4.16
  -4  -6  -2   61.58    3.99
  -4  -6  -2   68.34    4.35
  -4  -6  -3  373.95   12.97
  -4  -6  -3  371.69   14.31
  -4  -6  -3  377.79   12.57
  -4  -6  -3  377.01   12.76
  -4  -6  -3  378.57   12.38
  -4  -6  -3  368.04   13.91
  -4  -6  -3  356.30   13.05
  -4  -6  -3  367.33   14.01
  -4  -6  -4  355.05   12.52
  -4  -6  -4  337.17   11.85
  -4  -6  -4  336.86   13.22
  -4  -6  -4  360.33   12.59
  -4  -6  -4  343.06   12.08
  -4  -6  -4  366.76   12.96
  -4  -6  -4  353.46   13.56
  -4  -6  -5  233.16   10.40
  -4  -6  -5  253.84    9.88
  -4  -6  -5  247.57    9.97
  -4  -6  -5  249.91   10.58
  -4  -6  -5  248.71    9.54
   4   6   5  240.97    9.53
  -4  -6  -5  246.72    9.26
  -4  -6  -5  268.79   10.50
  -4  -6  -6   20.89    2.79
  -4  -6  -6   23.76    2.72
  -4  -6  -6   26.39    2.94
   4   6   6   29.01    2.73
  -4  -6  -6   31.34    2.81
  -4  -6  -6   25.16    2.46
  -4  -6  -6   27.11    2.96
  -4  -6  -6   28.86    2.61
  -4  -6  -7   76.75    5.08
   4   6   7   89.65    5.08
  -4  -6  -7   78.37    4.51
  -4  -6  -7   82.55    5.33
  -4  -6  -7   78.45    4.75
  -4  -6  -7   80.20    4.69
  -4  -6  -7   84.68    5.47
  -4  -6  -8  119.83    6.89
  -4  -6  -8  115.70    6.25
  -4  -6  -8  107.91    5.50
  -4  -6  -8  121.85    5.79
   4   6   8  120.74    6.27
  -4  -6  -8  122.52    6.65
  -4  -6  -9   78.67    5.69
  -4  -6  -9   93.12    5.70
   4   6   9   89.46    5.38
  -4  -6  -9   85.21    5.35
  -4  -6 -10    7.58    1.65
  -4  -6 -10    5.98    1.57
   4   6  10    7.22    1.53
  -4  -6 -10    7.58    1.46
  -4  -6 -11  205.50    9.42
  -4  -6 -12  212.16    9.25
  -4  -6 -13   21.94    2.33
  -4  -6 -14   42.45    2.79
  -4  -7   8    8.08    1.12
  -4  -7   7  133.72    5.30
  -4  -7   7  126.54    5.87
  -4  -7   6   44.28    3.27
  -4  -7   6   54.81    3.97
  -4  -7   5    2.01    0.89
  -4  -7   5    1.94    0.94
  -4  -7   5    1.25    0.89
  -4  -7   5    1.92    0.95
  -4  -7   4    9.75    1.60
  -4  -7   4   11.67    2.12
  -4  -7   4   10.04    1.82
  -4  -7   4   10.25    1.98
  -4  -7   4   10.88    1.92
  -4  -7   3  423.17   15.64
  -4  -7   3  416.24   15.02
  -4  -7   3  421.66   14.40
  -4  -7   3  422.71   15.01
  -4  -7   3  389.13   15.06
  -4  -7   2   59.55    3.94
  -4  -7   2   58.57    4.59
  -4  -7   2   64.15    4.44
  -4  -7   2   66.70    4.81
  -4  -7   2   59.67    4.78
  -4  -7   1   77.70    4.79
  -4  -7   1   79.30    4.78
  -4  -7   1   77.56    5.20
  -4  -7   1   81.19    5.08
  -4  -7   1   76.83    5.26
  -4  -7   1   84.63    5.55
  -4  -7   0  163.54    7.83
  -4  -7   0  154.34    7.31
  -4  -7   0  148.37    7.43
  -4  -7   0  166.86    7.65
  -4  -7   0  153.47    7.71
  -4  -7   0  159.49    7.51
  -4  -7  -1  136.65    7.36
  -4  -7  -1  162.66    8.54
  -4  -7  -1  160.00    7.40
  -4  -7  -1  160.60    7.47
  -4  -7  -1  158.26    7.46
  -4  -7  -1  158.34    7.45
  -4  -7  -1  159.25    7.54
  -4  -7  -1  159.46    7.38
  -4  -7  -2  118.02    6.27
  -4  -7  -2  129.30    6.54
  -4  -7  -2  124.86    7.39
  -4  -7  -2  118.60    6.48
  -4  -7  -2  132.16    6.36
  -4  -7  -2  142.41    6.66
  -4  -7  -3   12.97    1.77
  -4  -7  -3    6.65    1.43
  -4  -7  -3   10.11    2.06
  -4  -7  -3    8.70    1.59
  -4  -7  -3   11.45    2.21
  -4  -7  -3   10.50    2.11
  -4  -7  -3    7.47    1.61
  -4  -7  -3    6.61    1.47
  -4  -7  -3    9.69    1.79
  -4  -7  -3   10.37    1.84
  -4  -7  -4  152.36    7.26
  -4  -7  -4  157.89    6.61
  -4  -7  -4  149.27    7.30
  -4  -7  -4  159.24    7.22
  -4  -7  -4  143.64    8.14
  -4  -7  -4  160.11    8.68
  -4  -7  -4  157.52    7.69
  -4  -7  -4  151.68    7.75
  -4  -7  -4  139.26    7.95
  -4  -7  -5    0.28    0.80
  -4  -7  -5    0.20    0.54
   4   7   5    1.50    0.87
  -4  -7  -5    0.39    0.52
  -4  -7  -5    0.51    0.77
  -4  -7  -5    3.19    1.10
  -4  -7  -5    0.67    0.68
  -4  -7  -5    1.74    1.08
  -4  -7  -5    1.43    0.89
  -4  -7  -6    6.09    1.36
   4   7   6    5.70    1.37
  -4  -7  -6    8.05    1.46
  -4  -7  -6    7.79    1.78
  -4  -7  -6   10.24    1.82
  -4  -7  -6    6.65    1.50
  -4  -7  -6    7.15    1.64
   4   7   7    4.27    1.21
  -4  -7  -7    2.15    1.05
  -4  -7  -7    4.52    1.16
  -4  -7  -7    5.70    1.31
  -4  -7  -7    4.45    1.29
  -4  -7  -7    3.28    1.12
  -4  -7  -8   49.69    4.19
  -4  -7  -8   44.48    3.50
   4   7   8   53.07    4.11
  -4  -7  -8   48.60    3.65
  -4  -7  -8   51.08    3.73
  -4  -7  -8   50.81    4.30
  -4  -7  -8   51.09    3.63
  -4  -7  -9   68.85    4.31
  -4  -7  -9   73.81    5.36
   4   7   9   81.54    5.21
  -4  -7  -9   75.64    5.05
  -4  -7 -10   53.09    4.46
  -4  -7 -10   55.68    4.01
  -4  -7 -11  104.82    6.27
  -4  -7 -12    1.10    0.71
  -4  -7 -13   29.74    2.63
  -4  -8   7   33.36    2.11
  -4  -8   6    1.70    0.73
  -4  -8   6    0.87    0.55
  -4  -8   6    0.41    0.49
  -4  -8   5    1.86    0.83
  -4  -8   5    1.56    0.69
  -4  -8   5    0.92    0.62
  -4  -8   4   85.18    5.24
  -4  -8   4   84.74    4.94
  -4  -8   4   89.64    5.11
  -4  -8   4   72.51    4.90
  -4  -8   3   63.95    4.70
  -4  -8   3   69.70    4.65
  -4  -8   3   63.55    4.08
  -4  -8   3   58.14    4.31
  -4  -8   3   60.60    4.57
  -4  -8   2  337.08   13.07
  -4  -8   2  335.65   13.10
  -4  -8   2  367.02   12.62
  -4  -8   2  325.95   12.74
  -4  -8   1  236.00   10.09
  -4  -8   1  237.02    9.78
  -4  -8   1  225.02    9.97
  -4  -8   1  233.98   10.16
  -4  -8   1  233.14    9.28
  -4  -8   0   10.13    1.79
  -4  -8   0    9.57    1.67
  -4  -8   0    9.02    1.74
  -4  -8   0    7.77    1.67
  -4  -8   0    9.73    1.81
  -4  -8  -1    0.68    0.65
  -4  -8  -1    1.14    0.81
  -4  -8  -1    0.42    0.51
  -4  -8  -1    1.87    0.97
  -4  -8  -1    0.21    0.60
  -4  -8  -2    2.15    0.93
  -4  -8  -2    1.30    0.84
  -4  -8  -2    0.46    0.60
  -4  -8  -3  190.85    9.08
  -4  -8  -3  193.03    8.18
  -4  -8  -3  185.50    8.31
  -4  -8  -3  197.43    8.69
  -4  -8  -3  176.65    8.62
  -4  -8  -4  168.19    7.96
  -4  -8  -4  175.88    7.34
  -4  -8  -4  170.21    8.16
  -4  -8  -4  175.79    8.18
  -4  -8  -4  179.09    8.63
  -4  -8  -5  218.83    9.42
  -4  -8  -5  217.18    9.66
  -4  -8  -5  211.86    9.77
   4   8   5  209.55    9.38
  -4  -8  -5  208.10    9.28
  -4  -8  -5  225.95    9.33
  -4  -8  -6  253.76   10.83
  -4  -8  -6  271.14   10.69
  -4  -8  -6  271.05   11.68
   4   8   6  288.17   11.26
  -4  -8  -6  282.38   11.27
  -4  -8  -6  269.80   11.41
  -4  -8  -6  274.27   10.87
   4   8   7    0.48    0.68
  -4  -8  -7    2.07    0.86
  -4  -8  -7    0.21    0.57
  -4  -8  -7   -0.21    0.51
  -4  -8  -7   -0.50    0.66
  -4  -8  -7   -0.27    0.66
  -4  -8  -7    0.26    0.85
  -4  -8  -8   37.11    3.64
  -4  -8  -8   42.73    3.47
  -4  -8  -8   47.91    3.68
  -4  -8  -8   36.24    3.28
  -4  -8  -8   41.49    3.90
  -4  -8  -8   43.64    3.95
  -4  -8  -8   44.83    3.50
   4   8   8   46.90    3.88
  -4  -8  -9  366.91   13.87
  -4  -8  -9  364.31   12.80
  -4  -8  -9  376.41   12.63
  -4  -8  -9  391.36   12.74
  -4  -8  -9  388.01   14.23
  -4  -8 -10    0.44    0.95
  -4  -8 -10    0.99    0.80
  -4  -8 -11   97.59    5.23
  -4  -8 -11   96.51    5.68
  -4  -8 -12   54.86    3.25
  -4  -8 -12   53.53    3.77
  -4  -8 -13  159.23    6.52
  -4  -8 -14   31.53    2.01
  -4  -9   5    1.52    0.52
  -4  -9   4   12.67    1.57
  -4  -9   4   12.26    1.53
  -4  -9   4   14.00    1.65
  -4  -9   3    0.17    0.49
  -4  -9   3    0.17    0.58
  -4  -9   3    0.34    0.61
  -4  -9   2  170.72    7.08
  -4  -9   2  167.26    7.44
  -4  -9   2  170.12    7.63
  -4  -9   1   12.81    1.88
  -4  -9   1   13.55    1.73
  -4  -9   1   13.62    1.92
  -4  -9   1   12.84    2.00
  -4  -9   1   13.95    2.10
  -4  -9   0    4.59    1.17
  -4  -9   0    5.01    1.18
  -4  -9   0    4.96    1.27
  -4  -9   0    6.46    1.44
  -4  -9  -1  243.95    9.93
  -4  -9  -1  241.17   10.00
  -4  -9  -1  245.18   10.06
  -4  -9  -2  211.63    9.01
  -4  -9  -2  210.61    9.29
  -4  -9  -2  212.84    8.79
  -4  -9  -3    1.99    1.00
  -4  -9  -3    1.16    0.87
  -4  -9  -3    1.92    0.88
  -4  -9  -3    1.22    0.88
  -4  -9  -4    2.81    1.07
  -4  -9  -4    3.06    1.13
  -4  -9  -4    3.10    0.88
  -4  -9  -4    3.15    1.09
  -4  -9  -5   85.38    5.16
  -4  -9  -5   81.43    5.56
  -4  -9  -5   75.39    5.31
  -4  -9  -5   81.05    5.17
  -4  -9  -5   83.18    5.29
   4   9   5   78.20    5.31
  -4  -9  -6    6.25    1.44
  -4  -9  -6    3.18    1.10
  -4  -9  -6    2.63    1.10
  -4  -9  -6    3.56    1.13
  -4  -9  -7   28.08    2.92
  -4  -9  -7   24.19    2.66
  -4  -9  -7   30.45    3.26
  -4  -9  -7   28.56    2.95
  -4  -9  -8   64.32    4.68
  -4  -9  -8   65.38    4.34
  -4  -9  -8   62.83    4.26
  -4  -9  -8   61.45    4.20
  -4  -9  -8   60.95    4.42
  -4  -9  -9  159.28    7.69
  -4  -9  -9  165.79    7.84
  -4  -9  -9  176.29    7.15
  -4  -9  -9  155.48    7.04
  -4  -9  -9  170.92    7.09
  -4  -9 -10    1.87    0.88
  -4  -9 -10    1.65    0.80
  -4  -9 -11   27.34    2.33
  -4  -9 -11   25.97    2.55
  -4  -9 -12   76.29    4.12
  -4  -9 -13   28.93    2.04
  -4 -10   4    4.37    0.65
  -4 -10   2   59.02    3.49
  -4 -10   2   63.38    3.60
  -4 -10   1   45.15    3.25
  -4 -10   1   45.77    3.27
  -4 -10   1   46.39    2.99
  -4 -10   0    4.67    1.05
  -4 -10   0    5.00    1.22
  -4 -10   0    3.88    1.03
  -4 -10   0    6.89    1.20
  -4 -10  -1   92.86    5.08
  -4 -10  -1   94.57    5.13
  -4 -10  -1   92.47    4.99
  -4 -10  -2   78.63    4.77
  -4 -10  -2   74.28    4.46
  -4 -10  -2   79.39    4.81
  -4 -10  -3  213.43    8.95
  -4 -10  -3  200.13    8.82
  -4 -10  -4    2.87    0.91
  -4 -10  -5    5.53    1.40
  -4 -10  -5    4.03    1.04
  -4 -10  -6   10.56    1.73
  -4 -10  -6    9.88    1.83
  -4 -10  -6   10.79    1.82
  -4 -10  -6   11.68    1.74
  -4 -10  -7    5.26    1.26
  -4 -10  -7    3.43    0.98
  -4 -10  -7    2.91    1.17
  -4 -10  -7    4.30    1.16
  -4 -10  -8  101.24    5.34
  -4 -10  -8  105.72    5.42
  -4 -10  -8  104.66    5.42
  -4 -10  -8  106.65    5.39
  -4 -10  -9   49.85    3.44
  -4 -10  -9   48.32    3.30
  -4 -10 -10   58.63    3.60
  -4 -10 -11    9.15    1.26
  -4 -10 -12    0.26    0.31
  -4 -11   1   32.96    2.07
  -4 -11   1   28.89    1.93
  -4 -11   0   39.51    2.59
  -4 -11   0   33.31    2.27
  -4 -11   0   36.89    2.23
  -4 -11  -1   -0.28    0.48
  -4 -11  -1    0.10    0.40
  -4 -11  -1    0.60    0.45
  -4 -11  -2   20.26    1.99
  -4 -11  -2   27.38    2.34
  -4 -11  -3   37.92    2.90
  -4 -11  -3   33.11    2.72
  -4 -11  -4   16.87    2.02
  -4 -11  -4   16.75    1.98
  -4 -11  -5   27.13    2.57
  -4 -11  -6  114.03    5.53
  -4 -11  -7   24.37    2.33
  -4 -11  -7   23.33    2.26
  -4 -11  -8   34.39    2.30
  -4 -11  -8   40.05    2.78
  -4 -11  -8   37.40    2.66
  -4 -11  -9   23.06    1.73
  -4 -12  -2   47.34    2.48
  -4 -12  -2   44.79    2.20
  -4 -12  -3   58.09    2.83
  -4 -12  -3   59.44    2.92
  -4 -12  -4  115.99    4.70
  -4 -12  -4  115.90    4.72
  -4 -12  -5    0.44    0.47
  -4 -12  -5    0.21    0.41
  -4 -12  -7    2.95    0.70
  -4 -12  -7    4.19    0.78
  -4 -12  -8    5.90    0.83
  -4 -12  -8    5.85    0.80
   5 -11  -7    0.65    0.45
  -5  11   5    3.48    0.76
   5 -11  -5    2.82    0.85
   5 -11  -5    3.90    0.88
  -5  11   4  186.62    6.61
   5 -11  -4  183.27    6.60
   5 -11  -3  141.50    5.19
  -5  10   9   49.43    3.05
  -5  10   9   55.41    3.15
  -5  10   8    0.14    0.42
   5 -10  -8   -0.66    0.61
   5 -10  -8    0.12    0.46
   5 -10  -7    1.03    0.80
  -5  10   7    0.30    0.56
   5 -10  -6  144.92    7.35
  -5  10   6  142.38    6.33
   5 -10  -5   70.58    5.07
   5 -10  -5   77.57    4.19
  -5  10   5   84.19    4.53
  -5  10   4    2.77    0.91
   5 -10  -4    1.03    0.62
   5 -10  -3   25.84    2.87
   5 -10  -3   21.25    2.11
  -5  10   3   25.24    2.41
   5 -10  -2   40.68    3.45
  -5  10   2   39.04    2.93
   5 -10  -2   35.49    2.70
   5 -10  -1    4.07    0.86
   5 -10  -1    4.84    0.98
   5 -10  -1    4.55    1.04
   5 -10   0   25.17    2.02
   5 -10   1   11.67    1.27
  -5   9  11   11.80    1.37
  -5   9  11   11.01    1.30
  -5   9  10  130.24    5.74
  -5   9  10  125.69    5.60
  -5   9   9  339.95   11.71
  -5   9   8  157.85    7.09
   5  -9  -7    0.17    0.56
  -5   9   7    0.58    0.66
   5  -9  -6   58.93    3.98
  -5   9   6   55.72    3.98
   5  -9  -5    1.18    0.74
  -5   9   5    1.02    0.69
   5  -9  -4   65.08    4.36
  -5   9   4   66.00    4.42
   5  -9  -3   33.86    3.09
   5  -9  -2    2.37    0.93
   5  -9  -1   80.92    4.79
   5  -9   0   -0.21    0.60
   5  -9   0    0.53    0.54
  -5   9  -1   42.48    3.15
  -5   9  -1   35.35    2.63
  -5   9  -2  102.07    4.86
  -5   9  -2   94.38    4.42
  -5   9  -3   29.85    2.19
  -5   8  12   28.17    2.16
  -5   8  12   25.62    1.99
  -5   8  11   29.90    2.51
  -5   8  11   26.26    2.32
  -5   8  10   14.54    1.90
  -5   8  10   11.72    1.70
  -5   8   9   65.14    4.35
  -5   8   8  234.61    9.74
  -5   8   7    1.77    0.92
   5  -8  -6    1.78    0.93
   5  -8  -5  126.37    6.70
   5  -8  -4    7.57    1.65
   5  -8  -4   10.25    2.38
   5  -8  -4   11.94    1.93
   5  -8  -3   10.80    1.85
  -5   8   2   21.87    2.34
   5  -8  -2   19.67    2.50
  -5   8   1  245.63   10.33
  -5   8   1  261.35   10.05
   5  -8  -1  257.80   10.38
  -5   8   0  160.08    7.65
  -5   8   0  158.51    7.42
  -5   8  -1    2.50    1.00
  -5   8  -1    4.05    1.17
  -5   8  -2  174.96    7.72
  -5   8  -2  156.12    7.44
   5  -8   2  183.42    7.75
  -5   8  -3    1.10    0.62
   5  -8   3    0.50    0.72
  -5   8  -3    1.04    0.65
  -5   8  -4   15.10    1.73
   5  -8   4   18.65    1.89
  -5   8  -4   16.30    1.87
  -5   7  12   40.54    2.90
  -5   7  12   44.34    2.86
  -5   7  12   37.26    2.87
  -5   7  11   15.42    2.00
  -5   7  11   14.87    1.85
  -5   7  11   13.32    1.93
  -5   7  10    3.11    1.03
  -5   7  10    2.32    0.95
  -5   7  10    3.63    1.12
  -5   7   9   90.33    5.68
  -5   7   9   93.97    5.56
  -5   7   8   46.68    4.02
   5  -7  -8   47.84    3.53
   5  -7  -7    8.85    1.92
   5  -7  -7    5.76    1.49
  -5   7   7    6.86    1.60
   5  -7  -6   83.60    6.27
   5  -7  -6   82.48    5.61
  -5   7   6   84.08    5.72
   5  -7  -5  195.55   10.41
   5  -7  -5  197.99    9.27
  -5   7   5  205.05    9.47
  -5   7   4   39.75    3.76
  -5   7   4   37.54    3.46
   5  -7  -4   35.90    3.54
   5  -7  -4   37.63    4.29
   5  -7  -3  311.32   13.79
  -5   7   3  307.45   12.14
  -5   7   3  303.27   11.65
   5  -7  -3  291.71   11.97
   5  -7  -3  293.44   11.62
  -5   7   2   20.33    2.41
   5  -7  -2   19.60    3.09
  -5   7   2   25.41    2.77
   5  -7  -1    5.14    1.69
  -5   7   1    4.92    1.28
  -5   7   1    2.75    1.05
  -5   7   0    8.55    1.73
   5  -7   0   12.15    2.30
   5  -7   0    8.84    1.72
  -5   7   0   11.82    1.93
  -5   7  -1   -0.25    0.54
   5  -7   1    0.23    0.74
   5  -7   1   -0.29    0.62
  -5   7  -1    0.23    0.61
   5  -7   2   49.57    3.97
  -5   7  -2   54.97    4.36
   5  -7   3   76.71    4.78
  -5   7  -3   70.94    4.98
   5  -7   4   92.65    5.04
  -5   7  -4   75.51    4.76
  -5   7  -4   83.43    5.27
  -5   7  -5    1.19    0.63
   5  -7   5    1.39    0.65
  -5   7  -5    1.37    0.73
  -5   7  -6   34.79    2.61
  -5   7  -6   39.96    2.63
  -5   7  -6   40.73    2.95
  -5   6  13    0.55    0.45
  -5   6  12    2.68    0.90
  -5   6  12    2.44    0.78
  -5   6  12    3.64    0.98
   5  -6 -12    1.95    0.82
  -5   6  11   77.97    5.17
  -5   6  11   87.71    4.84
   5  -6 -11   86.93    5.00
  -5   6  10   22.93    2.87
  -5   6  10   23.88    2.57
   5  -6 -10   24.13    2.66
  -5   6   9  137.22    7.68
   5  -6  -9  148.38    7.26
   5  -6  -8   54.76    4.60
  -5   6   8   57.63    4.79
  -5   6   8   67.21    5.07
   5  -6  -8   62.69    4.42
  -5   6   7  256.56   11.01
  -5   6   7  225.30   10.69
   5  -6  -7  244.22   11.02
   5  -6  -7  254.88   10.93
   5  -6  -7  257.42   10.12
   5  -6  -6    0.51    0.62
  -5   6   6    0.27    0.82
  -5   6   6   -0.22    0.67
  -5   6   6    0.78    0.74
   5  -6  -5   10.01    1.81
  -5   6   5    8.90    1.66
  -5   6   5    8.19    1.71
   5  -6  -4  146.74    7.39
  -5   6   4  149.00    7.64
  -5   6   4  153.48    7.27
   5  -6  -3   12.21    1.94
  -5   6   3   13.52    2.11
  -5   6   3   10.87    1.74
  -5   6   3   11.34    1.80
   5  -6  -2  198.80    8.81
  -5   6   2  213.08    8.80
  -5   6   2  203.05    8.73
  -5   6   2  183.98    8.78
  -5   6   1  171.99    7.98
   5  -6  -1  160.42    7.69
  -5   6   1  168.33    7.73
  -5   6   0   28.21    3.00
  -5   6   0   28.74    2.86
   5  -6   0   27.66    2.91
  -5   6  -1    2.82    1.07
   5  -6   1    0.91    0.74
   5  -6   1    2.05    1.22
  -5   6  -2  209.87    9.84
   5  -6   2  230.68    9.49
  -5   6  -2  206.53    9.22
   5  -6   2  222.11    9.92
  -5   6  -2  194.91    8.75
   5  -6   3    7.50    1.60
  -5   6  -3    8.44    1.73
  -5   6  -3    7.28    1.77
   5  -6   4   40.27    3.49
  -5   6  -4   35.41    3.55
  -5   6  -4   38.21    3.79
   5  -6   5   21.73    2.38
  -5   6  -5   17.08    2.45
  -5   6  -5   19.65    2.67
  -5   6  -6    0.44    0.63
  -5   6  -6   -0.22    0.72
  -5   6  -7   97.15    5.16
  -5   6  -7  100.22    5.21
  -5   5  14    8.12    1.06
   5  -5 -13    5.68    1.13
  -5   5  13    6.55    1.05
  -5   5  13    7.48    1.30
  -5   5  12  272.26   10.62
  -5   5  12  267.93    9.56
  -5   5  12  264.07    9.14
   5  -5 -12  279.34   10.38
  -5   5  11  294.14   12.05
  -5   5  11  299.85   10.99
   5  -5 -11  311.09   11.80
  -5   5  11  311.02   10.96
   5  -5 -10   16.97    2.35
  -5   5  10   16.61    2.19
  -5   5  10   18.45    2.71
  -5   5   9   40.03    3.95
   5  -5  -9   29.44    3.21
  -5   5   9   34.21    3.15
  -5   5   8   34.01    3.72
  -5   5   8   46.02    3.71
   5  -5  -8   40.94    3.69
  -5   5   7   24.15    2.57
  -5   5   7   20.23    2.73
  -5   5   7   27.92    2.86
  -5   5   7   25.28    3.08
  -5   5   6    4.11    1.27
  -5   5   6    4.44    1.38
  -5   5   6    5.52    1.29
   5  -5  -5  238.76    9.82
  -5   5   5  222.87    9.91
  -5   5   5  236.02   10.17
  -5   5   5  239.70    9.38
   5  -5  -4  672.32   21.18
  -5   5   4  651.74   21.44
  -5   5   4  706.32   21.78
  -5   5   4  719.88   20.91
   5  -5  -3  590.44   18.71
  -5   5   3  598.32   19.12
  -5   5   3  587.81   18.33
  -5   5   3  608.14   18.58
   5  -5  -2  276.69   10.51
  -5   5   2  280.27   10.34
  -5   5   2  276.11   10.86
  -5   5   2  285.35   10.66
   5  -5  -1  178.52    7.91
  -5   5   1  189.05    8.33
  -5   5   1  193.82    8.28
  -5   5   1  167.14    7.59
   5  -5   0   24.06    2.59
  -5   5   0   27.54    2.84
  -5   5  -1    0.72    0.69
  -5   5  -1    0.21    0.39
   5  -5   1   -0.21    0.59
   5  -5   2  520.71   17.13
  -5   5  -2  530.41   18.14
  -5   5  -2  521.93   17.62
  -5   5  -2  509.25   16.95
   5  -5   3    2.58    1.01
  -5   5  -3    0.92    0.69
  -5   5  -3    4.07    1.34
   5  -5   3    1.99    1.01
  -5   5  -3    2.51    1.20
  -5   5  -4  112.10    7.07
   5  -5   4  127.30    6.59
  -5   5  -4  120.01    7.17
  -5   5  -5  207.17   10.08
   5  -5   5  223.83    9.27
  -5   5  -5  211.62   10.20
   5  -5   6   15.71    2.10
  -5   5  -6   13.17    2.31
  -5   5  -7   11.30    1.97
  -5   5  -8   15.80    2.00
  -5   5  -8   16.45    2.11
  -5   5  -9    8.15    1.24
   5  -4 -13   54.53    3.61
  -5   4  12  183.26    7.21
  -5   4  12  175.59    7.00
  -5   4  12  186.58    8.38
   5  -4 -12  187.36    8.17
  -5   4  12  176.01    7.28
  -5   4  11    2.98    1.02
  -5   4  11    1.62    0.80
  -5   4  11    2.37    0.88
  -5   4  11    0.53    0.91
  -5   4  11    1.43    0.76
   5  -4 -11    1.68    0.96
  -5   4  10  108.06    6.17
  -5   4  10  113.48    5.84
  -5   4  10  101.35    6.63
   5  -4 -10  111.43    6.45
  -5   4  10  107.85    6.11
  -5   4   9   27.28    2.95
  -5   4   9   25.62    2.71
  -5   4   9   23.70    3.06
  -5   4   9   28.76    3.44
   5  -4  -9   28.80    3.18
  -5   4   9   25.73    2.92
  -5   4   8    6.66    1.46
  -5   4   8    5.88    1.31
  -5   4   8    4.73    1.35
  -5   4   8    6.70    1.55
  -5   4   8    6.72    1.70
   5  -4  -8    7.86    1.72
  -5   4   7   16.53    2.52
  -5   4   7   19.09    2.39
  -5   4   7   17.81    2.50
  -5   4   7   19.43    2.18
  -5   4   7   17.91    2.28
  -5   4   6  117.77    5.94
  -5   4   6  123.16    6.35
  -5   4   6  121.50    6.12
  -5   4   6  118.06    6.80
  -5   4   5    8.30    1.50
  -5   4   5    4.32    1.09
  -5   4   5    4.70    1.34
  -5   4   4   51.25    3.69
   5  -4  -4   52.77    3.64
  -5   4   4   46.73    3.31
  -5   4   4   49.68    3.91
   5  -4  -3  465.51   14.39
  -5   4   3  444.65   14.96
  -5   4   3  415.22   13.80
  -5   4   2  196.74    7.64
  -5   4   2  185.29    8.03
  -5   4   2  197.45    8.04
   5  -4  -2  200.03    7.81
  -5   4   1  145.68    6.69
  -5   4   1  148.22    6.82
   5  -4  -1  142.36    6.32
  -5   4   1  132.74    6.05
  -5   4   0   79.02    4.69
  -5   4   0   66.90    4.18
  -5   4   0   72.49    4.57
  -5   4  -1    1.50    0.77
  -5   4  -1    2.70    0.88
  -5   4  -1    0.79    0.64
   5  -4   1    1.26    0.67
  -5   4  -2   90.99    5.59
  -5   4  -2  100.79    5.35
  -5   4  -2   81.43    5.30
  -5   4  -2   88.36    5.20
   5  -4   2   88.31    5.01
  -5   4  -3  120.63    6.85
  -5   4  -3  132.11    7.21
  -5   4  -3  125.29    6.04
  -5   4  -3  122.54    6.42
   5  -4   3  129.72    6.42
   5  -4   4  491.04   16.81
  -5   4  -4  477.79   16.54
  -5   4  -4  495.07   17.97
   5  -4   4  534.33   16.72
   5  -4   5  271.58   11.17
  -5   4  -5  287.61   12.52
   5  -4   5  301.76   11.02
   5  -4   6    7.26    1.60
  -5   4  -6    7.56    1.65
   5  -4   6    8.54    1.59
  -5   4  -6    5.57    1.55
  -5   4  -6    8.66    1.99
  -5   4  -7   66.13    4.95
  -5   4  -7   56.21    4.90
  -5   4  -8   81.38    5.20
  -5   4  -8   82.81    5.60
  -5   4  -9    0.84    0.54
  -5   4  -9    0.20    0.49
  -5   3  14   75.00    3.46
  -5   3  13   19.55    2.07
  -5   3  13   19.13    1.83
   5  -3 -13   18.01    2.04
  -5   3  12   79.74    4.67
   5  -3 -12   76.94    4.89
  -5   3  12   76.15    4.12
  -5   3  12   74.82    4.20
  -5   3  12   73.96    4.83
  -5   3  11   88.52    5.19
  -5   3  11   85.29    4.93
  -5   3  11   87.09    4.79
  -5   3  10   62.84    4.53
  -5   3  10   68.96    4.49
  -5   3  10   63.14    4.14
  -5   3  10   55.41    4.60
  -5   3   9  131.01    6.31
  -5   3   9  120.01    7.13
  -5   3   9  123.79    6.58
  -5   3   8  393.05   13.26
  -5   3   8  424.62   14.15
  -5   3   7  201.45    9.43
  -5   3   7  212.54    8.79
  -5   3   7  223.33    8.49
  -5   3   6  102.29    6.09
  -5   3   6   95.77    5.64
  -5   3   6  102.25    5.11
  -5   3   6   93.74    5.63
  -5   3   6   91.02    5.09
  -5   3   5  259.52   10.59
  -5   3   5  266.53   10.29
  -5   3   5  262.78    9.73
  -5   3   5  265.36   10.30
  -5   3   5  257.68    9.49
  -5   3   4   86.48    4.73
  -5   3   4   82.15    4.29
  -5   3   4   83.34    4.83
  -5   3   4   89.80    5.18
   5  -3  -3  167.10    6.63
  -5   3   3  160.48    6.48
  -5   3   3  160.61    7.08
   5  -3  -2   19.76    1.87
  -5   3   2   24.51    2.30
  -5   3   2   18.89    1.82
  -5   3   2   21.08    2.17
   5  -3  -1   14.18    1.54
  -5   3   1   13.38    1.78
  -5   3   1   10.39    1.34
   5  -3   0  274.62    9.26
  -5   3   0  268.66    9.97
  -5   3   0  264.63    9.68
  -5   3   0  246.96    8.96
  -5   3  -1 1450.02   39.32
  -5   3  -1 1446.45   39.54
  -5   3  -1 1421.46   39.18
  -5   3  -1 1479.59   39.39
  -5   3  -2  367.69   12.85
  -5   3  -2  363.72   13.07
  -5   3  -2  368.61   13.08
  -5   3  -2  370.11   12.51
   5  -3   2  356.54   12.10
   5  -3   3   27.14    2.57
   5  -3   3   27.01    2.53
  -5   3  -3   22.84    2.80
  -5   3  -3   25.98    2.43
  -5   3  -3   20.44    2.44
  -5   3  -4  299.63   11.93
  -5   3  -4  311.77   12.79
   5  -3   4  319.18   11.60
  -5   3  -4  306.69   12.34
   5  -3   4  326.02   11.39
  -5   3  -4  319.50   10.75
  -5   3  -5   42.69    3.83
  -5   3  -5   46.22    4.20
   5  -3   5   42.05    3.38
  -5   3  -5   42.01    4.16
   5  -3   5   42.08    3.58
  -5   3  -6   12.28    2.10
  -5   3  -6   16.92    2.76
  -5   3  -6   18.05    2.68
   5  -3   6   16.43    2.11
  -5   3  -6   18.41    2.43
   5  -3   6   15.76    2.21
  -5   3  -7   14.65    2.23
  -5   3  -7   14.77    2.62
  -5   3  -7   14.16    2.33
   5  -3   7   13.54    1.87
  -5   3  -7   15.27    2.24
   5  -3   7   16.95    2.36
  -5   3  -8   50.39    4.58
  -5   3  -8   51.49    3.97
  -5   3  -8   50.66    4.26
  -5   3  -9  251.61   10.02
  -5   3 -10   63.32    4.16
  -5   2  13   34.88    2.64
   5  -2 -13   33.04    2.70
  -5   2  13   31.37    2.45
   5  -2 -12    8.79    1.64
  -5   2  12    9.74    1.67
  -5   2  12   10.26    1.44
   5  -2 -11  117.31    6.54
  -5   2  11  117.39    5.87
  -5   2  11  111.77    5.76
  -5   2  11  108.45    5.37
  -5   2  10    2.76    1.00
  -5   2  10    1.98    0.89
  -5   2  10    2.20    0.92
   5  -2 -10    1.32    0.85
   5  -2  -9  258.90   10.76
  -5   2   9  228.59   10.29
  -5   2   9  225.47    9.75
  -5   2   9  240.91    9.91
  -5   2   9  241.02    9.27
  -5   2   8    5.51    1.16
  -5   2   8    4.59    1.31
   5  -2  -8    2.00    1.05
  -5   2   7  509.43   17.37
  -5   2   7  515.13   16.63
  -5   2   7  533.30   16.08
  -5   2   6  145.32    6.55
  -5   2   6  147.05    6.12
  -5   2   6  151.31    7.21
  -5   2   6  148.21    6.24
  -5   2   6  141.23    6.28
  -5   2   5   33.61    2.62
  -5   2   5   32.76    3.12
  -5   2   5   36.88    3.12
  -5   2   5   37.84    2.83
  -5   2   4  176.13    7.34
  -5   2   4  171.51    7.09
  -5   2   4  173.17    6.72
  -5   2   3  185.61    7.43
  -5   2   3  186.44    7.50
  -5   2   3  185.41    6.76
  -5   2   2  536.28   16.58
   5  -2  -2  562.30   15.66
  -5   2   2  529.29   15.46
  -5   2   2  551.08   16.44
  -5   2   1  131.88    5.66
  -5   2   1  120.76    5.72
  -5   2   1  127.79    5.71
   5  -2  -1  124.79    4.95
  -5   2   0   12.00    1.63
   5  -2   0   11.96    1.27
  -5   2   0   10.26    1.48
  -5   2   0   10.25    1.42
  -5   2  -1    4.99    1.13
  -5   2  -1    6.20    1.27
  -5   2  -2 1121.38   30.80
  -5   2  -2 1083.80   30.06
  -5   2  -2 1060.71   30.36
  -5   2  -2 1096.39   30.64
  -5   2  -3   76.16    4.78
  -5   2  -3   85.49    5.15
  -5   2  -3   72.54    4.18
  -5   2  -3   79.28    4.79
   5  -2   3   81.73    4.17
   5  -2   4   92.96    4.79
  -5   2  -4   90.86    4.72
  -5   2  -4   98.40    5.72
  -5   2  -4   88.93    5.78
   5  -2   4   92.43    4.86
  -5   2  -4   94.75    4.67
  -5   2  -4   88.04    5.38
  -5   2  -5  515.67   18.00
  -5   2  -5  507.67   18.59
  -5   2  -5  557.90   17.48
  -5   2  -5  559.65   18.25
   5  -2   5  543.75   16.58
   5  -2   5  521.80   16.90
  -5   2  -6  226.80   10.88
  -5   2  -6  242.49   10.46
  -5   2  -6  215.64   10.17
  -5   2  -6  245.06    9.88
   5  -2   6  225.92    9.46
  -5   2  -7   64.90    4.94
  -5   2  -7   63.96    5.01
  -5   2  -7   67.41    4.71
   5  -2   7   61.12    4.47
  -5   2  -8    5.52    1.52
  -5   2  -8    4.17    1.25
  -5   2  -8    7.83    1.69
  -5   2  -9  168.71    8.24
  -5   2  -9  183.66    9.10
  -5   2  -9  179.21    8.20
  -5   2 -10   35.20    3.02
  -5   2 -10   42.41    3.67
  -5   2 -11   12.71    1.71
  -5   1  13  134.93    5.72
   5  -1 -13  141.52    5.88
  -5   1  12   10.62    1.58
  -5   1  12    9.52    1.35
   5  -1 -12    7.32    1.42
  -5   1  11    7.49    1.41
   5  -1 -11    5.63    1.48
  -5   1  11    8.19    1.65
  -5   1  10   14.64    1.85
   5  -1 -10   19.76    2.63
  -5   1  10   13.11    1.97
  -5   1  10   17.10    2.19
  -5   1   9  305.01   11.69
   5  -1  -9  313.54   12.44
  -5   1   9  302.24   10.84
  -5   1   8   10.18    1.53
  -5   1   8   10.07    1.73
   5  -1  -8   10.47    1.95
  -5   1   8   12.19    1.95
  -5   1   7  355.03   11.62
  -5   1   7  344.14   12.25
  -5   1   6  845.50   24.62
  -5   1   6  854.67   25.34
  -5   1   6  863.63   24.18
  -5   1   6  884.66   23.92
  -5   1   5   94.60    4.73
  -5   1   5   99.45    4.76
  -5   1   5  105.42    5.02
  -5   1   5  108.88    5.81
  -5   1   5  101.11    5.23
  -5   1   4  501.79   14.75
  -5   1   4  468.17   14.84
  -5   1   4  460.32   14.18
  -5   1   3  854.42   23.84
  -5   1   3  876.61   23.78
  -5   1   3  822.80   22.81
  -5   1   2  141.97    6.19
  -5   1   2  151.66    5.98
  -5   1   1   36.96    2.83
   5  -1  -1   36.09    1.99
  -5   1   1   31.90    2.59
  -5   1   1   35.15    2.44
  -5   1   0    0.49    0.44
   5  -1   0    0.35    0.25
  -5   1   0    0.92    0.60
  -5   1  -1 1410.49   37.30
  -5   1  -1 1402.26   37.03
  -5   1  -1 1342.48   36.77
  -5   1  -2  220.15    8.60
  -5   1  -2  208.89    8.14
  -5   1  -2  222.86    8.18
  -5   1  -2  205.87    8.45
  -5   1  -3  205.60    7.96
  -5   1  -3  213.98    8.67
  -5   1  -3  201.04    8.11
   5  -1   3  194.80    6.97
  -5   1  -3  204.03    7.74
  -5   1  -3  199.49    8.49
  -5   1  -4   32.84    3.13
  -5   1  -4   27.49    2.89
  -5   1  -4   28.22    2.72
   5  -1   4   30.06    2.30
  -5   1  -4   29.22    2.46
   5  -1   5   51.24    3.37
  -5   1  -5   54.73    3.21
  -5   1  -5   53.89    4.36
  -5   1  -5   48.44    3.78
   5  -1   5   49.72    3.40
  -5   1  -5   53.61    4.32
  -5   1  -5   53.66    3.71
  -5   1  -6   47.12    3.63
  -5   1  -6   43.81    4.04
  -5   1  -6   44.95    3.76
   5  -1   6   45.30    3.40
   5  -1   6   41.94    3.27
  -5   1  -7   11.76    2.01
  -5   1  -7   15.20    2.10
   5  -1   7   13.98    1.99
  -5   1  -7    8.11    1.85
  -5   1  -8  235.02   11.25
  -5   1  -8  260.72   10.79
  -5   1  -8  262.14   10.57
   5  -1   8  258.24   10.35
  -5   1  -8  274.47   12.07
  -5   1  -9  443.11   15.10
  -5   1  -9  451.12   16.65
  -5   1  -9  420.46   16.06
   5  -1   9  417.94   14.73
  -5   1 -10   68.51    4.96
  -5   1 -10   64.42    4.78
  -5   1 -11   46.89    3.58
  -5   1 -11   46.56    3.50
  -5   0  13   59.77    3.22
   5   0 -12   34.65    2.82
  -5   0  12   36.49    2.51
  -5   0  11   -0.17    0.61
  -5   0  11   -0.19    0.46
   5   0 -11    0.85    0.60
  -5   0  10  195.03    8.60
   5   0 -10  215.64    9.33
  -5   0   9  231.34    8.98
  -5   0   9  239.60    9.89
   5   0  -9  259.57   10.72
  -5   0   9  261.19   10.35
  -5   0   8  121.83    6.64
   5   0  -8  122.82    6.86
  -5   0   8  130.40    6.71
  -5   0   7   36.50    3.30
  -5   0   7   37.80    3.13
  -5   0   6  450.79   14.00
  -5   0   6  400.07   14.03
  -5   0   5    5.84    1.10
  -5   0   5    6.19    1.11
  -5   0   5    6.15    1.18
  -5   0   5    6.46    1.23
  -5   0   5    7.02    1.20
  -5   0   4  238.44    8.79
  -5   0   4  233.43    8.30
  -5   0   4  240.37    8.66
  -5   0   4  238.76    8.67
  -5   0   4  263.62    9.15
  -5   0   3  137.23    5.63
  -5   0   3  142.58    6.14
  -5   0   2   39.38    2.53
  -5   0   2   39.35    2.85
  -5   0   2   41.36    3.01
  -5   0   1 1434.30   36.37
  -5   0   1 1383.05   37.48
  -5   0   1 1373.35   37.16
  -5   0   0  241.34    8.88
  -5   0   0  267.11    9.15
  -5   0   0  259.40    8.80
  -5   0   0  250.38    8.71
  -5   0   0  255.67    8.27
  -5   0  -1  532.22   16.04
  -5   0  -1  553.88   15.56
  -5   0  -2  121.00    5.44
  -5   0  -2  119.07    5.27
  -5   0  -2  116.75    5.51
  -5   0  -3  102.11    4.96
  -5   0  -3  104.26    5.42
  -5   0  -3  108.39    5.10
  -5   0  -3  103.69    5.50
  -5   0  -3  101.04    5.04
  -5   0  -4   14.18    1.77
  -5   0  -4   10.60    1.42
  -5   0  -4   10.20    1.48
  -5   0  -4   12.77    1.58
  -5   0  -4   10.84    1.79
  -5   0  -4   11.13    1.53
  -5   0  -5    0.75    0.69
  -5   0  -5    1.72    0.62
  -5   0  -5    0.72    0.77
  -5   0  -5    0.89    0.57
  -5   0  -5    1.87    0.69
  -5   0  -5    1.04    0.52
  -5   0  -5    0.80    0.67
  -5   0  -6  314.79   12.86
  -5   0  -6  325.04   11.54
  -5   0  -6  331.98   12.92
  -5   0  -6  320.75   11.69
  -5   0  -7  243.80   11.29
  -5   0  -7  246.63   11.29
  -5   0  -7  248.55   10.09
   5   0   8    2.62    0.92
  -5   0  -8    3.54    1.34
  -5   0  -8    4.17    1.16
  -5   0  -8    3.97    1.39
  -5   0  -8    2.37    0.93
   5   0   9  116.43    6.16
  -5   0  -9  132.56    6.72
  -5   0  -9  126.25    7.65
  -5   0  -9  126.53    7.44
  -5   0  -9  118.26    6.16
  -5   0 -10  224.41    9.86
  -5   0 -10  192.12    9.62
  -5   0 -10  197.59    7.93
   5   0  10  196.99    8.33
  -5   0 -11   34.40    3.36
  -5   0 -12    1.69    0.75
   5   0  13   14.92    1.45
  -5  -1  13    5.34    0.78
  -5  -1  12  125.50    5.34
   5   1 -11   41.68    3.17
  -5  -1  11   37.04    2.88
  -5  -1  10    4.55    1.19
  -5  -1  10    3.36    1.03
   5   1 -10    4.48    1.26
  -5  -1   9  188.23    7.98
  -5  -1   9  184.73    8.21
   5   1  -9  205.51    8.99
  -5  -1   9  195.28    8.66
  -5  -1   8  159.25    7.56
  -5  -1   8  148.81    7.42
   5   1  -8  159.67    7.82
  -5  -1   8  168.44    7.87
  -5  -1   7  123.63    6.48
   5   1  -7  115.41    6.29
  -5  -1   7  122.33    6.50
  -5  -1   7  111.26    6.26
  -5  -1   6   91.06    5.56
  -5  -1   6  103.55    5.54
  -5  -1   5  456.29   14.18
  -5  -1   5  457.11   15.64
  -5  -1   5  463.23   13.99
  -5  -1   5  461.57   14.66
  -5  -1   5  478.51   14.37
  -5  -1   5  445.40   15.31
  -5  -1   4  471.18   14.59
  -5  -1   4  465.26   14.32
  -5  -1   4  471.11   14.05
  -5  -1   4  462.62   13.96
  -5  -1   4  460.69   14.39
  -5  -1   4  458.54   15.50
  -5  -1   4  472.54   14.36
  -5  -1   3   27.41    2.71
  -5  -1   3   36.75    2.69
  -5  -1   3   33.47    2.63
  -5  -1   3   31.52    2.17
  -5  -1   3   32.26    2.58
  -5  -1   3   33.18    2.72
  -5  -1   2  280.31    9.94
  -5  -1   2  279.87    8.81
  -5  -1   2  277.52    9.85
  -5  -1   2  307.51   10.38
  -5  -1   1 1364.69   37.13
  -5  -1   1 1355.48   37.09
  -5  -1   1 1459.06   37.51
  -5  -1   1 1383.88   35.42
  -5  -1   1 1368.69   36.98
  -5  -1   0    2.94    0.89
  -5  -1   0    3.92    0.95
  -5  -1   0    3.30    0.84
  -5  -1   0    5.26    0.77
  -5  -1   0    3.32    0.95
  -5  -1  -1   22.38    2.27
  -5  -1  -1   26.22    1.33
  -5  -1  -1   21.33    2.06
  -5  -1  -1   18.37    1.86
  -5  -1  -2  922.41   25.67
  -5  -1  -2  922.58   24.87
  -5  -1  -2  947.78   25.96
  -5  -1  -2  869.70   23.59
  -5  -1  -2  925.59   25.56
  -5  -1  -2  938.16   25.67
  -5  -1  -3    2.68    0.64
  -5  -1  -3    2.48    0.72
  -5  -1  -3    2.00    0.78
  -5  -1  -3    1.79    0.66
  -5  -1  -3    2.57    0.86
  -5  -1  -3    1.90    0.77
  -5  -1  -3    3.30    0.99
  -5  -1  -4    5.09    0.92
  -5  -1  -4    6.44    1.12
  -5  -1  -4    5.56    1.28
  -5  -1  -4    6.24    1.15
  -5  -1  -4    5.99    1.10
  -5  -1  -4    5.43    1.10
  -5  -1  -4    6.92    1.39
  -5  -1  -4    4.40    1.08
  -5  -1  -5  131.44    6.73
  -5  -1  -5  128.33    5.61
  -5  -1  -5  132.91    5.70
  -5  -1  -5  136.49    5.65
  -5  -1  -5  132.75    5.82
  -5  -1  -5  118.24    5.70
  -5  -1  -5  128.14    5.61
  -5  -1  -6  429.83   13.98
  -5  -1  -6  436.32   15.50
  -5  -1  -6  438.46   14.13
  -5  -1  -6  433.36   14.19
  -5  -1  -6  449.88   13.31
  -5  -1  -7   65.10    4.86
  -5  -1  -7   58.77    3.83
  -5  -1  -7   57.70    3.99
  -5  -1  -7   52.24    4.67
  -5  -1  -7   64.14    4.13
  -5  -1  -8  107.29    5.84
  -5  -1  -8  102.92    6.56
  -5  -1  -8  100.55    6.78
  -5  -1  -8  111.89    5.95
  -5  -1  -9   35.75    3.22
  -5  -1  -9   33.89    3.93
  -5  -1  -9   37.14    3.83
  -5  -1  -9   41.40    3.51
  -5  -1 -10  158.77    7.27
  -5  -1 -10  161.44    7.18
  -5  -1 -10  175.19    9.30
  -5  -1 -11   19.95    2.76
  -5  -1 -12    0.43    0.57
  -5  -1 -13  130.14    5.62
  -5  -2  11   15.16    1.77
  -5  -2  10    8.36    1.39
  -5  -2  10    8.09    1.45
  -5  -2   9  184.33    8.28
  -5  -2   9  185.68    8.34
   5   2  -9  193.33    8.23
  -5  -2   8   26.22    2.90
   5   2  -8   26.84    2.82
  -5  -2   8   24.21    2.82
  -5  -2   8   23.55    2.48
  -5  -2   7   21.22    2.72
   5   2  -7   22.76    2.59
  -5  -2   7   25.22    2.85
  -5  -2   7   23.58    2.63
  -5  -2   6   48.81    3.92
   5   2  -6   53.61    3.85
  -5  -2   6   50.40    4.17
  -5  -2   6   48.58    3.55
  -5  -2   5  308.39   10.34
  -5  -2   5  309.57   11.72
  -5  -2   5  301.28   10.98
  -5  -2   5  291.24   11.71
  -5  -2   4   95.87    5.17
  -5  -2   4   85.04    5.28
  -5  -2   4   93.20    4.80
  -5  -2   4  100.69    4.73
  -5  -2   4   88.10    4.92
  -5  -2   4   99.66    5.24
  -5  -2   4   95.94    5.52
  -5  -2   3  161.60    6.66
  -5  -2   3  163.03    6.77
  -5  -2   3  156.22    7.34
  -5  -2   3  160.08    6.95
  -5  -2   3  165.32    6.99
  -5  -2   3  171.48    7.01
  -5  -2   2  561.33   17.83
  -5  -2   2  594.91   17.12
  -5  -2   2  567.14   17.31
  -5  -2   2  564.87   17.18
  -5  -2   2  601.16   17.77
  -5  -2   2  555.26   17.19
  -5  -2   1   75.36    4.25
  -5  -2   1   76.92    4.31
  -5  -2   1   78.09    4.30
  -5  -2   1   75.01    3.87
  -5  -2   1   82.93    4.58
  -5  -2   1   74.52    2.90
  -5  -2   0  263.95    9.75
  -5  -2   0  252.42    9.63
  -5  -2   0  286.71    9.90
  -5  -2   0  300.95    9.55
  -5  -2   0  261.85    9.73
  -5  -2  -1   22.09    2.18
  -5  -2  -1   23.88    2.41
  -5  -2  -1   30.00    2.43
  -5  -2  -1   24.35    2.17
  -5  -2  -2 1619.24   41.71
  -5  -2  -2 1647.90   41.43
  -5  -2  -2 1535.86   42.24
   5   2   2 1533.39   39.62
  -5  -2  -2 1619.22   42.03
  -5  -2  -2 1563.58   41.82
  -5  -2  -2 1575.41   41.89
  -5  -2  -3  718.99   20.00
  -5  -2  -3  697.65   20.64
  -5  -2  -3  695.94   20.83
  -5  -2  -3  670.26   18.34
   5   2   3  690.44   18.57
  -5  -2  -3  747.18   20.62
  -5  -2  -3  737.90   20.72
  -5  -2  -3  714.58   20.58
  -5  -2  -4  799.87   23.84
  -5  -2  -4  792.70   23.42
  -5  -2  -4  774.16   21.67
   5   2   4  782.13   21.52
  -5  -2  -4  853.00   23.31
  -5  -2  -4  871.25   23.43
  -5  -2  -4  875.60   23.29
  -5  -2  -5    7.55    1.36
  -5  -2  -5    8.86    1.66
  -5  -2  -5    9.65    1.26
  -5  -2  -5    8.99    1.31
  -5  -2  -6  296.56   10.68
  -5  -2  -6  324.99   11.37
  -5  -2  -6  323.35   10.62
  -5  -2  -6  305.72   12.22
  -5  -2  -6  299.68   11.19
  -5  -2  -7   48.67    3.78
  -5  -2  -7   45.07    4.20
  -5  -2  -7   51.87    3.53
  -5  -2  -8   92.11    5.18
  -5  -2  -8   82.62    5.28
  -5  -2  -9   55.94    4.06
  -5  -2  -9   53.06    4.26
  -5  -2  -9   61.13    4.27
  -5  -2 -10   33.89    3.26
  -5  -2 -10   33.64    2.96
  -5  -2 -11  325.21   11.58
  -5  -2 -11  303.44   13.05
  -5  -2 -12   40.05    3.66
  -5  -2 -13    0.34    0.52
   5   2  14    0.21    0.26
  -5  -3  11   78.11    3.80
  -5  -3  10   33.32    2.82
  -5  -3  10   33.57    2.65
  -5  -3   9   51.38    3.93
  -5  -3   9   60.26    4.06
  -5  -3   9   50.05    3.83
  -5  -3   8   36.19    3.44
  -5  -3   8   45.86    3.94
  -5  -3   7  194.30    9.23
  -5  -3   7  192.95    8.81
  -5  -3   7  189.52    8.09
  -5  -3   7  188.61    7.95
  -5  -3   6   -0.27    0.71
  -5  -3   6    0.79    0.74
  -5  -3   6    1.95    0.96
  -5  -3   5   33.39    3.28
  -5  -3   5   40.01    3.79
  -5  -3   5   34.65    3.23
  -5  -3   5   44.62    3.67
  -5  -3   5   38.30    3.26
  -5  -3   4  235.16    8.92
  -5  -3   4  229.51    9.65
  -5  -3   4  235.34   10.18
  -5  -3   4  230.94    9.49
  -5  -3   4  232.49    9.44
  -5  -3   4  237.89    9.41
  -5  -3   3   16.10    1.98
  -5  -3   3   11.44    1.70
  -5  -3   3   14.85    2.08
  -5  -3   3   14.14    2.15
  -5  -3   3   13.34    1.68
  -5  -3   3   13.57    1.87
  -5  -3   3   12.62    1.84
  -5  -3   3   14.21    1.92
  -5  -3   2  378.05   13.41
  -5  -3   2  384.83   13.54
  -5  -3   2  387.30   12.73
  -5  -3   2  380.41   12.11
  -5  -3   2  354.01   12.76
  -5  -3   2  403.53   13.23
  -5  -3   2  412.28   13.35
  -5  -3   1  307.84   11.02
  -5  -3   1  286.73   10.45
  -5  -3   1  301.40   10.16
  -5  -3   1  296.34   10.94
  -5  -3   0  811.86   22.64
  -5  -3   0  757.11   22.79
  -5  -3   0  767.36   22.98
  -5  -3   0  811.53   21.88
  -5  -3   0  804.94   23.57
  -5  -3  -1  105.10    5.36
  -5  -3  -1  111.77    5.58
  -5  -3  -1  109.52    5.21
  -5  -3  -1  103.07    5.60
  -5  -3  -1  107.06    4.83
  -5  -3  -1  110.08    5.41
  -5  -3  -2  223.81    9.10
  -5  -3  -2  240.13    8.72
  -5  -3  -2  226.82    8.25
  -5  -3  -3   40.00    3.02
  -5  -3  -3   37.45    2.80
  -5  -3  -3   32.28    2.92
  -5  -3  -3   36.91    2.83
  -5  -3  -3   37.03    2.79
   5   3   3   37.95    2.29
  -5  -3  -4    1.49    0.64
  -5  -3  -4    0.70    0.54
  -5  -3  -4    0.19    0.54
   5   3   4    0.10    0.25
  -5  -3  -5  134.33    6.73
  -5  -3  -5  153.82    7.07
   5   3   5  149.22    5.70
  -5  -3  -5  133.63    6.49
  -5  -3  -5  138.47    6.75
  -5  -3  -5  143.88    6.63
  -5  -3  -6  532.80   17.47
  -5  -3  -6  565.07   17.72
  -5  -3  -6  502.41   16.91
  -5  -3  -6  573.42   18.38
  -5  -3  -6  564.19   16.62
  -5  -3  -6  546.33   17.82
   5   3   6  563.12   16.23
  -5  -3  -7  942.38   28.42
  -5  -3  -7  947.19   27.49
  -5  -3  -7  925.51   27.43
   5   3   7  906.04   25.68
  -5  -3  -8    2.95    1.10
  -5  -3  -8    3.89    1.23
  -5  -3  -8    4.88    1.51
  -5  -3  -9   20.19    2.46
  -5  -3  -9   16.81    2.42
  -5  -3  -9   20.98    3.01
  -5  -3 -10   28.30    2.74
  -5  -3 -10   27.07    3.03
  -5  -3 -10   19.53    3.08
  -5  -3 -11  107.42    6.00
  -5  -3 -11   94.73    6.50
  -5  -3 -12    4.70    1.15
   5   3  13    6.56    1.19
   5   3  14  109.58    4.04
  -5  -4  10    4.01    0.95
  -5  -4  10    4.04    0.84
  -5  -4   9   -0.18    0.51
  -5  -4   9    0.18    0.51
  -5  -4   8   76.13    4.94
  -5  -4   8   85.20    5.31
  -5  -4   7   13.08    2.22
  -5  -4   7   19.86    2.21
  -5  -4   7   17.96    2.46
  -5  -4   7   16.29    2.28
  -5  -4   6  104.57    6.47
  -5  -4   6   94.54    5.36
  -5  -4   6  102.82    5.65
  -5  -4   6   92.76    5.88
  -5  -4   5  262.99   11.56
  -5  -4   5  272.39   10.66
  -5  -4   5  268.10   10.61
  -5  -4   5  269.66   11.02
  -5  -4   5  270.06   10.96
  -5  -4   4  579.45   18.30
  -5  -4   4  531.63   17.79
  -5  -4   4  535.28   18.87
  -5  -4   4  539.57   18.02
  -5  -4   4  532.63   17.84
  -5  -4   4  564.73   17.88
  -5  -4   4  561.58   18.17
  -5  -4   3   37.40    3.30
  -5  -4   3   35.22    3.16
  -5  -4   3   36.75    3.19
  -5  -4   3   37.52    3.12
  -5  -4   3   38.43    3.27
  -5  -4   3   39.95    3.23
  -5  -4   3   35.33    3.51
  -5  -4   3   40.45    3.38
  -5  -4   3   38.48    3.45
  -5  -4   2  178.17    7.84
  -5  -4   2  175.25    7.54
  -5  -4   2  156.79    7.40
  -5  -4   2  162.92    7.34
  -5  -4   2  165.52    7.49
  -5  -4   2  151.97    7.48
  -5  -4   2  160.58    6.93
  -5  -4   2  161.57    7.18
  -5  -4   2  163.59    6.94
  -5  -4   2  165.77    7.61
  -5  -4   2  159.63    7.22
  -5  -4   1   48.59    3.83
  -5  -4   1   51.49    3.97
  -5  -4   1   54.48    3.56
  -5  -4   1   49.70    3.53
  -5  -4   1   62.50    4.23
  -5  -4   1   57.04    4.01
  -5  -4   1   56.61    3.56
  -5  -4   1   54.12    3.30
  -5  -4   1   53.42    4.05
  -5  -4   0    8.59    1.26
  -5  -4   0    6.57    1.31
  -5  -4   0    8.44    1.52
  -5  -4   0    7.90    1.37
  -5  -4   0    8.63    1.45
  -5  -4   0   11.02    1.89
  -5  -4   0    7.00    1.62
  -5  -4   0    7.95    1.54
  -5  -4   0    7.10    1.32
  -5  -4   0    9.27    1.70
  -5  -4  -1    4.53    1.06
  -5  -4  -1    4.04    1.05
  -5  -4  -2    5.96    1.24
  -5  -4  -2    7.40    1.49
  -5  -4  -2    6.27    1.42
  -5  -4  -2    8.13    1.44
  -5  -4  -2    6.93    1.47
  -5  -4  -3  151.30    6.75
  -5  -4  -3  148.49    7.19
  -5  -4  -3  141.74    7.06
  -5  -4  -3  148.10    6.59
  -5  -4  -3  138.84    5.97
  -5  -4  -3  142.66    6.54
  -5  -4  -3  142.27    6.62
  -5  -4  -3  144.57    7.23
  -5  -4  -4   47.26    3.83
   5   4   4   43.42    2.85
  -5  -4  -4   46.91    3.40
  -5  -4  -4   46.37    3.44
  -5  -4  -4   44.39    3.38
  -5  -4  -4   48.34    3.33
  -5  -4  -4   48.23    3.78
  -5  -4  -4   47.32    3.80
  -5  -4  -5  260.46   10.50
  -5  -4  -5  269.88    9.80
  -5  -4  -5  286.14   10.09
   5   4   5  264.02    9.18
  -5  -4  -5  256.70   10.34
  -5  -4  -5  266.56   10.27
  -5  -4  -5  257.90   10.55
  -5  -4  -5  253.63   10.37
  -5  -4  -5  262.42   10.05
  -5  -4  -5  281.19    9.99
  -5  -4  -6    0.87    0.88
  -5  -4  -6    0.21    0.75
  -5  -4  -6    2.28    1.05
  -5  -4  -6    0.89    0.72
   5   4   6    1.19    0.55
  -5  -4  -6    0.66    0.63
  -5  -4  -6    0.84    0.60
  -5  -4  -6    0.86    0.70
  -5  -4  -7  157.85    7.75
  -5  -4  -7  164.26    7.84
   5   4   7  156.48    6.75
  -5  -4  -7  165.06    8.11
  -5  -4  -7  153.88    7.43
  -5  -4  -8    7.72    1.78
  -5  -4  -8    7.28    1.57
   5   4   8   10.62    1.63
  -5  -4  -8   11.75    2.01
  -5  -4  -9    6.80    1.70
  -5  -4  -9    5.61    1.47
  -5  -4  -9    4.76    1.25
  -5  -4 -10  126.58    7.02
  -5  -4 -10  104.05    7.01
  -5  -4 -10  122.17    6.21
  -5  -4 -11   29.37    3.41
  -5  -4 -11   23.89    2.84
  -5  -4 -12  128.28    7.02
  -5  -4 -12  127.84    6.34
  -5  -4 -13    2.69    0.78
  -5  -4 -13    3.39    1.04
   5   4  13    1.67    0.69
  -5  -5   9   41.85    2.90
  -5  -5   9   45.70    2.94
  -5  -5   8   34.32    2.37
  -5  -5   8   36.91    3.18
  -5  -5   8   35.56    3.01
  -5  -5   7   69.49    4.14
  -5  -5   7   73.61    5.00
  -5  -5   7   58.77    4.37
  -5  -5   6  304.42   11.17
  -5  -5   6  300.84   12.24
  -5  -5   6  272.44   11.49
  -5  -5   5   70.50    4.73
  -5  -5   5   68.52    4.93
  -5  -5   5   68.32    5.23
  -5  -5   4    1.12    0.83
  -5  -5   4    0.87    0.83
  -5  -5   4    0.24    0.64
  -5  -5   4    1.10    0.85
  -5  -5   4   -0.24    0.73
  -5  -5   4    1.64    0.84
  -5  -5   3   45.84    3.93
  -5  -5   3   46.73    3.89
  -5  -5   3   49.05    3.97
  -5  -5   3   49.01    3.88
  -5  -5   3   56.18    4.13
  -5  -5   3   50.95    3.99
  -5  -5   3   46.57    3.73
  -5  -5   2  551.38   17.88
  -5  -5   2  518.91   17.36
  -5  -5   2  506.79   17.68
  -5  -5   2  563.48   18.67
  -5  -5   2  549.63   17.59
  -5  -5   2  519.02   16.61
  -5  -5   2  529.28   16.76
  -5  -5   2  569.71   17.41
  -5  -5   2  535.49   17.31
  -5  -5   2  525.54   17.36
  -5  -5   2  531.39   17.76
  -5  -5   1  236.86    9.79
  -5  -5   1  274.40   10.88
  -5  -5   1  252.50   10.32
  -5  -5   1  247.23   10.03
  -5  -5   1  243.11   10.27
  -5  -5   1  250.23   10.59
  -5  -5   1  245.66    9.50
  -5  -5   1  256.11    9.48
  -5  -5   1  251.83    9.61
  -5  -5   1  248.85    9.60
  -5  -5   0  404.79   14.16
  -5  -5   0  422.51   15.10
  -5  -5   0  432.66   14.08
  -5  -5   0  398.54   13.88
  -5  -5   0  408.42   14.61
  -5  -5   0  418.57   15.04
  -5  -5   0  403.35   14.08
  -5  -5   0  420.14   14.62
  -5  -5   0  410.62   14.56
  -5  -5   0  410.96   13.15
  -5  -5   0  413.27   13.60
  -5  -5   0  412.89   13.94
  -5  -5  -1  415.28   14.93
  -5  -5  -1  393.59   13.65
  -5  -5  -1  402.61   13.82
  -5  -5  -1  398.60   13.71
  -5  -5  -1  418.19   14.38
  -5  -5  -1  393.35   13.44
  -5  -5  -1  395.14   13.60
  -5  -5  -1  392.27   13.54
  -5  -5  -1  405.10   14.55
  -5  -5  -1  407.72   14.71
  -5  -5  -1  403.13   13.58
  -5  -5  -1  396.76   13.89
  -5  -5  -2   30.98    2.89
  -5  -5  -2   31.74    2.90
  -5  -5  -2   33.87    2.98
  -5  -5  -2   29.87    2.90
  -5  -5  -2   37.18    3.11
  -5  -5  -2   27.96    2.64
  -5  -5  -2   32.15    2.81
  -5  -5  -2   32.44    2.89
  -5  -5  -2   34.44    3.46
  -5  -5  -2   30.62    3.32
  -5  -5  -3   52.36    3.71
  -5  -5  -3   51.30    4.37
  -5  -5  -3   53.57    3.67
  -5  -5  -3   61.71    3.79
  -5  -5  -3   58.68    4.11
  -5  -5  -3   63.59    4.62
  -5  -5  -3   56.98    4.44
  -5  -5  -4    8.97    1.48
  -5  -5  -4    9.63    1.87
  -5  -5  -4   10.37    1.91
   5   5   4    5.01    1.12
  -5  -5  -4    8.24    1.30
  -5  -5  -4    4.65    1.20
  -5  -5  -4    9.83    1.61
  -5  -5  -4    7.73    1.38
  -5  -5  -4    9.79    1.84
  -5  -5  -5  143.07    7.58
  -5  -5  -5  153.89    7.00
  -5  -5  -5  148.24    7.02
  -5  -5  -5  147.00    7.59
  -5  -5  -5  141.44    6.44
   5   5   5  153.02    6.58
  -5  -5  -5  148.52    6.45
  -5  -5  -5  151.23    6.70
  -5  -5  -5  149.49    7.38
  -5  -5  -6   41.57    3.71
  -5  -5  -6   48.87    3.56
  -5  -5  -6   39.08    3.30
  -5  -5  -6   41.10    3.75
  -5  -5  -6   47.35    3.87
  -5  -5  -6   44.18    3.80
   5   5   6   50.27    3.42
  -5  -5  -6   44.34    3.48
  -5  -5  -7   31.71    3.29
  -5  -5  -7   31.79    2.83
  -5  -5  -7   24.94    2.81
  -5  -5  -7   32.28    3.28
  -5  -5  -7   35.41    3.27
   5   5   7   30.14    2.72
  -5  -5  -7   29.12    3.03
   5   5   8  865.23   25.42
  -5  -5  -8  887.78   26.68
  -5  -5  -8  854.82   26.83
  -5  -5  -8  891.88   26.88
   5   5   9  142.74    6.88
  -5  -5  -9  142.10    7.84
  -5  -5  -9  144.40    7.81
  -5  -5  -9  160.57    7.65
  -5  -5 -10   37.67    3.82
  -5  -5 -10   41.03    3.85
  -5  -5 -10   39.86    3.41
  -5  -5 -11   91.68    5.93
  -5  -5 -11   88.59    5.65
  -5  -5 -11   92.31    4.82
  -5  -5 -12   95.39    5.39
  -5  -5 -12   86.51    5.41
  -5  -5 -13    0.15    0.42
  -5  -5 -13    0.17    0.37
  -5  -6   9    2.09    0.53
  -5  -6   8    0.43    0.46
  -5  -6   8    0.62    0.48
  -5  -6   7   24.19    2.52
  -5  -6   7   22.23    2.35
  -5  -6   7   22.94    2.07
  -5  -6   6    1.46    0.94
  -5  -6   6    0.90    0.67
  -5  -6   6    0.21    0.52
  -5  -6   5    1.72    0.87
  -5  -6   5    0.72    0.68
  -5  -6   5    1.15    0.93
  -5  -6   4  134.40    6.88
  -5  -6   4  124.19    6.46
  -5  -6   3  369.36   13.60
  -5  -6   3  369.06   13.20
  -5  -6   3  343.49   13.16
  -5  -6   3  337.01   13.18
  -5  -6   3  358.89   14.20
  -5  -6   2   74.70    5.07
  -5  -6   2   79.75    5.10
  -5  -6   2   68.99    5.24
  -5  -6   2   74.38    4.89
  -5  -6   2   72.51    4.82
  -5  -6   2   68.30    4.91
  -5  -6   2   67.04    4.30
  -5  -6   1  101.05    6.24
  -5  -6   1   90.87    5.24
  -5  -6   1  101.21    5.49
  -5  -6   1  105.58    5.97
  -5  -6   1   95.04    6.04
  -5  -6   1   91.08    5.33
  -5  -6   1   94.31    5.62
  -5  -6   0  164.30    8.43
  -5  -6   0  162.12    7.44
  -5  -6   0  154.18    7.37
  -5  -6   0  146.65    7.39
  -5  -6   0  155.29    7.58
  -5  -6   0  169.63    8.11
  -5  -6   0  162.38    8.18
  -5  -6   0  162.12    7.12
  -5  -6   0  148.50    7.31
  -5  -6   0  162.70    7.83
  -5  -6  -1   31.25    3.42
  -5  -6  -1   26.81    2.86
  -5  -6  -1   20.72    2.50
  -5  -6  -1   27.99    2.87
  -5  -6  -1   24.41    2.76
  -5  -6  -1   24.94    3.08
  -5  -6  -1   33.07    3.05
  -5  -6  -1   25.16    2.81
  -5  -6  -1   29.41    2.96
  -5  -6  -1   25.25    2.74
  -5  -6  -1   22.70    2.30
  -5  -6  -2    0.22    0.61
  -5  -6  -2    0.21    0.51
  -5  -6  -2    0.83    0.71
  -5  -6  -2    0.22    0.61
  -5  -6  -2    0.81    0.72
  -5  -6  -2    1.78    0.88
  -5  -6  -2    0.44    0.67
  -5  -6  -2    1.12    0.80
  -5  -6  -3   27.44    2.59
  -5  -6  -3   25.52    2.84
  -5  -6  -3   31.03    3.00
  -5  -6  -3   27.23    3.23
  -5  -6  -3   27.96    2.75
  -5  -6  -3   32.55    2.83
  -5  -6  -3   22.04    3.05
  -5  -6  -3   24.22    2.69
  -5  -6  -4  222.72    8.64
  -5  -6  -4  224.06   10.29
  -5  -6  -4  215.68    9.31
  -5  -6  -4  211.98    8.37
  -5  -6  -4  242.40    9.24
  -5  -6  -4  213.92    8.61
  -5  -6  -4  211.09    9.36
  -5  -6  -4  219.71    9.40
  -5  -6  -4  221.38   10.38
  -5  -6  -5   67.54    5.18
  -5  -6  -5   64.21    4.47
  -5  -6  -5   62.51    4.48
  -5  -6  -5   56.63    4.33
  -5  -6  -5   59.12    4.80
  -5  -6  -5   63.51    4.15
   5   6   5   67.42    4.23
  -5  -6  -5   56.80    3.76
  -5  -6  -5   64.94    4.77
  -5  -6  -6   94.89    5.86
   5   6   6  101.61    5.44
  -5  -6  -6   98.52    5.61
  -5  -6  -6   98.21    5.72
  -5  -6  -6  110.24    6.51
  -5  -6  -6   88.74    5.02
  -5  -6  -6  104.51    6.36
  -5  -6  -6   96.64    6.02
  -5  -6  -7   14.77    2.01
  -5  -6  -7   15.78    2.11
   5   6   7   18.16    2.20
  -5  -6  -7   14.26    2.20
  -5  -6  -7   16.78    2.46
  -5  -6  -7   14.98    2.27
  -5  -6  -8    3.35    0.99
  -5  -6  -8    3.43    1.06
  -5  -6  -8    2.94    1.01
   5   6   8    6.43    1.34
  -5  -6  -8    3.62    1.28
   5   6   9    6.47    1.40
  -5  -6  -9   10.19    1.84
  -5  -6  -9    7.93    1.62
  -5  -6 -10    8.68    1.60
  -5  -6 -10    6.16    1.43
  -5  -6 -11   60.91    3.85
  -5  -6 -11   60.27    4.52
  -5  -6 -11   68.06    4.61
  -5  -6 -12    8.43    1.59
  -5  -6 -13   16.39    1.83
  -5  -6 -14    5.76    0.84
  -5  -7   8   10.50    1.07
  -5  -7   7   46.81    2.79
  -5  -7   7   43.47    2.40
  -5  -7   6   17.96    1.99
  -5  -7   6   19.24    1.93
  -5  -7   5   34.72    3.10
  -5  -7   5   41.15    3.21
  -5  -7   5   31.45    3.17
  -5  -7   4   23.23    2.67
  -5  -7   4   18.01    2.39
  -5  -7   4   24.16    2.67
  -5  -7   4   20.11    2.65
  -5  -7   3    6.53    1.47
  -5  -7   3    3.83    1.32
  -5  -7   3    7.14    1.59
  -5  -7   3    6.54    1.47
  -5  -7   2  269.53    9.96
  -5  -7   2  258.35   11.35
  -5  -7   2  262.71   10.68
  -5  -7   2  272.40   11.16
  -5  -7   2  276.13   11.01
  -5  -7   2  254.88   10.63
  -5  -7   1   93.29    5.60
  -5  -7   1   94.04    6.03
  -5  -7   1   95.42    5.58
  -5  -7   1   84.01    5.09
  -5  -7   1   82.57    5.08
  -5  -7   0   89.68    5.44
  -5  -7   0   91.37    5.52
  -5  -7   0   92.26    5.65
  -5  -7   0  106.67    6.18
  -5  -7   0   97.15    6.39
  -5  -7   0   88.70    5.51
  -5  -7   0   88.99    5.69
  -5  -7   0   93.99    5.40
  -5  -7  -1   50.78    4.09
  -5  -7  -1   52.01    4.73
  -5  -7  -1   58.41    4.40
  -5  -7  -1   50.76    4.10
  -5  -7  -1   55.40    4.36
  -5  -7  -1   60.29    4.43
  -5  -7  -1   57.46    4.31
  -5  -7  -2  129.36    6.76
  -5  -7  -2  119.38    6.75
  -5  -7  -2  128.04    6.86
  -5  -7  -2  129.39    6.62
  -5  -7  -2  130.36    7.02
  -5  -7  -2  128.90    6.86
  -5  -7  -2  134.04    6.72
  -5  -7  -2  123.14    6.60
  -5  -7  -3  105.00    6.03
  -5  -7  -3  101.19    5.49
  -5  -7  -3   95.67    5.95
  -5  -7  -3   96.65    5.96
  -5  -7  -3   98.60    6.77
  -5  -7  -3  114.14    6.11
  -5  -7  -3  106.38    5.61
  -5  -7  -3  104.67    6.22
  -5  -7  -3  101.33    6.74
  -5  -7  -4   48.09    3.87
  -5  -7  -4   48.16    3.46
  -5  -7  -4   49.19    4.61
  -5  -7  -4   55.43    4.92
  -5  -7  -4   43.89    3.86
  -5  -7  -4   49.18    3.70
  -5  -7  -5  369.90   14.05
  -5  -7  -5  367.50   12.97
  -5  -7  -5  387.77   14.13
  -5  -7  -5  375.27   13.90
  -5  -7  -5  365.62   14.83
   5   7   5  363.13   13.26
  -5  -7  -5  385.71   13.46
  -5  -7  -5  382.93   15.16
  -5  -7  -5  380.05   13.97
  -5  -7  -5  384.17   14.47
  -5  -7  -6  263.74   11.15
  -5  -7  -6  255.49    9.87
  -5  -7  -6  277.57   10.90
  -5  -7  -6  264.75   10.79
  -5  -7  -6  250.35   11.36
   5   7   6  273.18   10.55
  -5  -7  -6  256.35   10.13
  -5  -7  -6  257.23   11.53
  -5  -7  -6  244.86   11.03
  -5  -7  -6  254.67   10.85
  -5  -7  -7    1.04    0.89
   5   7   7    1.09    0.78
  -5  -7  -7    0.37    0.45
  -5  -7  -7    0.88    0.65
  -5  -7  -7    1.35    0.97
  -5  -7  -7    1.33    0.79
  -5  -7  -7    1.10    0.75
  -5  -7  -7    0.55    0.89
   5   7   8   16.35    2.21
  -5  -7  -8   15.42    2.05
  -5  -7  -8   16.75    2.48
  -5  -7  -8   19.70    2.73
  -5  -7  -9    4.76    1.37
  -5  -7  -9    4.63    1.37
  -5  -7 -10   57.77    4.49
  -5  -7 -10   64.70    4.35
  -5  -7 -11    1.84    0.76
  -5  -7 -12   29.67    2.52
  -5  -7 -13  101.66    4.13
  -5  -7 -14   40.12    2.14
  -5  -8   6   32.95    2.01
  -5  -8   6   33.83    2.37
  -5  -8   5   17.56    1.77
  -5  -8   5   16.91    1.92
  -5  -8   5   16.08    1.74
  -5  -8   4    1.96    0.79
  -5  -8   4    2.26    0.90
  -5  -8   4    3.43    0.98
  -5  -8   4    2.56    0.88
  -5  -8   3    4.71    1.24
  -5  -8   3    4.67    1.22
  -5  -8   3    4.34    1.13
  -5  -8   3    4.90    1.21
  -5  -8   2   87.15    5.24
  -5  -8   2   85.56    5.12
  -5  -8   2   94.54    5.78
  -5  -8   1   27.77    3.01
  -5  -8   1   22.30    2.40
  -5  -8   1   26.44    2.84
  -5  -8   1   26.96    2.96
  -5  -8   1   23.07    2.69
  -5  -8   1   27.79    2.98
  -5  -8   0    1.19    0.85
  -5  -8   0    0.73    0.64
  -5  -8   0   -0.21    0.68
  -5  -8   0    0.23    0.69
  -5  -8  -1  214.83    9.19
  -5  -8  -1  212.31    9.28
  -5  -8  -1  194.00    9.02
  -5  -8  -1  218.04    9.17
  -5  -8  -1  196.22    9.01
  -5  -8  -1  202.45    9.10
  -5  -8  -2   50.21    4.00
  -5  -8  -2   47.92    4.04
  -5  -8  -2   39.34    3.70
  -5  -8  -2   47.25    3.79
  -5  -8  -3    3.94    1.25
  -5  -8  -3    2.62    0.92
  -5  -8  -3    2.04    0.91
  -5  -8  -3    0.77    0.87
  -5  -8  -3    0.94    0.76
  -5  -8  -4   18.78    2.58
  -5  -8  -4   18.35    2.42
  -5  -8  -4   17.82    2.36
  -5  -8  -4   14.16    1.90
  -5  -8  -5  143.24    7.36
  -5  -8  -5  142.58    7.68
  -5  -8  -5  141.41    7.75
   5   8   5  141.99    7.21
  -5  -8  -5  144.42    7.00
  -5  -8  -5  140.03    7.52
  -5  -8  -5  128.87    7.28
  -5  -8  -5  148.38    7.27
  -5  -8  -6   -0.25    0.75
   5   8   6   -0.23    0.60
  -5  -8  -6   -0.27    0.96
  -5  -8  -6    0.20    0.48
  -5  -8  -6    1.51    0.81
  -5  -8  -6    1.97    1.09
  -5  -8  -6   -0.25    0.71
  -5  -8  -6    0.74    0.93
  -5  -8  -7   74.69    5.12
  -5  -8  -7   84.76    5.59
  -5  -8  -7   75.62    4.60
  -5  -8  -7   80.78    5.60
  -5  -8  -7   75.39    4.73
  -5  -8  -7   77.89    5.07
  -5  -8  -8   66.23    4.84
  -5  -8  -8   70.73    5.15
  -5  -8  -8   76.55    5.21
  -5  -8  -8   74.18    4.30
  -5  -8  -8   66.93    4.45
  -5  -8  -9  248.26   10.48
  -5  -8  -9  246.08   10.27
  -5  -8  -9  247.38   10.44
  -5  -8 -10  111.40    6.02
  -5  -8 -10  107.11    6.06
  -5  -8 -11   47.89    3.42
  -5  -8 -11   45.23    3.50
  -5  -8 -12    5.37    0.98
  -5  -8 -12    5.80    1.15
  -5  -8 -13   10.35    1.27
  -5  -9   5    0.26    0.27
  -5  -9   4    5.57    0.97
  -5  -9   4    5.08    0.93
  -5  -9   3   56.66    3.48
  -5  -9   3   52.81    3.38
  -5  -9   3   57.25    3.50
  -5  -9   2   32.98    2.81
  -5  -9   2   29.44    2.49
  -5  -9   2   31.22    2.78
  -5  -9   1   93.52    5.21
  -5  -9   1  105.94    4.87
  -5  -9   1  100.85    5.52
  -5  -9   1  102.50    5.33
  -5  -9   0   65.71    4.46
  -5  -9   0   69.99    4.48
  -5  -9   0   71.64    4.65
  -5  -9   0   61.92    4.07
  -5  -9  -1    0.63    0.79
  -5  -9  -1    0.21    0.69
  -5  -9  -1    0.61    0.80
  -5  -9  -2    9.96    1.81
  -5  -9  -2    8.48    1.54
  -5  -9  -2    8.76    1.66
  -5  -9  -2   10.18    1.80
  -5  -9  -3   54.05    3.84
  -5  -9  -3   65.50    4.40
  -5  -9  -3   64.74    4.65
  -5  -9  -4  117.56    6.29
  -5  -9  -4  109.32    5.98
  -5  -9  -4  104.86    6.27
  -5  -9  -5   95.07    5.56
  -5  -9  -5   98.64    5.67
  -5  -9  -5   87.77    5.79
  -5  -9  -6  239.49   10.07
  -5  -9  -6  259.48   10.83
  -5  -9  -6  242.40    9.93
  -5  -9  -6  259.48   10.56
  -5  -9  -7  178.22    8.15
  -5  -9  -7  176.05    7.60
  -5  -9  -7  177.78    8.11
  -5  -9  -7  178.79    7.77
  -5  -9  -7  180.95    8.58
  -5  -9  -8    5.14    1.36
  -5  -9  -8    5.74    1.33
  -5  -9  -8    5.62    1.42
  -5  -9  -8    4.08    1.12
  -5  -9  -9   18.71    2.35
  -5  -9  -9   14.29    2.02
  -5  -9 -10  108.95    5.48
  -5  -9 -10  103.39    5.46
  -5  -9 -11    0.66    0.49
  -5  -9 -11    1.39    0.64
  -5  -9 -12   10.65    1.04
  -5  -9 -12   13.77    1.48
  -5  -9 -13   18.90    1.37
  -5 -10   2    8.19    1.21
  -5 -10   2   10.23    1.25
  -5 -10   1   14.99    1.69
  -5 -10   1   13.91    1.50
  -5 -10   0   14.36    1.50
  -5 -10   0   14.95    1.77
  -5 -10   0   14.59    1.73
  -5 -10  -1    5.72    1.15
  -5 -10  -1    6.00    1.17
  -5 -10  -1    5.15    1.21
  -5 -10  -1    5.24    1.23
  -5 -10  -2  175.57    7.44
  -5 -10  -2  163.08    6.84
  -5 -10  -2  158.61    7.08
  -5 -10  -3   64.08    4.28
  -5 -10  -4   20.20    2.20
  -5 -10  -4   22.27    2.54
  -5 -10  -5   13.52    1.83
  -5 -10  -5   16.67    2.12
  -5 -10  -6   31.07    2.74
  -5 -10  -6   28.64    2.69
  -5 -10  -6   28.72    2.80
  -5 -10  -7    0.69    0.64
  -5 -10  -7    0.16    0.50
  -5 -10  -7    0.18    0.63
  -5 -10  -8    6.31    1.23
  -5 -10  -8    6.88    1.27
  -5 -10  -9  128.57    5.76
  -5 -10 -10  150.58    6.07
  -5 -10 -11   27.56    1.99
  -5 -11  -1   16.13    1.31
  -5 -11  -1   17.46    1.60
  -5 -11  -2   49.20    2.84
  -5 -11  -2   47.41    2.92
  -5 -11  -2   44.23    2.90
  -5 -11  -3    1.59    0.73
  -5 -11  -3    0.67    0.54
  -5 -11  -3    0.81    0.68
  -5 -11  -4    1.91    0.73
  -5 -11  -5   49.73    3.23
  -5 -11  -5   51.44    3.35
  -5 -11  -6    2.85    0.69
  -5 -11  -6    4.32    0.99
  -5 -11  -7   19.75    1.92
  -5 -11  -7   16.97    1.70
  -5 -11  -7   17.58    1.58
  -5 -11  -8    5.10    0.82
  -5 -11  -8    4.66    0.85
  -5 -11  -9   13.99    1.23
  -5 -12  -4    2.69    0.57
  -5 -12  -4    2.84    0.56
  -5 -12  -5    0.24    0.32
  -5 -12  -6    4.97    0.72
   6 -10  -6   11.03    1.66
   6 -10  -5   16.23    2.08
   6 -10  -5   14.56    1.53
   6 -10  -4    6.04    1.01
   6 -10  -3   48.38    3.50
   6 -10  -3   58.27    3.16
  -6  10   3   51.07    3.05
   6 -10  -2   78.52    3.67
   6 -10  -2   88.23    3.96
  -6  10   2   83.70    3.94
   6 -10  -1  107.69    4.17
   6 -10  -1   82.33    3.34
   6 -10   0   63.27    2.89
  -6   9  10    0.11    0.32
  -6   9   9   26.28    2.08
   6  -9  -8   51.03    3.52
   6  -9  -7    2.09    0.79
   6  -9  -6   21.45    2.24
  -6   9   5  272.49   10.15
   6  -9  -5  288.52   10.34
  -6   9   4   75.85    4.45
   6  -9  -4   80.29    4.59
   6  -9  -3    2.46    0.89
  -6   9   3    1.70    0.73
   6  -9  -2   11.87    1.68
  -6   9   2   13.95    1.78
  -6   9   1   53.23    3.47
  -6   9   0    6.66    1.16
   6  -9   1    0.49    0.55
  -6   9  -1    0.35    0.42
   6  -9   2   84.32    3.80
  -6   8  10    3.22    0.76
  -6   8   9  151.57    6.30
   6  -8  -9  141.03    6.20
   6  -8  -8   66.09    4.12
  -6   8   7   11.47    1.74
   6  -8  -7   10.10    1.64
  -6   8   6    4.40    1.15
   6  -8  -6    4.83    1.30
  -6   8   5    9.96    1.68
   6  -8  -5    7.59    1.56
  -6   8   4    4.69    1.27
   6  -8  -4    8.97    1.70
   6  -8  -3  120.10    6.41
  -6   8   3  125.18    6.32
  -6   8   2   45.62    3.56
  -6   8   1   51.16    3.80
  -6   8   0  259.59    9.89
   6  -8   0  269.77   10.15
  -6   8   0  250.44    9.75
  -6   8  -1   14.22    1.84
   6  -8   1   15.07    1.91
  -6   8  -1   12.03    1.71
  -6   8  -2   14.79    1.77
   6  -8   2   18.19    2.00
  -6   8  -2   15.94    1.89
  -6   8  -3  181.12    6.84
  -6   8  -3  175.02    7.07
  -6   7  11   36.62    2.47
  -6   7  10   42.11    2.94
  -6   7  10   41.59    3.15
  -6   7   9   13.74    1.93
  -6   7   9   12.53    1.71
  -6   7   8   53.72    3.97
  -6   7   7  122.07    6.40
  -6   7   6   11.94    1.96
  -6   7   5   10.85    1.81
   6  -7  -4   76.32    6.26
  -6   7   4   77.08    4.88
   6  -7  -4   73.79    4.99
   6  -7  -4   68.65    4.96
  -6   7   4   76.27    5.39
  -6   7   3   37.14    3.31
   6  -7  -3   38.54    4.33
   6  -7  -2   17.23    2.86
   6  -7  -2   11.24    1.98
  -6   7   2   15.36    2.08
   6  -7  -1   77.06    5.03
  -6   7   1   75.34    4.96
  -6   7   1   72.33    4.76
  -6   7   0  344.09   12.79
   6  -7   0  324.82   12.47
  -6   7   0  349.82   12.55
  -6   7  -1   88.28    5.42
  -6   7  -1   79.61    4.96
   6  -7   1   90.94    5.34
   6  -7   2   10.54    1.72
  -6   7  -2   13.63    2.08
  -6   7  -2    9.74    1.63
  -6   7  -3   82.43    5.01
   6  -7   3   78.95    4.59
  -6   7  -3   70.88    4.31
  -6   7  -4   19.78    2.24
  -6   7  -4   19.86    1.98
   6  -7   4   21.30    2.09
  -6   7  -5    1.77    0.67
  -6   6  12   74.59    3.84
  -6   6  12   75.85    4.15
  -6   6  11  148.23    6.93
   6  -6 -11  150.99    6.52
  -6   6  11  142.92    6.41
  -6   6  11  150.90    6.21
   6  -6 -10   17.82    2.16
  -6   6  10   12.41    1.84
  -6   6  10   14.85    1.78
  -6   6  10   15.89    2.25
   6  -6  -9    0.41    0.74
  -6   6   9    0.78    0.74
  -6   6   9    0.35    0.57
  -6   6   9    0.84    0.75
  -6   6   8  184.26    8.26
   6  -6  -8  187.95    8.28
  -6   6   8  171.55    8.76
  -6   6   7   71.79    5.33
  -6   6   7   69.53    4.66
   6  -6  -7   54.93    4.52
  -6   6   7   67.92    4.68
   6  -6  -7   60.80    4.99
  -6   6   6   30.52    3.44
  -6   6   6   32.66    3.08
   6  -6  -6   32.66    3.31
  -6   6   6   24.17    2.90
  -6   6   5   91.95    6.01
  -6   6   5   95.49    5.53
   6  -6  -5   88.21    5.59
  -6   6   5   88.07    5.77
  -6   6   4  502.91   17.58
   6  -6  -4  487.61   16.85
  -6   6   4  503.88   16.59
  -6   6   3  143.83    7.69
   6  -6  -3  144.02    7.32
  -6   6   3  144.55    7.01
  -6   6   2   42.11    3.55
  -6   6   2   45.71    3.77
   6  -6  -2   36.25    3.41
  -6   6   1   10.31    1.73
  -6   6   1    8.31    1.85
  -6   6   1   10.97    1.89
   6  -6  -1   12.07    1.98
  -6   6   0    3.39    1.10
   6  -6   0    2.77    1.00
  -6   6   0    4.75    1.39
  -6   6   0    4.74    1.29
   6  -6   1   80.83    5.85
  -6   6  -1   66.84    4.87
   6  -6   1   78.58    5.05
  -6   6  -1   75.52    5.24
  -6   6  -1   67.21    4.59
   6  -6   2   23.46    2.67
  -6   6  -2   22.22    2.84
  -6   6  -2   22.08    2.53
  -6   6  -3  208.97    9.59
  -6   6  -3  203.70    9.02
   6  -6   3  223.61    9.11
  -6   6  -3  201.37    8.64
  -6   6  -4  113.68    6.44
  -6   6  -4  103.54    5.96
   6  -6   4  117.59    5.87
  -6   6  -4  109.76    5.58
  -6   6  -5  149.07    7.15
  -6   6  -5  136.25    6.08
  -6   6  -5  131.34    6.64
   6  -6   5  156.81    6.51
  -6   6  -6    1.39    0.67
  -6   5  13    0.11    0.42
  -6   5  12   11.23    1.65
  -6   5  12   13.10    1.43
   6  -5 -12   12.78    1.66
  -6   5  12   13.01    1.62
  -6   5  11   45.33    3.75
   6  -5 -11   53.20    3.77
  -6   5  11   49.18    3.47
  -6   5  11   47.20    3.30
   6  -5 -10  142.44    7.15
  -6   5  10  143.49    7.62
  -6   5  10  147.61    6.41
  -6   5  10  159.57    7.18
  -6   5   9   51.78    3.83
   6  -5  -9   53.91    4.21
  -6   5   9   54.24    4.55
  -6   5   9   54.06    3.70
  -6   5   9   51.10    3.94
  -6   5   8  308.25   12.97
  -6   5   8  295.29   11.54
   6  -5  -8  302.83   12.29
  -6   5   8  294.44   12.61
  -6   5   8  336.85   11.51
  -6   5   8  325.89   12.01
   6  -5  -8  314.62   12.23
  -6   5   7  482.98   17.56
   6  -5  -7  446.53   16.46
  -6   5   7  497.96   16.35
  -6   5   7  470.82   16.02
  -6   5   7  512.16   16.49
  -6   5   6  110.77    6.07
   6  -5  -6  114.42    6.47
  -6   5   6  119.31    7.05
  -6   5   6  118.98    6.47
   6  -5  -5   -0.23    0.49
  -6   5   5    0.25    0.65
  -6   5   5    0.81    0.66
   6  -5  -4   35.50    3.23
  -6   5   4   37.59    3.15
  -6   5   4   31.92    3.39
  -6   5   3  339.88   11.82
   6  -5  -3  317.63   11.91
  -6   5   3  309.82   12.49
  -6   5   2    6.07    1.42
  -6   5   2    6.69    1.59
   6  -5  -2    6.21    1.36
  -6   5   2    6.27    1.38
   6  -5  -1  205.98    9.16
  -6   5   1  235.56    9.14
  -6   5   1  232.16    9.72
  -6   5   1  215.27    9.91
  -6   5   0    3.44    1.15
   6  -5   0    1.54    0.82
  -6   5   0    1.55    0.96
  -6   5   0    2.14    0.84
  -6   5  -1  161.19    7.42
  -6   5  -1  165.99    8.28
  -6   5  -1  167.77    8.21
   6  -5   1  169.40    7.85
  -6   5  -2   10.04    1.92
  -6   5  -2   11.44    1.88
  -6   5  -2   13.64    2.29
  -6   5  -2   13.91    1.95
   6  -5   2   11.95    1.94
  -6   5  -3    5.55    1.54
  -6   5  -3    3.65    1.32
   6  -5   3    3.48    1.10
  -6   5  -4   35.51    3.65
   6  -5   4   38.48    3.33
  -6   5  -4   36.85    3.79
   6  -5   5   58.53    3.97
  -6   5  -5   54.01    4.52
  -6   5  -6   -0.24    0.52
   6  -5   6   -0.15    0.60
  -6   5  -7   49.91    3.73
  -6   5  -7   49.83    3.62
  -6   5  -8   85.78    4.19
   6  -4 -13   20.93    1.89
  -6   4  12   18.15    1.87
  -6   4  12   13.06    1.49
   6  -4 -12   16.80    2.03
  -6   4  12   16.69    1.65
   6  -4 -11  151.95    7.23
  -6   4  11  160.45    6.74
  -6   4  11  145.37    6.64
  -6   4  11  139.15    6.52
  -6   4  10  204.11    9.67
  -6   4  10  221.33    8.92
   6  -4 -10  216.28    9.36
  -6   4  10  191.81    8.68
  -6   4  10  209.17    8.83
  -6   4   9  170.94    7.24
   6  -4  -9  171.43    8.39
  -6   4   9  163.55    8.76
  -6   4   9  168.99    8.15
  -6   4   9  180.66    8.07
  -6   4   8  238.77    9.08
  -6   4   8  237.32   10.18
  -6   4   8  244.51    9.80
  -6   4   8  212.89   10.26
  -6   4   8  220.92   10.72
  -6   4   7    6.49    1.55
  -6   4   7    4.67    1.27
  -6   4   7    1.94    0.99
  -6   4   7    4.17    1.40
  -6   4   6    0.86    0.69
  -6   4   6    0.40    0.65
  -6   4   6    1.45    0.82
  -6   4   6    1.07    0.69
  -6   4   6    0.53    0.64
  -6   4   5    1.51    0.77
  -6   4   5    1.35    0.80
   6  -4  -5    0.21    0.39
  -6   4   5    2.09    0.94
  -6   4   5    0.27    0.77
  -6   4   5    1.88    0.81
  -6   4   4  215.98    9.65
  -6   4   4  231.12    8.89
   6  -4  -4  223.95    9.05
  -6   4   4  218.38    9.53
  -6   4   3  616.38   19.77
   6  -4  -3  615.07   18.75
  -6   4   3  602.73   19.81
  -6   4   3  611.57   18.55
   6  -4  -2  391.66   13.12
  -6   4   2  412.72   13.99
  -6   4   2  382.98   14.22
  -6   4   2  382.89   12.87
  -6   4   1   25.33    2.74
  -6   4   1   26.37    2.44
  -6   4   0    0.23    0.55
  -6   4   0    0.67    0.48
   6  -4   0    0.20    0.48
  -6   4   0    0.24    0.64
  -6   4  -1    0.24    0.64
  -6   4  -1    1.90    0.70
  -6   4  -1    1.17    0.91
   6  -4   1    1.41    0.72
  -6   4  -2  142.78    7.14
  -6   4  -2  135.99    7.48
  -6   4  -2  147.89    7.41
  -6   4  -2  143.53    7.47
   6  -4   2  137.54    6.78
  -6   4  -3  192.33    8.48
   6  -4   3  231.60    9.16
  -6   4  -3  226.06   10.11
  -6   4  -3  207.81    9.28
  -6   4  -3  200.36    9.63
   6  -4   4  336.63   11.99
  -6   4  -4  323.67   13.31
  -6   4  -4  301.05   12.08
  -6   4  -5   21.66    2.70
   6  -4   5   23.84    2.57
  -6   4  -5   22.16    2.99
  -6   4  -5   22.17    2.61
  -6   4  -5   19.98    2.85
   6  -4   6  166.63    7.01
  -6   4  -6  154.95    8.01
  -6   4  -6  145.93    8.18
  -6   4  -6  147.33    7.08
  -6   4  -7   47.38    3.90
  -6   4  -7   51.68    4.33
  -6   4  -8   51.74    3.63
  -6   4  -8   45.63    3.69
  -6   3  13   28.50    1.85
  -6   3  13   32.72    2.31
  -6   3  12    0.52    0.53
  -6   3  12    0.59    0.52
  -6   3  12    0.37    0.46
  -6   3  12    0.64    0.51
   6  -3 -12    0.71    0.60
  -6   3  11   57.52    4.08
  -6   3  11   56.20    4.27
  -6   3  11   63.01    4.14
   6  -3 -11   61.51    4.41
  -6   3  11   55.52    3.75
  -6   3  10    1.62    1.05
  -6   3  10    1.69    0.94
  -6   3  10    2.00    0.92
  -6   3  10    2.87    1.06
  -6   3   9    1.47    1.00
  -6   3   9    2.66    1.11
  -6   3   9    1.28    0.80
  -6   3   9    1.27    0.66
  -6   3   8  193.47    9.32
  -6   3   8  189.48    9.27
  -6   3   8  202.05    8.71
  -6   3   8  203.63    7.94
  -6   3   7   17.89    1.98
  -6   3   7   14.85    2.32
  -6   3   7   22.69    2.45
  -6   3   7   14.45    2.29
  -6   3   7   17.69    2.24
  -6   3   7   19.33    2.33
  -6   3   6  441.36   15.46
  -6   3   6  419.91   15.36
  -6   3   6  420.14   14.22
  -6   3   6  423.42   14.26
  -6   3   5  203.11    8.98
  -6   3   5  193.14    8.95
  -6   3   5  194.30    7.97
  -6   3   5  200.65    8.58
  -6   3   4    1.54    0.79
  -6   3   4    2.54    1.02
   6  -3  -4    1.70    0.66
  -6   3   4    1.81    0.91
  -6   3   4    1.43    0.71
  -6   3   3  172.65    7.88
  -6   3   3  177.03    8.05
  -6   3   3  177.63    7.07
  -6   3   3  173.08    8.00
   6  -3  -3  178.28    7.19
  -6   3   2  342.22   12.37
  -6   3   2  346.20   11.29
   6  -3  -2  347.91   11.41
  -6   3   2  343.97   12.70
  -6   3   1   52.48    3.83
  -6   3   1   41.81    2.92
  -6   3   1   47.46    3.68
   6  -3  -1   49.47    3.15
  -6   3   0   95.65    5.39
  -6   3   0   89.94    4.51
  -6   3   0   95.46    5.45
  -6   3   0   94.51    5.53
  -6   3  -1   50.05    3.93
   6  -3   1   47.10    3.44
  -6   3  -1   50.38    3.24
  -6   3  -1   48.54    3.88
  -6   3  -1   50.03    3.90
  -6   3  -2  883.50   25.87
  -6   3  -2  880.74   26.47
   6  -3   2  853.25   25.11
  -6   3  -2  875.14   26.31
  -6   3  -3  172.06    7.56
  -6   3  -3  166.02    8.21
  -6   3  -3  172.91    8.59
   6  -3   3  168.66    7.43
  -6   3  -4   17.92    2.67
  -6   3  -4   17.93    2.68
  -6   3  -4   18.82    2.57
  -6   3  -4   18.30    2.16
   6  -3   4   17.80    2.18
   6  -3   5   36.52    3.07
  -6   3  -5   29.51    3.61
  -6   3  -5   30.96    3.35
  -6   3  -5   29.26    3.32
  -6   3  -5   31.23    3.17
   6  -3   6   73.86    4.39
  -6   3  -6   67.92    4.98
  -6   3  -6   78.00    5.90
  -6   3  -6   82.90    5.24
  -6   3  -6   67.96    5.18
  -6   3  -7    6.16    1.50
  -6   3  -7    7.01    1.77
  -6   3  -7    6.25    1.50
  -6   3  -8    1.33    0.86
  -6   3  -8   -0.21    0.56
  -6   3  -8    0.56    0.49
  -6   3  -9   78.17    4.31
  -6   2  13   63.07    3.04
  -6   2  12    2.79    0.77
  -6   2  12    4.68    1.05
   6  -2 -12    2.58    0.93
  -6   2  12    2.83    0.85
  -6   2  11    1.88    0.76
  -6   2  11    2.77    1.03
   6  -2 -11    1.52    0.90
  -6   2  11    2.74    0.85
  -6   2  11    2.56    1.05
  -6   2  10  139.60    6.75
  -6   2  10  128.77    7.17
  -6   2  10  134.94    6.87
   6  -2 -10  141.99    7.34
  -6   2  10  125.22    7.06
   6  -2  -9   41.08    3.83
  -6   2   9   38.63    3.45
  -6   2   9   43.24    3.49
  -6   2   9   42.04    4.02
  -6   2   8   21.40    2.77
  -6   2   8   20.76    2.92
  -6   2   8   27.81    2.85
   6  -2  -8   25.25    3.08
  -6   2   7    1.99    0.97
  -6   2   7    1.43    1.02
  -6   2   7    1.40    0.91
  -6   2   7    2.35    0.92
  -6   2   6   96.24    5.16
  -6   2   6  101.87    5.56
  -6   2   6   99.50    5.84
  -6   2   6   94.93    5.45
  -6   2   6   99.02    6.23
  -6   2   6   91.84    6.02
  -6   2   6  102.03    5.40
  -6   2   5   42.88    3.56
  -6   2   5   42.54    3.47
  -6   2   5   40.88    3.27
  -6   2   5   44.40    3.83
  -6   2   5   47.45    3.27
  -6   2   5   45.96    3.96
  -6   2   4   25.75    2.88
  -6   2   4   27.23    2.91
  -6   2   4   22.85    2.49
  -6   2   4   22.16    2.10
  -6   2   4   25.35    2.62
  -6   2   3  144.26    7.01
  -6   2   3  135.81    6.60
   6  -2  -3  135.22    5.62
  -6   2   3  128.32    6.64
  -6   2   3  131.02    6.37
  -6   2   3  132.78    5.61
  -6   2   2  286.79   11.11
  -6   2   2  309.63   11.43
  -6   2   2  302.62    9.81
  -6   2   2  304.11   10.93
  -6   2   1   40.85    2.64
  -6   2   1   50.43    3.77
  -6   2   1   51.04    3.65
  -6   2   1   48.06    3.42
  -6   2   0    1.24    0.67
  -6   2   0    1.24    0.63
  -6   2   0    1.16    0.54
  -6   2  -1  105.23    5.80
  -6   2  -1  122.48    6.33
  -6   2  -2  472.44   15.84
  -6   2  -2  480.16   16.20
  -6   2  -2  463.88   15.54
  -6   2  -2  492.62   16.28
   6  -2   2  460.68   14.71
  -6   2  -3  278.26   11.16
  -6   2  -3  288.51   10.84
  -6   2  -3  291.49   11.51
  -6   2  -3  269.82   10.42
   6  -2   3  285.18   10.09
  -6   2  -3  284.07   11.56
  -6   2  -4  154.43    7.95
  -6   2  -4  177.00    8.51
  -6   2  -4  174.42    8.74
  -6   2  -4  172.51    7.35
  -6   2  -4  165.82    7.34
  -6   2  -5   84.58    5.20
  -6   2  -5   83.24    5.72
  -6   2  -5   77.68    5.81
  -6   2  -5   89.01    5.70
  -6   2  -6    0.90    0.77
  -6   2  -6    0.57    0.62
  -6   2  -6   -0.32    0.92
  -6   2  -6    0.27    0.82
  -6   2  -7   41.94    3.61
  -6   2  -7   38.96    3.85
  -6   2  -7   45.87    4.50
  -6   2  -7   40.10    3.77
  -6   2  -8  132.74    7.20
  -6   2  -8  139.78    7.06
  -6   2  -9  174.79    7.86
  -6   2  -9  177.19    7.54
  -6   2 -10  126.94    5.56
  -6   1  13  170.27    5.86
  -6   1  12  107.44    5.22
  -6   1  12  101.78    4.61
  -6   1  11    2.95    0.97
  -6   1  11    1.96    0.69
  -6   1  11    1.64    0.81
  -6   1  11    1.91    0.91
   6  -1 -11    2.23    1.02
   6  -1 -10   25.32    2.95
  -6   1  10   24.50    2.80
  -6   1  10   28.53    2.81
  -6   1  10   24.54    2.60
   6  -1  -9   26.85    3.10
  -6   1   9   30.91    3.18
  -6   1   9   28.36    2.95
  -6   1   9   29.37    3.23
  -6   1   8   53.47    4.48
   6  -1  -8   52.80    4.36
  -6   1   8   50.94    3.77
  -6   1   8   49.28    4.02
  -6   1   8   46.99    3.93
  -6   1   8   52.29    4.31
  -6   1   7   41.74    3.66
  -6   1   7   51.46    4.36
  -6   1   7   42.97    3.38
  -6   1   6   48.48    3.51
  -6   1   6   48.86    3.47
  -6   1   6   52.27    4.37
  -6   1   6   49.58    3.87
  -6   1   5   51.34    3.60
  -6   1   5   52.23    3.80
  -6   1   5   45.14    3.62
  -6   1   5   58.45    4.36
  -6   1   5   53.20    3.88
  -6   1   5   56.34    4.37
  -6   1   5   50.23    3.72
  -6   1   5   45.45    3.22
  -6   1   5   50.40    3.65
  -6   1   4  143.39    6.70
  -6   1   4  130.12    5.69
  -6   1   4  138.83    6.87
  -6   1   4  141.81    7.05
  -6   1   4  138.04    7.13
  -6   1   4  127.32    6.24
  -6   1   4  129.05    6.29
  -6   1   4  138.26    6.85
  -6   1   3    1.19    0.80
  -6   1   3    0.71    0.44
  -6   1   3    2.68    0.94
  -6   1   3    1.83    0.74
  -6   1   3    1.50    0.83
  -6   1   3    0.55    0.60
  -6   1   2    5.18    1.08
  -6   1   2    3.62    1.09
  -6   1   1  208.25    8.72
  -6   1   1  227.20    9.09
  -6   1   1  223.54    8.40
  -6   1   1  230.21    8.80
  -6   1   0   87.05    5.04
  -6   1   0   86.77    4.54
  -6   1   0   83.24    4.71
  -6   1   0   81.79    4.42
  -6   1  -1   90.59    5.27
  -6   1  -1   90.45    5.20
  -6   1  -1   86.26    4.31
  -6   1  -1   90.69    4.94
  -6   1  -1   84.32    4.94
  -6   1  -2  101.34    5.54
  -6   1  -2  101.49    5.69
  -6   1  -2   95.96    5.66
  -6   1  -2   92.10    5.22
  -6   1  -2   94.36    5.23
  -6   1  -3  480.38   15.41
  -6   1  -3  461.60   15.73
  -6   1  -3  427.89   15.38
  -6   1  -3  443.51   15.91
  -6   1  -3  472.82   16.04
  -6   1  -3  481.94   15.61
  -6   1  -4   42.01    3.51
  -6   1  -4   35.04    3.46
  -6   1  -4   35.76    2.99
  -6   1  -4   30.31    3.05
  -6   1  -4   35.80    3.22
  -6   1  -4   33.78    3.47
  -6   1  -4   32.72    2.88
  -6   1  -4   39.68    3.38
  -6   1  -4   33.17    2.87
  -6   1  -5   34.16    3.04
  -6   1  -5   35.44    2.82
  -6   1  -5   34.15    2.80
  -6   1  -5   35.42    2.86
  -6   1  -5   34.11    3.70
  -6   1  -5   36.56    3.70
  -6   1  -5   37.66    3.45
  -6   1  -6  304.20   11.90
  -6   1  -6  309.16   12.83
  -6   1  -6  318.58   11.63
  -6   1  -7  127.05    6.89
  -6   1  -7  141.46    6.93
  -6   1  -7  124.08    7.51
  -6   1  -8    0.90    0.64
  -6   1  -8    1.56    1.01
  -6   1  -8    1.78    1.01
  -6   1  -9   19.21    2.73
  -6   1  -9   24.15    2.90
  -6   1 -10   78.16    4.87
  -6   1 -10   80.56    4.06
  -6   1 -11    0.41    0.41
  -6   0  12   68.66    3.78
  -6   0  11   18.70    1.97
   6   0 -11   19.24    2.16
  -6   0  10   18.25    2.04
   6   0 -10   19.34    2.42
  -6   0  10   20.94    2.34
  -6   0  10   18.13    2.23
  -6   0   9  119.42    6.32
  -6   0   9  116.90    6.45
  -6   0   9  112.12    6.20
   6   0  -9  120.99    6.68
  -6   0   8  204.20    9.42
  -6   0   8  203.19    9.14
  -6   0   8  203.52    9.32
   6   0  -8  216.29    9.64
  -6   0   7    1.57    0.98
  -6   0   7    3.31    1.17
  -6   0   7    1.83    1.07
  -6   0   6  141.05    7.09
  -6   0   6  154.41    7.93
  -6   0   6  170.03    8.01
  -6   0   6  159.94    6.78
  -6   0   6  141.83    6.81
  -6   0   5  370.98   12.46
  -6   0   5  361.02   12.65
  -6   0   5  356.53   12.51
  -6   0   5  368.29   13.75
  -6   0   5  365.35   12.31
  -6   0   5  369.26   12.40
  -6   0   5  375.89   13.46
  -6   0   5  361.82   12.66
  -6   0   5  359.02   12.27
  -6   0   5  371.65   11.98
  -6   0   5  337.57   12.70
  -6   0   5  361.47   12.53
  -6   0   4  206.94    8.75
  -6   0   4  202.29    8.88
  -6   0   4  217.55    8.25
  -6   0   4  227.53    8.98
  -6   0   4  217.53    8.68
  -6   0   4  206.88    8.48
  -6   0   4  205.55    8.70
  -6   0   4  214.86    8.55
  -6   0   4  218.44    8.98
  -6   0   3   14.25    2.02
  -6   0   3   14.71    1.94
  -6   0   3   17.25    1.83
  -6   0   3   17.63    2.20
  -6   0   3   14.86    2.00
  -6   0   3   12.73    1.80
  -6   0   3   12.76    1.82
  -6   0   3   15.25    2.13
  -6   0   2   34.53    3.16
  -6   0   2   36.30    2.59
  -6   0   2   37.38    3.25
  -6   0   2   34.62    2.91
  -6   0   2   31.87    2.90
  -6   0   2   35.46    3.14
  -6   0   2   32.62    2.94
  -6   0   2   39.11    3.36
  -6   0   1  560.79   18.19
  -6   0   1  571.98   17.99
  -6   0   1  596.56   17.00
  -6   0   0  385.17   12.43
  -6   0   0  378.39   12.81
  -6   0   0  374.57   11.70
  -6   0  -1   63.97    3.92
  -6   0  -1   62.01    4.26
  -6   0  -1   64.42    3.72
  -6   0  -2  737.89   21.73
  -6   0  -2  731.49   21.16
  -6   0  -2  702.02   22.10
  -6   0  -2  732.91   20.24
  -6   0  -2  668.76   21.84
  -6   0  -2  724.69   21.81
  -6   0  -2  709.03   22.00
  -6   0  -3  177.25    8.06
  -6   0  -3  191.87    8.00
  -6   0  -3  173.15    7.54
  -6   0  -3  176.65    8.18
  -6   0  -3  180.11    8.14
  -6   0  -3  175.75    6.85
  -6   0  -3  192.01    8.03
  -6   0  -4  205.36    8.83
  -6   0  -4  221.78    8.65
  -6   0  -4  210.49    8.67
  -6   0  -4  207.26    8.93
  -6   0  -4  219.54    9.65
  -6   0  -4  207.64    8.91
  -6   0  -4  216.76    8.11
  -6   0  -4  222.77    8.69
  -6   0  -4  213.29    8.48
  -6   0  -5   14.87    2.07
  -6   0  -5   15.11    1.93
  -6   0  -5   18.68    2.24
  -6   0  -5   19.36    2.12
  -6   0  -5   17.06    1.97
  -6   0  -5   20.18    2.14
  -6   0  -5   18.75    2.63
  -6   0  -6   17.78    2.26
  -6   0  -6   17.84    2.31
  -6   0  -6   16.98    2.08
  -6   0  -6   14.60    2.48
  -6   0  -7   67.75    4.53
  -6   0  -7   72.54    4.73
  -6   0  -7   81.64    5.91
  -6   0  -7   82.62    5.96
  -6   0  -8   65.12    4.39
  -6   0  -8   61.23    5.17
  -6   0  -8   62.98    5.16
  -6   0  -8   54.86    4.00
  -6   0  -9   14.15    2.43
  -6   0 -10  119.84    6.83
  -6   0 -10  123.70    5.66
  -6   0 -11   56.83    3.95
  -6  -1  11   15.16    1.69
   6   1 -10    1.27    0.70
  -6  -1  10    1.43    0.77
  -6  -1   9   71.91    4.38
  -6  -1   9   76.56    4.60
   6   1  -9   82.30    5.03
  -6  -1   9   67.44    4.63
  -6  -1   8  430.05   15.16
  -6  -1   8  407.07   14.54
  -6  -1   8  415.91   14.64
   6   1  -8  463.07   15.38
  -6  -1   8  431.65   15.01
  -6  -1   7  202.00    9.24
  -6  -1   7  210.73    9.31
  -6  -1   7  214.53    9.26
  -6  -1   7  223.14    9.76
   6   1  -7  233.37    9.78
  -6  -1   6    1.81    1.04
  -6  -1   6    1.19    0.85
  -6  -1   6    1.31    0.78
  -6  -1   6    2.01    0.96
  -6  -1   5  193.32    8.31
  -6  -1   5  175.23    7.57
  -6  -1   5  200.09    8.45
  -6  -1   5  177.62    7.35
  -6  -1   5  183.49    8.77
  -6  -1   5  179.16    7.45
  -6  -1   5  183.59    7.90
  -6  -1   5  170.60    8.27
  -6  -1   4    3.31    1.09
  -6  -1   4    3.08    0.95
  -6  -1   4    2.13    0.86
  -6  -1   4    2.37    0.93
  -6  -1   4    2.34    0.87
  -6  -1   4    1.75    0.78
  -6  -1   4    3.93    1.04
  -6  -1   4    4.84    1.36
  -6  -1   4    2.29    0.90
  -6  -1   4    3.67    1.01
  -6  -1   3  160.45    6.21
  -6  -1   3  173.29    7.63
  -6  -1   3  175.18    8.09
  -6  -1   3  160.73    7.15
  -6  -1   3  161.57    7.30
  -6  -1   3  172.94    7.72
  -6  -1   3  159.28    7.20
  -6  -1   3  154.43    7.48
  -6  -1   3  166.58    7.29
  -6  -1   3  164.80    7.58
  -6  -1   3  162.06    7.75
  -6  -1   2  364.38   11.32
  -6  -1   2  376.54   12.88
  -6  -1   2  396.46   13.42
  -6  -1   2  361.22   12.73
  -6  -1   2  386.32   13.04
  -6  -1   2  373.15   13.29
  -6  -1   2  365.86   12.70
  -6  -1   2  360.20   12.94
  -6  -1   2  375.18   13.17
  -6  -1   2  373.15   13.31
  -6  -1   1  441.87   14.53
  -6  -1   1  433.78   14.54
  -6  -1   1  432.27   14.42
  -6  -1   1  438.09   14.89
  -6  -1   1  435.98   14.56
  -6  -1   1  439.72   14.94
  -6  -1   1  438.29   14.26
  -6  -1   1  417.43   12.72
  -6  -1   1  430.19   14.94
  -6  -1   0  651.57   20.87
  -6  -1   0  750.00   21.08
  -6  -1   0  724.32   20.93
  -6  -1   0  653.97   20.95
  -6  -1  -1   27.33    2.46
  -6  -1  -1   25.51    2.51
  -6  -1  -1   21.15    2.51
  -6  -1  -2  132.12    6.35
  -6  -1  -2  129.52    6.63
  -6  -1  -2  126.02    6.68
  -6  -1  -2  125.23    6.31
  -6  -1  -2  133.74    5.76
  -6  -1  -2  126.47    6.34
  -6  -1  -2  126.52    6.33
  -6  -1  -2  140.18    6.61
  -6  -1  -2  120.27    6.57
  -6  -1  -3   40.54    3.49
  -6  -1  -3   37.58    3.42
  -6  -1  -3   42.62    3.33
  -6  -1  -3   36.13    2.30
  -6  -1  -3   43.75    3.58
  -6  -1  -3   43.29    3.52
  -6  -1  -3   37.54    2.68
  -6  -1  -3   43.18    3.06
  -6  -1  -3   39.62    3.18
  -6  -1  -3   44.38    3.41
  -6  -1  -3   42.31    3.50
  -6  -1  -4  117.02    6.19
  -6  -1  -4  121.58    6.47
  -6  -1  -4  127.70    6.04
  -6  -1  -4  111.50    4.95
  -6  -1  -4  105.91    5.96
  -6  -1  -4  115.33    5.83
  -6  -1  -4  117.51    5.81
  -6  -1  -4  115.80    5.55
  -6  -1  -4  111.85    6.37
  -6  -1  -4  119.50    6.14
  -6  -1  -5   57.75    3.80
  -6  -1  -5   54.52    3.91
  -6  -1  -5   57.33    4.34
  -6  -1  -5   57.49    4.05
  -6  -1  -5   62.02    3.89
  -6  -1  -5   59.94    3.60
  -6  -1  -5   63.36    3.93
  -6  -1  -5   66.42    4.05
  -6  -1  -6   26.35    2.82
  -6  -1  -6   27.44    2.54
  -6  -1  -6   24.94    2.28
  -6  -1  -6   22.38    2.35
  -6  -1  -7  216.99   10.85
  -6  -1  -7  229.47    9.07
  -6  -1  -8  208.51    8.63
  -6  -1  -8  198.05   10.22
  -6  -1  -9   22.89    3.25
  -6  -1 -10   32.18    3.54
  -6  -1 -10   34.51    2.91
  -6  -1 -11  109.46    6.24
  -6  -1 -12   23.72    2.28
   6   1  13    2.10    0.51
  -6  -2  11  120.78    5.28
  -6  -2  10    9.47    1.48
  -6  -2   9   18.09    2.14
  -6  -2   9   18.91    2.30
  -6  -2   9   17.29    2.09
  -6  -2   8   77.38    5.03
   6   2  -8   81.04    4.90
  -6  -2   8   80.81    5.12
  -6  -2   8   75.99    4.74
  -6  -2   7    0.18    0.60
  -6  -2   7   -0.25    0.60
  -6  -2   7    1.63    0.87
   6   2  -7   -0.21    0.73
  -6  -2   6  110.09    5.79
  -6  -2   6   98.29    6.22
   6   2  -6  106.68    5.95
  -6  -2   5   90.89    5.84
  -6  -2   5   91.48    5.87
  -6  -2   5   86.07    5.18
  -6  -2   4  367.54   13.40
  -6  -2   4  384.72   12.96
  -6  -2   4  401.23   13.48
  -6  -2   4  395.32   13.50
  -6  -2   4  381.24   14.28
  -6  -2   4  410.77   13.79
  -6  -2   4  380.62   14.28
  -6  -2   3  208.22    8.56
  -6  -2   3  204.00    9.23
  -6  -2   3  234.41    9.18
  -6  -2   3  203.32    8.30
  -6  -2   3  223.28    9.16
  -6  -2   3  204.46    8.71
  -6  -2   3  212.04    8.53
  -6  -2   3  212.42    8.62
  -6  -2   3  208.04    9.17
  -6  -2   3  199.37    9.18
  -6  -2   3  207.39    8.34
  -6  -2   2   20.72    2.49
  -6  -2   2   27.57    2.44
  -6  -2   2   16.79    2.05
  -6  -2   2   19.29    2.27
  -6  -2   2   20.43    2.46
  -6  -2   2   14.65    2.02
  -6  -2   2   14.15    1.86
  -6  -2   2   14.66    1.96
  -6  -2   2   20.55    2.48
  -6  -2   2   15.71    2.09
  -6  -2   2   14.04    1.98
  -6  -2   2   17.65    2.21
  -6  -2   2   17.68    2.29
  -6  -2   1    9.58    1.76
  -6  -2   1    7.62    1.48
  -6  -2   1    5.19    1.27
  -6  -2   1    8.86    1.49
  -6  -2   1    9.96    1.66
  -6  -2   1    8.05    1.52
  -6  -2   1    8.84    1.37
  -6  -2   1    5.37    1.21
  -6  -2   1    7.40    1.53
  -6  -2   1    7.89    1.38
  -6  -2   1   10.10    1.51
  -6  -2   1    9.40    1.71
  -6  -2   1    8.82    1.56
  -6  -2   1    8.31    1.49
  -6  -2   0  487.85   16.39
  -6  -2   0  479.22   14.31
  -6  -2   0  467.40   15.86
  -6  -2   0  468.96   15.67
  -6  -2   0  496.72   15.85
  -6  -2   0  471.30   15.40
  -6  -2   0  489.49   15.93
  -6  -2   0  483.89   15.82
  -6  -2  -1   10.45    1.56
  -6  -2  -1   10.53    1.88
  -6  -2  -1   10.47    1.82
  -6  -2  -1   10.02    1.80
  -6  -2  -1   13.36    1.86
  -6  -2  -1    8.99    1.66
  -6  -2  -1   13.77    1.83
  -6  -2  -1    9.27    1.49
  -6  -2  -2    1.27    0.68
  -6  -2  -2    2.79    0.81
  -6  -2  -2    1.45    0.71
  -6  -2  -2    1.60    0.99
  -6  -2  -2    3.19    1.07
  -6  -2  -2    3.70    1.15
  -6  -2  -2    1.59    0.83
  -6  -2  -2    2.34    0.81
  -6  -2  -2    1.98    0.93
  -6  -2  -2    2.62    1.00
  -6  -2  -2    2.68    1.05
  -6  -2  -3  957.09   27.04
  -6  -2  -3  902.01   27.28
  -6  -2  -3  980.27   27.07
  -6  -2  -3  926.41   26.53
  -6  -2  -3  870.29   27.19
  -6  -2  -3  886.15   27.34
  -6  -2  -3  954.91   27.07
  -6  -2  -3  904.52   26.72
  -6  -2  -3  936.91   26.93
  -6  -2  -3  943.16   26.04
  -6  -2  -4  637.22   19.04
  -6  -2  -4  569.89   19.17
  -6  -2  -4  593.57   19.49
  -6  -2  -4  623.09   18.89
  -6  -2  -4  629.33   19.08
  -6  -2  -4  580.50   18.12
  -6  -2  -4  586.87   19.22
  -6  -2  -4  618.21   19.48
  -6  -2  -4  610.39   18.57
  -6  -2  -5    6.25    1.37
  -6  -2  -5    4.97    1.37
  -6  -2  -5    6.47    1.33
  -6  -2  -5    6.18    1.47
  -6  -2  -5    5.49    1.20
  -6  -2  -5    3.70    1.17
  -6  -2  -6  121.00    6.50
  -6  -2  -6  113.45    5.88
  -6  -2  -6  118.94    5.38
  -6  -2  -6  117.22    5.96
  -6  -2  -6  124.81    7.16
  -6  -2  -7  175.43    7.47
  -6  -2  -7  188.74    8.19
  -6  -2  -7  197.12    9.67
  -6  -2  -7  182.38    8.17
  -6  -2  -8  158.99    7.57
  -6  -2  -8  172.08    7.43
  -6  -2  -8  180.00    8.38
  -6  -2  -9   62.39    4.41
  -6  -2  -9   59.02    4.12
  -6  -2 -10   74.09    4.51
  -6  -2 -11   82.11    4.16
  -6  -2 -11   88.19    5.67
  -6  -2 -12    0.38    0.55
   6   2  13    7.36    0.93
  -6  -3  11   12.03    1.11
  -6  -3  10    4.42    0.96
  -6  -3  10    3.35    0.70
  -6  -3   9   69.26    4.05
  -6  -3   9   68.00    4.12
  -6  -3   8  449.35   15.06
  -6  -3   8  441.35   14.75
  -6  -3   8  433.04   15.14
  -6  -3   7   99.15    5.21
  -6  -3   7  108.06    6.35
  -6  -3   7   94.85    5.51
  -6  -3   7   94.02    5.41
  -6  -3   6   30.85    3.38
  -6  -3   6   31.89    3.31
  -6  -3   6   23.43    2.69
  -6  -3   6   26.45    2.74
  -6  -3   6   25.43    2.94
  -6  -3   5    7.30    1.61
  -6  -3   5   10.88    2.05
  -6  -3   5    7.27    1.40
  -6  -3   5    5.67    1.38
  -6  -3   5    9.88    1.82
  -6  -3   4   49.03    3.86
  -6  -3   4   46.10    3.60
  -6  -3   4   40.30    3.76
  -6  -3   4   45.41    4.10
  -6  -3   4   37.82    3.11
  -6  -3   4   47.97    3.80
  -6  -3   4   46.15    3.70
  -6  -3   4   39.12    3.37
  -6  -3   3  241.09    9.71
  -6  -3   3  233.31    9.55
  -6  -3   3  221.14    9.61
  -6  -3   3  226.24    9.41
  -6  -3   3  225.56    9.01
  -6  -3   3  210.60    9.68
  -6  -3   3  229.65   10.10
  -6  -3   3  232.68    9.31
  -6  -3   3  211.14    8.92
  -6  -3   3  221.69    8.75
  -6  -3   2  193.05    8.22
  -6  -3   2  199.66    8.29
  -6  -3   2  209.89    9.33
  -6  -3   2  225.51    9.49
  -6  -3   2  211.66    8.86
  -6  -3   2  213.04    8.76
  -6  -3   2  199.96    8.81
  -6  -3   2  204.88    8.77
  -6  -3   2  203.28    9.01
  -6  -3   2  195.52    8.46
  -6  -3   2  208.91    8.32
  -6  -3   2  212.24    9.22
  -6  -3   1  135.74    6.69
  -6  -3   1  142.41    6.58
  -6  -3   1  127.91    5.95
  -6  -3   1  132.99    6.95
  -6  -3   1  140.95    6.58
  -6  -3   1  131.11    6.54
  -6  -3   1  134.84    6.44
  -6  -3   1  134.62    6.45
  -6  -3   1  130.52    5.98
  -6  -3   1  134.91    7.06
  -6  -3   1  130.34    6.86
  -6  -3   1  148.71    7.22
  -6  -3   1  133.28    6.69
  -6  -3   0  254.50    9.06
  -6  -3   0  281.29   11.18
  -6  -3   0  275.58   10.67
  -6  -3   0  263.79    9.89
  -6  -3   0  259.50   10.42
  -6  -3   0  259.57    9.97
  -6  -3   0  281.88   10.33
  -6  -3   0  273.57   10.94
  -6  -3  -1  364.01   12.47
  -6  -3  -1  356.53   12.55
  -6  -3  -1  355.63   12.02
  -6  -3  -1  325.00   12.58
  -6  -3  -1  344.79   12.83
  -6  -3  -1  359.22   13.33
  -6  -3  -1  356.34   12.06
  -6  -3  -1  375.33   12.11
  -6  -3  -1  356.35   12.71
  -6  -3  -1  367.89   13.19
  -6  -3  -1  360.51   12.27
  -6  -3  -2   49.34    3.53
  -6  -3  -2   51.12    4.10
  -6  -3  -2   51.12    4.02
  -6  -3  -2   49.64    4.17
  -6  -3  -2   50.49    3.60
  -6  -3  -2   50.29    3.52
  -6  -3  -2   52.08    3.71
  -6  -3  -2   47.37    3.67
  -6  -3  -2   48.98    3.53
  -6  -3  -3   87.40    4.89
  -6  -3  -3   87.42    5.56
  -6  -3  -3   96.60    5.47
  -6  -3  -3   91.10    5.66
  -6  -3  -3   91.13    5.69
  -6  -3  -3   86.33    5.14
  -6  -3  -3   92.90    5.21
  -6  -3  -3   96.05    5.17
  -6  -3  -3   95.70    5.11
  -6  -3  -3   84.19    5.09
  -6  -3  -3   89.49    4.87
  -6  -3  -4  185.81    7.84
  -6  -3  -4  171.12    8.25
  -6  -3  -4  187.29    8.09
  -6  -3  -4  189.43    8.20
  -6  -3  -4  186.43    7.95
  -6  -3  -4  175.45    8.46
  -6  -3  -4  172.42    8.46
  -6  -3  -4  187.76    8.14
  -6  -3  -5  109.35    6.34
  -6  -3  -5  105.25    6.07
  -6  -3  -5  107.04    5.63
  -6  -3  -5  119.01    6.37
  -6  -3  -5  105.36    6.11
  -6  -3  -5  105.44    5.99
  -6  -3  -5  108.67    5.79
  -6  -3  -6  347.23   12.99
  -6  -3  -6  362.22   13.51
  -6  -3  -6  367.03   13.70
  -6  -3  -6  363.70   13.14
  -6  -3  -6  401.91   14.30
  -6  -3  -6  370.38   13.19
  -6  -3  -6  360.68   12.37
  -6  -3  -7   27.88    3.32
  -6  -3  -7   26.76    2.88
  -6  -3  -7   28.60    3.12
  -6  -3  -7   28.64    2.97
  -6  -3  -8    5.20    1.47
  -6  -3  -8    5.29    1.54
  -6  -3  -8    5.36    1.42
  -6  -3  -9   20.72    2.59
  -6  -3  -9   21.01    2.97
  -6  -3  -9   19.23    2.46
  -6  -3 -10  112.62    5.91
  -6  -3 -10  116.88    7.16
  -6  -3 -10  117.15    6.13
  -6  -3 -11   89.26    5.69
  -6  -3 -11   69.45    3.97
  -6  -3 -12  145.71    6.99
   6   3  13    3.08    0.64
  -6  -4   9    0.41    0.44
  -6  -4   8   33.11    2.96
  -6  -4   8   33.51    2.91
  -6  -4   8   29.40    2.63
  -6  -4   7  245.29   10.15
  -6  -4   7  229.90    8.80
  -6  -4   7  224.75    9.25
  -6  -4   6   25.82    3.12
  -6  -4   6   21.74    2.56
  -6  -4   6   26.36    2.68
  -6  -4   6   26.14    2.86
  -6  -4   6   18.98    2.43
  -6  -4   5   93.02    6.26
  -6  -4   5   90.16    5.59
  -6  -4   5   97.03    5.67
  -6  -4   5   98.49    5.83
  -6  -4   5   84.76    5.25
  -6  -4   4   30.35    3.08
  -6  -4   4   23.17    2.86
  -6  -4   4   26.18    3.21
  -6  -4   4   23.68    2.86
  -6  -4   4   25.61    2.83
  -6  -4   4   28.31    2.78
  -6  -4   3   92.83    5.55
  -6  -4   3   85.18    5.12
  -6  -4   3   87.06    5.38
  -6  -4   3   96.12    5.68
  -6  -4   3   88.94    5.39
  -6  -4   3   90.46    4.96
  -6  -4   3   83.31    5.19
  -6  -4   3   77.46    5.44
  -6  -4   3   97.49    6.21
  -6  -4   3   87.86    5.38
  -6  -4   3   96.45    5.53
  -6  -4   3   84.08    4.81
  -6  -4   2   12.74    1.96
  -6  -4   2    8.42    1.80
  -6  -4   2   10.86    1.91
  -6  -4   2   13.89    2.30
  -6  -4   2   10.82    1.70
  -6  -4   2   11.98    2.00
  -6  -4   2   10.89    1.72
  -6  -4   2   11.00    1.78
  -6  -4   2   14.04    1.94
  -6  -4   2   11.87    2.02
  -6  -4   1   69.97    4.91
  -6  -4   1   68.46    4.89
  -6  -4   1   67.18    4.64
  -6  -4   1   68.42    4.13
  -6  -4   1   64.78    4.42
  -6  -4   1   65.96    4.65
  -6  -4   1   64.21    4.47
  -6  -4   1   70.49    5.03
  -6  -4   1   66.22    4.35
  -6  -4   1   59.28    3.95
  -6  -4   1   57.70    3.99
  -6  -4   1   62.81    4.17
  -6  -4   0  305.21   10.40
  -6  -4   0  326.71   12.23
  -6  -4   0  309.06   12.28
  -6  -4   0  309.78   12.03
  -6  -4   0  325.93   11.69
  -6  -4   0  319.75   12.55
  -6  -4   0  320.43   11.07
  -6  -4   0  290.45   10.74
  -6  -4   0  305.24   11.32
  -6  -4   0  314.18   11.71
  -6  -4   0  305.80   11.94
  -6  -4   0  286.37   10.66
  -6  -4   0  309.26   11.49
  -6  -4  -1  801.05   23.61
  -6  -4  -1  794.88   23.87
  -6  -4  -1  755.07   23.76
  -6  -4  -1  819.68   23.89
  -6  -4  -1  827.75   25.00
  -6  -4  -1  805.22   23.33
  -6  -4  -1  812.43   23.47
  -6  -4  -2   43.01    3.29
  -6  -4  -2   43.28    3.47
  -6  -4  -2   50.17    4.29
  -6  -4  -2   42.12    3.39
  -6  -4  -2   42.48    3.90
  -6  -4  -2   43.89    3.11
  -6  -4  -2   55.94    4.01
  -6  -4  -2   44.31    3.63
  -6  -4  -2   45.78    3.50
  -6  -4  -3    5.30    1.15
  -6  -4  -3    4.55    1.17
  -6  -4  -3    3.19    1.25
  -6  -4  -3    5.88    1.51
  -6  -4  -3    3.58    1.09
  -6  -4  -3    2.91    1.10
  -6  -4  -3    8.19    1.32
  -6  -4  -3    3.91    1.32
  -6  -4  -3    3.27    1.04
  -6  -4  -3    4.13    1.03
  -6  -4  -4  139.33    6.91
  -6  -4  -4  150.36    7.34
  -6  -4  -4  141.42    6.93
  -6  -4  -4  145.07    7.65
  -6  -4  -4  141.96    7.55
  -6  -4  -4  135.49    7.43
  -6  -4  -4  144.39    6.42
  -6  -4  -4  142.13    6.88
  -6  -4  -4  144.04    6.68
  -6  -4  -5   45.87    3.71
  -6  -4  -5   46.65    3.63
  -6  -4  -5   48.05    3.99
  -6  -4  -5   41.82    3.88
  -6  -4  -5   43.05    3.95
  -6  -4  -5   44.39    3.97
  -6  -4  -5   47.65    3.70
  -6  -4  -6  170.57    8.05
  -6  -4  -6  172.22    7.53
  -6  -4  -6  169.13    8.33
  -6  -4  -6  163.12    8.05
  -6  -4  -6  174.24    8.23
  -6  -4  -6  169.84    8.36
  -6  -4  -6  156.66    7.93
  -6  -4  -7  233.25    8.92
  -6  -4  -7  229.69    9.86
  -6  -4  -7  219.08   10.13
  -6  -4  -7  233.69   10.21
  -6  -4  -7  236.36   10.07
  -6  -4  -8  500.34   18.00
  -6  -4  -8  510.45   17.52
  -6  -4  -8  507.09   17.43
  -6  -4  -9  245.35   11.36
  -6  -4  -9  273.76   10.89
  -6  -4  -9  256.02   10.80
  -6  -4 -10  184.91    9.31
  -6  -4 -10  198.63    8.41
  -6  -4 -10  199.45    8.79
  -6  -4 -11    2.01    0.98
  -6  -4 -11    1.05    0.63
  -6  -4 -11    1.52    0.71
  -6  -4 -12    3.78    1.06
   6   4  12    5.53    0.97
  -6  -4 -13    0.13    0.45
  -6  -5   9    2.03    0.59
  -6  -5   8    2.02    0.77
  -6  -5   7  152.06    6.28
  -6  -5   7  152.81    7.26
  -6  -5   6   51.67    3.79
  -6  -5   6   54.08    4.38
  -6  -5   6   59.75    3.98
  -6  -5   5    1.04    0.78
  -6  -5   5    2.84    1.03
  -6  -5   5    2.02    0.81
  -6  -5   5    4.22    1.45
  -6  -5   4  361.95   13.50
  -6  -5   4  382.15   13.80
  -6  -5   4  388.67   13.80
  -6  -5   4  351.65   12.96
  -6  -5   4  358.83   14.38
  -6  -5   4  371.44   13.07
  -6  -5   4  369.85   13.69
  -6  -5   3  160.62    7.65
  -6  -5   3  148.49    6.79
  -6  -5   3  157.66    7.88
  -6  -5   3  160.81    7.75
  -6  -5   3  150.99    7.54
  -6  -5   3  166.33    7.81
  -6  -5   3  146.09    7.02
  -6  -5   3  162.56    8.07
  -6  -5   2   22.30    2.75
  -6  -5   2   21.23    2.67
  -6  -5   2   23.75    2.73
  -6  -5   2   23.37    2.80
  -6  -5   2   18.68    2.30
  -6  -5   2   18.77    2.39
  -6  -5   2   19.43    2.35
  -6  -5   2   20.05    2.20
  -6  -5   2   18.59    2.60
  -6  -5   1   97.27    5.85
  -6  -5   1   89.86    5.13
  -6  -5   1  103.95    6.33
  -6  -5   1   94.45    5.89
  -6  -5   1   96.81    6.23
  -6  -5   1   96.39    5.55
  -6  -5   1   92.90    5.99
  -6  -5   1   88.23    5.31
  -6  -5   0   92.83    5.51
  -6  -5   0   98.81    5.82
  -6  -5   0  100.96    6.14
  -6  -5   0   91.97    6.11
  -6  -5   0   89.03    6.13
  -6  -5   0   96.11    5.61
  -6  -5   0  100.49    6.16
  -6  -5   0   93.28    5.22
  -6  -5   0   95.73    5.42
  -6  -5   0   99.00    6.10
  -6  -5   0   95.63    5.32
  -6  -5  -1   17.94    2.29
  -6  -5  -1   15.29    2.16
  -6  -5  -1   23.14    3.02
  -6  -5  -1   17.37    2.63
  -6  -5  -1   17.36    2.64
  -6  -5  -1   20.71    2.65
  -6  -5  -1   19.20    2.27
  -6  -5  -1   20.18    2.36
  -6  -5  -1   15.76    2.36
  -6  -5  -1   20.29    2.47
  -6  -5  -1   17.31    2.39
  -6  -5  -2    7.34    1.50
  -6  -5  -2    7.91    1.85
  -6  -5  -2    6.42    1.49
  -6  -5  -2    6.74    1.50
  -6  -5  -2    7.33    1.87
  -6  -5  -2    6.11    1.43
  -6  -5  -2    7.59    1.51
  -6  -5  -2    7.97    1.55
  -6  -5  -3  131.43    7.35
  -6  -5  -3  125.92    7.38
  -6  -5  -3  119.19    7.25
  -6  -5  -3  113.65    5.93
  -6  -5  -3  123.35    6.45
  -6  -5  -3  115.94    6.37
  -6  -5  -3  118.58    6.32
  -6  -5  -3  117.95    5.99
  -6  -5  -4  450.41   15.00
  -6  -5  -4  417.28   14.15
  -6  -5  -4  450.59   14.49
  -6  -5  -4  434.74   16.18
  -6  -5  -4  440.75   16.40
   6   5   4  432.17   13.91
  -6  -5  -4  449.52   15.38
  -6  -5  -4  452.99   15.65
  -6  -5  -4  437.52   16.37
  -6  -5  -4  423.65   15.07
  -6  -5  -5   84.19    5.78
  -6  -5  -5   82.06    5.74
  -6  -5  -5   90.22    6.00
  -6  -5  -5   82.97    5.19
  -6  -5  -5   83.16    4.98
  -6  -5  -5   76.91    5.10
  -6  -5  -5   77.09    4.64
  -6  -5  -6  115.84    6.88
  -6  -5  -6  116.27    6.75
  -6  -5  -6  126.95    6.45
  -6  -5  -6  116.32    6.16
  -6  -5  -6  118.88    6.69
  -6  -5  -6  119.92    6.89
  -6  -5  -7    4.84    1.35
  -6  -5  -7    6.47    1.35
  -6  -5  -7    6.09    1.53
  -6  -5  -7    6.45    1.51
  -6  -5  -7    5.11    1.31
  -6  -5  -7    7.72    1.72
  -6  -5  -8   13.73    2.29
  -6  -5  -8   13.35    2.06
  -6  -5  -8   17.13    2.51
  -6  -5  -8   14.33    2.19
  -6  -5  -9   39.86    3.63
  -6  -5  -9   41.58    3.84
  -6  -5  -9   45.29    3.95
  -6  -5 -10   39.59    3.33
  -6  -5 -10   39.12    3.67
  -6  -5 -10   37.01    3.46
  -6  -5 -11  180.95    7.28
  -6  -5 -11  178.55    8.21
  -6  -5 -11  185.00    8.03
  -6  -5 -12   49.80    3.54
  -6  -5 -12   48.51    3.29
  -6  -6   8   34.79    2.26
  -6  -6   7   63.07    3.16
  -6  -6   7   62.60    3.85
  -6  -6   6  135.20    6.67
  -6  -6   6  125.59    5.77
  -6  -6   5   62.68    4.68
  -6  -6   5   71.18    4.39
  -6  -6   4   30.60    2.91
  -6  -6   4   37.69    3.39
  -6  -6   4   35.84    3.30
  -6  -6   3   39.62    3.26
  -6  -6   3   35.03    3.42
  -6  -6   3   34.16    3.26
  -6  -6   3   32.66    3.61
  -6  -6   3   37.12    3.43
  -6  -6   2  225.19    9.80
  -6  -6   2  217.85    8.92
  -6  -6   2  236.47   10.69
  -6  -6   2  224.47    9.98
  -6  -6   2  218.43    9.64
  -6  -6   2  219.86    9.56
  -6  -6   2  226.95    9.03
  -6  -6   1    5.16    1.45
  -6  -6   1    1.93    1.07
  -6  -6   1    4.20    1.39
  -6  -6   1    3.27    1.21
  -6  -6   1    6.76    1.72
  -6  -6   1    3.61    1.17
  -6  -6   1    3.84    1.22
  -6  -6   0   86.59    5.61
  -6  -6   0   88.76    5.92
  -6  -6   0   83.88    6.00
  -6  -6   0   96.47    5.81
  -6  -6   0   93.36    6.01
  -6  -6   0   88.27    5.45
  -6  -6   0   80.43    5.13
  -6  -6  -1  133.05    7.68
  -6  -6  -1  156.44    8.37
  -6  -6  -1  126.50    6.77
  -6  -6  -1  129.95    6.91
  -6  -6  -1  132.54    7.26
  -6  -6  -1  122.60    6.55
  -6  -6  -1  140.51    7.02
  -6  -6  -1  137.49    7.12
  -6  -6  -1  127.71    6.89
  -6  -6  -1  138.89    7.14
  -6  -6  -2  133.77    6.87
  -6  -6  -2  139.29    6.93
  -6  -6  -2  127.61    7.00
  -6  -6  -2  133.28    7.19
  -6  -6  -2  134.62    6.95
  -6  -6  -2  132.93    6.96
  -6  -6  -2  142.20    7.24
  -6  -6  -3   23.47    2.72
  -6  -6  -3   20.71    3.01
  -6  -6  -3   23.24    2.54
  -6  -6  -3   17.06    2.29
  -6  -6  -3   21.80    2.61
  -6  -6  -3   18.90    2.37
  -6  -6  -3   18.46    2.51
  -6  -6  -3   22.31    3.09
  -6  -6  -4    3.78    1.55
  -6  -6  -4    3.47    1.06
   6   6   4    2.58    0.87
  -6  -6  -4    1.50    0.93
  -6  -6  -4    2.22    0.96
  -6  -6  -4    2.72    0.94
  -6  -6  -4    3.14    1.14
  -6  -6  -4    1.65    0.86
  -6  -6  -4    2.31    1.07
  -6  -6  -4    2.45    1.19
  -6  -6  -5    9.02    1.79
  -6  -6  -5    6.27    1.53
   6   6   5    7.39    1.36
  -6  -6  -5    9.40    2.05
  -6  -6  -5    9.44    2.06
  -6  -6  -5    7.04    1.43
  -6  -6  -5   10.33    1.66
  -6  -6  -6   12.01    2.24
  -6  -6  -6   13.37    2.36
  -6  -6  -6   10.14    2.02
  -6  -6  -6   16.36    2.29
  -6  -6  -7   97.07    5.47
  -6  -6  -7   94.67    6.02
  -6  -6  -7   91.14    5.85
  -6  -6  -7   86.09    5.88
  -6  -6  -7   93.47    5.99
  -6  -6  -8    7.65    1.65
  -6  -6  -8    6.78    1.60
  -6  -6  -8    6.49    1.35
  -6  -6  -8    9.49    1.93
  -6  -6  -8    8.12    1.39
  -6  -6  -9   88.18    5.67
  -6  -6  -9   88.64    5.53
  -6  -6 -10   27.40    2.94
  -6  -6 -10   33.15    3.02
  -6  -6 -11    5.94    1.28
  -6  -6 -11    4.76    1.06
  -6  -6 -12   44.58    3.11
  -6  -6 -13    6.16    0.89
  -6  -6 -13    5.43    0.85
  -6  -7   7    3.57    0.72
  -6  -7   6   14.02    1.44
  -6  -7   5   10.86    1.54
  -6  -7   4   25.84    2.60
  -6  -7   4   23.40    2.51
  -6  -7   4   26.62    2.94
  -6  -7   3  105.17    5.92
  -6  -7   3  108.61    6.35
  -6  -7   3  103.29    5.77
  -6  -7   2  182.72    8.27
  -6  -7   2  182.32    8.53
  -6  -7   2  192.40    8.34
  -6  -7   2  176.40    7.37
  -6  -7   2  180.33    8.80
  -6  -7   2  160.86    7.37
  -6  -7   1  101.77    5.83
  -6  -7   1   91.80    5.27
  -6  -7   1   83.30    5.31
  -6  -7   1   99.83    6.21
  -6  -7   0    4.99    1.47
  -6  -7   0    2.49    1.11
  -6  -7   0    3.88    1.28
  -6  -7   0    4.67    1.57
  -6  -7   0    5.63    1.52
  -6  -7   0    3.14    1.21
  -6  -7  -1   38.40    3.58
  -6  -7  -1   41.70    3.73
  -6  -7  -1   42.59    3.73
  -6  -7  -1   40.79    3.67
  -6  -7  -1   40.27    4.17
  -6  -7  -1   43.82    3.82
  -6  -7  -1   40.22    4.10
  -6  -7  -2    5.31    1.47
  -6  -7  -2    6.28    1.56
  -6  -7  -2    7.04    1.56
  -6  -7  -2    6.59    1.50
  -6  -7  -2    7.65    1.65
  -6  -7  -2    6.19    1.53
  -6  -7  -2    7.26    1.64
  -6  -7  -2    9.09    1.78
  -6  -7  -3   38.68    3.69
  -6  -7  -3   34.00    3.49
  -6  -7  -3   39.24    3.35
  -6  -7  -3   38.41    3.44
  -6  -7  -3   32.95    3.15
  -6  -7  -3   34.40    4.02
  -6  -7  -3   30.68    3.36
  -6  -7  -3   33.64    3.44
  -6  -7  -3   39.66    3.56
  -6  -7  -3   41.35    4.22
   6   7   4   20.72    2.39
  -6  -7  -4   28.82    3.60
  -6  -7  -4   18.71    2.93
  -6  -7  -4   17.06    2.57
  -6  -7  -4   17.04    2.29
  -6  -7  -4   20.63    2.62
  -6  -7  -4   22.73    2.44
  -6  -7  -4   22.54    2.39
  -6  -7  -4   20.99    2.70
  -6  -7  -4   19.96    2.66
  -6  -7  -5  222.10   10.85
   6   7   5  227.68    9.24
  -6  -7  -5  226.85   10.95
  -6  -7  -5  212.47    9.77
  -6  -7  -5  230.51   10.05
  -6  -7  -5  231.44    9.41
  -6  -7  -5  225.78    9.94
  -6  -7  -5  225.29    8.85
  -6  -7  -6   67.70    5.07
  -6  -7  -6   74.18    4.59
  -6  -7  -6   73.76    5.41
  -6  -7  -6   83.75    5.88
  -6  -7  -6   80.23    5.39
  -6  -7  -6   74.76    5.61
  -6  -7  -6   78.39    5.16
  -6  -7  -7  106.21    5.96
  -6  -7  -7  115.81    6.73
  -6  -7  -7  105.95    6.37
  -6  -7  -7  118.92    6.90
  -6  -7  -7  108.89    6.63
  -6  -7  -8   88.41    5.66
  -6  -7  -8   81.36    4.73
  -6  -7  -9   43.89    3.77
  -6  -7 -10   15.23    2.01
  -6  -7 -11    0.67    0.56
  -6  -7 -11    0.91    0.62
  -6  -7 -11    1.41    0.76
  -6  -7 -12   33.71    2.55
  -6  -7 -12   34.24    2.48
  -6  -7 -13   17.25    1.44
  -6  -8   5   11.60    1.28
  -6  -8   5   10.96    1.37
  -6  -8   4    4.81    1.08
  -6  -8   4    4.35    0.96
  -6  -8   3    7.53    1.44
  -6  -8   3    8.45    1.44
  -6  -8   3    7.00    1.37
  -6  -8   2   13.37    2.03
  -6  -8   2   13.02    1.83
  -6  -8   2   11.68    1.76
  -6  -8   1   64.53    4.31
  -6  -8   1   65.61    3.98
  -6  -8   1   59.84    4.39
  -6  -8   1   66.28    4.56
  -6  -8   1   60.29    4.21
  -6  -8   0   -0.43    0.83
  -6  -8   0    0.40    0.64
  -6  -8   0    0.43    0.78
  -6  -8  -1   74.06    4.90
  -6  -8  -1   81.76    5.13
  -6  -8  -1   71.90    4.73
  -6  -8  -1   72.99    4.85
  -6  -8  -2   13.47    2.12
  -6  -8  -2   10.70    1.76
  -6  -8  -2   12.47    2.01
  -6  -8  -2   13.05    2.05
  -6  -8  -2   10.80    1.82
  -6  -8  -3   61.11    4.67
  -6  -8  -3   70.32    4.85
  -6  -8  -3   61.00    4.12
  -6  -8  -3   64.14    4.28
  -6  -8  -3   70.93    4.80
  -6  -8  -3   68.26    4.92
  -6  -8  -4    2.60    1.02
  -6  -8  -4    3.79    1.18
  -6  -8  -4    4.62    1.09
  -6  -8  -5    9.06    1.77
  -6  -8  -5    9.13    1.66
  -6  -8  -5    9.28    1.84
  -6  -8  -6  213.22    9.45
  -6  -8  -6  218.67    9.52
  -6  -8  -6  222.49   10.11
  -6  -8  -6  225.65   10.02
  -6  -8  -6  213.45    8.86
  -6  -8  -7   39.33    3.59
  -6  -8  -7   40.30    3.44
  -6  -8  -7   39.21    3.86
  -6  -8  -7   41.55    3.81
  -6  -8  -8   10.76    1.88
  -6  -8  -8   10.68    1.67
  -6  -8  -8   14.05    2.21
  -6  -8  -8   11.33    1.96
  -6  -8  -9    1.05    0.68
  -6  -8  -9   -0.22    0.67
  -6  -8  -9    0.43    0.61
  -6  -8 -10   12.03    1.78
  -6  -8 -10   12.31    1.82
  -6  -8 -11   14.76    1.72
  -6  -8 -12   20.30    1.64
  -6  -9   4    0.08    0.27
  -6  -9   3    4.01    0.83
  -6  -9   2    3.89    0.93
  -6  -9   1   19.99    2.12
  -6  -9   1   20.32    2.19
  -6  -9   1   23.22    2.24
  -6  -9   1   17.18    1.63
  -6  -9   0    6.02    1.27
  -6  -9   0    7.41    1.47
  -6  -9   0    7.28    1.38
  -6  -9   0    7.01    1.23
  -6  -9  -1    0.93    0.72
  -6  -9  -1    0.54    0.73
  -6  -9  -1    0.58    0.72
  -6  -9  -1    0.75    0.60
  -6  -9  -2   80.20    4.90
  -6  -9  -2   75.51    4.72
  -6  -9  -2   84.07    4.77
  -6  -9  -2   82.95    4.85
  -6  -9  -3   97.94    5.47
  -6  -9  -3   93.28    5.57
  -6  -9  -3   95.33    5.47
  -6  -9  -3   95.59    4.96
  -6  -9  -4  149.36    7.01
  -6  -9  -4  143.92    6.92
  -6  -9  -4  130.80    6.99
  -6  -9  -5   17.06    2.22
  -6  -9  -5   18.72    2.28
  -6  -9  -5   13.99    2.23
  -6  -9  -6   61.85    4.28
  -6  -9  -6   64.82    4.42
  -6  -9  -6   63.75    4.60
  -6  -9  -6   66.24    4.15
  -6  -9  -7    1.21    0.78
  -6  -9  -7    0.95    0.79
  -6  -9  -7    0.90    0.80
  -6  -9  -8    3.24    0.99
  -6  -9  -8    4.47    1.03
  -6  -9  -8    4.15    1.17
  -6  -9  -9  106.76    5.52
  -6  -9  -9  104.38    5.35
  -6  -9 -10   38.05    2.83
  -6  -9 -10   37.49    2.82
  -6  -9 -11   36.06    2.35
  -6  -9 -11   30.85    2.32
  -6  -9 -12   14.78    1.24
  -6 -10   2   65.85    2.92
  -6 -10   1   36.80    2.35
  -6 -10   1   41.07    2.47
  -6 -10   0   12.80    1.22
  -6 -10   0   15.63    1.60
  -6 -10   0   14.17    1.55
  -6 -10   0   17.74    1.71
  -6 -10  -1    2.01    0.67
  -6 -10  -1    1.94    0.73
  -6 -10  -1    2.73    0.76
  -6 -10  -1    2.17    0.73
  -6 -10  -2    4.05    1.00
  -6 -10  -2    6.57    1.18
  -6 -10  -2    5.97    1.21
  -6 -10  -3    1.92    0.75
  -6 -10  -3    4.31    1.07
  -6 -10  -4    9.17    1.57
  -6 -10  -4    6.89    1.23
  -6 -10  -4    9.13    1.47
  -6 -10  -5   68.45    4.03
  -6 -10  -5   70.61    4.08
  -6 -10  -6   47.05    3.18
  -6 -10  -6   51.38    3.37
  -6 -10  -6   47.51    3.38
  -6 -10  -7  116.54    5.48
  -6 -10  -7  124.05    5.57
  -6 -10  -8   78.37    4.10
  -6 -10  -8   74.08    3.77
  -6 -10  -9   31.52    2.36
  -6 -10 -10   39.91    2.42
  -6 -11  -1   35.50    1.93
  -6 -11  -2   36.94    2.01
  -6 -11  -2   37.18    2.24
  -6 -11  -2   32.87    2.04
  -6 -11  -3  102.87    4.25
  -6 -11  -3   99.40    4.06
  -6 -11  -4   52.58    2.96
  -6 -11  -4   51.80    2.97
  -6 -11  -5   13.24    1.42
  -6 -11  -5   14.18    1.51
  -6 -11  -6    3.85    0.85
  -6 -11  -6    3.11    0.67
  -6 -11  -7    3.84    0.72
   7 -10  -6   14.45    1.22
   7 -10  -4    8.89    0.95
  -7  10   3   25.78    1.79
   7 -10  -3   25.67    1.59
   7 -10  -3   30.29    1.74
   7  -9  -7   54.70    3.08
  -7   9   7   62.01    3.26
   7  -9  -6    1.25    0.60
  -7   9   6    0.72    0.50
   7  -9  -5    0.40    0.46
  -7   9   5    0.75    0.52
   7  -9  -4   10.44    1.46
  -7   9   4   11.85    1.44
   7  -9  -3   49.80    3.16
  -7   9   3   54.61    3.16
  -7   9   2    1.34    0.57
   7  -9  -1  133.95    5.42
   7  -9   0  111.13    4.53
   7  -9   1   22.45    1.56
   7  -8  -9    2.02    0.63
  -7   8   9    1.88    0.65
  -7   8   8   17.18    1.79
   7  -8  -8   16.17    1.80
  -7   8   8   15.56    1.66
   7  -8  -7   21.37    2.22
  -7   8   7   23.84    2.23
   7  -8  -6    4.26    1.08
  -7   8   6    3.98    0.99
   7  -8  -5   10.01    1.60
  -7   8   5    7.83    1.39
  -7   8   4  147.28    6.50
  -7   8   3  101.69    5.11
  -7   8   2   21.69    2.18
   7  -8  -2   20.45    2.28
  -7   8   1   19.18    2.00
   7  -8  -1   22.31    2.29
  -7   8   0   35.85    2.63
   7  -8   0   38.27    2.89
  -7   8  -1   28.37    2.19
  -7   8  -1   25.33    2.03
   7  -8   1   29.95    2.36
   7  -8   2    2.06    0.65
   7  -8   3   34.38    2.01
  -7   7  10    4.23    0.87
  -7   7   9   14.83    1.75
  -7   7   8   71.18    4.12
  -7   7   8   75.86    4.33
  -7   7   7   60.25    3.94
  -7   7   6  125.92    6.15
  -7   7   5    4.70    1.19
  -7   7   4   88.75    5.00
  -7   7   3   50.81    3.66
   7  -7  -3   48.51    3.86
  -7   7   2    1.47    0.79
   7  -7  -2    1.51    0.84
  -7   7   1  168.69    7.37
   7  -7  -1  175.66    7.88
  -7   7   0   53.87    3.63
   7  -7   0   57.89    3.99
  -7   7  -1   89.36    4.69
   7  -7   1   95.44    5.14
  -7   7  -1   94.29    5.31
  -7   7  -2   10.21    1.40
  -7   7  -2    7.00    1.35
   7  -7   2   11.19    1.62
  -7   7  -3   22.05    2.22
   7  -7   3   19.68    1.92
  -7   7  -4   39.01    2.70
   7  -7   4   33.95    2.23
  -7   6  11  167.03    6.24
  -7   6  11  167.31    6.72
  -7   6  11  173.87    6.24
  -7   6  10  254.56    9.11
   7  -6 -10  266.73    9.33
  -7   6   9    3.83    1.02
   7  -6  -9    6.35    1.27
  -7   6   8  276.60   10.21
   7  -6  -8  277.38   10.34
  -7   6   8  260.82    9.77
  -7   6   7   61.41    4.14
   7  -6  -7   66.91    4.39
  -7   6   6   39.72    3.32
  -7   6   5   33.39    3.04
  -7   6   4  158.99    7.28
  -7   6   3  277.68   11.95
   7  -6  -3  290.74   11.48
  -7   6   3  290.19   10.77
   7  -6  -2   40.72    3.61
  -7   6   2   47.19    3.53
   7  -6  -1    4.99    1.34
  -7   6   1    6.07    1.28
   7  -6   0   51.96    3.95
  -7   6   0   54.84    4.25
  -7   6   0   48.73    3.59
   7  -6   1  146.43    7.02
  -7   6  -1  149.43    7.49
  -7   6  -1  132.70    6.35
  -7   6  -2  185.86    7.70
  -7   6  -2  189.39    8.05
   7  -6   2  208.01    8.43
  -7   6  -2  205.74    9.04
   7  -6   3   27.40    2.56
  -7   6  -3   28.91    2.95
   7  -6   4   23.95    2.19
  -7   6  -4   25.22    2.60
   7  -6   5   21.08    1.77
  -7   6  -5   21.94    2.21
  -7   5  11   24.40    2.10
   7  -5 -11   28.03    2.39
  -7   5  11   28.34    2.44
  -7   5  10  154.08    6.74
  -7   5  10  157.89    6.65
   7  -5 -10  162.62    7.13
  -7   5   9  133.29    6.26
   7  -5  -9  131.02    6.61
   7  -5  -8    1.36    0.88
  -7   5   8    0.58    0.62
  -7   5   7   79.68    4.97
  -7   5   7   78.47    4.83
  -7   5   6   52.59    3.82
  -7   5   6   61.37    4.86
  -7   5   6   50.76    4.11
  -7   5   5    0.40    0.74
  -7   5   5    0.83    0.85
  -7   5   5    2.58    1.11
  -7   5   4  345.94   13.69
  -7   5   4  339.27   13.70
  -7   5   4  370.49   12.58
  -7   5   3   77.09    5.57
  -7   5   3   84.17    4.81
  -7   5   3   73.69    5.41
  -7   5   2    3.90    1.10
   7  -5  -1  192.22    8.81
  -7   5   1  202.70    8.31
  -7   5   1  216.48    9.46
  -7   5   1  198.18    9.62
  -7   5   0    3.07    1.14
  -7   5   0    1.90    1.10
   7  -5   0    1.34    1.10
  -7   5   0    3.09    0.92
  -7   5  -1  213.30    9.53
  -7   5  -1  189.32    7.96
  -7   5  -1  190.98    9.02
   7  -5   1  196.97    8.64
   7  -5   2    5.00    1.29
  -7   5  -2    3.43    1.21
  -7   5  -2    3.38    1.24
  -7   5  -2    4.82    1.15
  -7   5  -3  207.89    8.82
  -7   5  -3  217.08    9.82
   7  -5   3  226.20    8.94
  -7   5  -3  205.89    8.85
   7  -5   4  410.97   13.33
  -7   5  -4  376.92   14.29
   7  -5   5  246.62    8.79
  -7   5  -6  139.32    6.41
  -7   5  -7    0.74    0.44
   7  -4 -12    4.05    0.86
   7  -4 -11   64.57    4.02
  -7   4  11   73.44    4.13
  -7   4  11   65.06    3.68
  -7   4  11   64.52    3.57
  -7   4  10   28.46    2.51
  -7   4  10   30.89    2.72
   7  -4 -10   27.34    2.79
  -7   4  10   33.64    2.81
  -7   4   9  154.30    6.91
  -7   4   9  145.97    7.18
   7  -4  -9  161.33    7.71
  -7   4   8   36.80    3.13
   7  -4  -8   36.20    3.50
  -7   4   8   32.71    3.27
  -7   4   7    5.80    1.44
  -7   4   7    6.94    1.41
  -7   4   7    7.16    1.45
  -7   4   7    7.07    1.61
  -7   4   7    7.45    1.82
  -7   4   7    4.18    1.22
  -7   4   7    6.26    1.42
  -7   4   6  203.76    8.44
  -7   4   6  197.54    8.88
  -7   4   6  200.30    9.23
  -7   4   6  190.97    9.33
  -7   4   6  192.54    8.66
  -7   4   5  163.57    8.14
  -7   4   5  167.14    8.53
  -7   4   5  180.35    7.65
  -7   4   4   17.16    2.47
  -7   4   4   15.06    2.37
  -7   4   4   15.01    1.96
  -7   4   3  162.48    8.21
  -7   4   3  148.09    7.80
  -7   4   3  156.25    6.85
  -7   4   2   28.80    3.27
  -7   4   2   28.38    3.11
  -7   4   2   27.84    2.55
  -7   4   1   31.34    2.70
  -7   4   1   34.65    3.60
  -7   4   0    3.27    0.95
  -7   4   0    2.79    1.25
   7  -4   0    2.79    1.06
  -7   4   0    3.79    1.34
  -7   4  -1  545.42   18.58
  -7   4  -1  545.33   18.78
   7  -4   1  564.47   17.92
  -7   4  -1  548.21   16.85
   7  -4   2  617.97   19.35
  -7   4  -2  646.19   20.77
  -7   4  -2  603.01   19.74
  -7   4  -2  602.86   18.34
  -7   4  -2  614.25   20.10
  -7   4  -3   11.31    1.97
   7  -4   3   13.69    1.95
  -7   4  -3   10.53    1.91
  -7   4  -3   11.49    1.88
   7  -4   4   44.37    3.38
  -7   4  -5  141.52    7.42
   7  -4   5  138.76    6.22
  -7   4  -6    0.88    0.82
  -7   4  -7   17.15    2.03
  -7   4  -8   22.49    1.91
   7  -3 -12    4.53    0.95
  -7   3  12    5.62    0.87
  -7   3  11    4.54    1.15
   7  -3 -11    4.95    1.10
  -7   3  11    4.15    1.01
  -7   3  11    3.83    1.01
  -7   3  11    5.63    1.10
  -7   3  10  169.09    7.63
   7  -3 -10  160.61    7.63
  -7   3  10  170.22    7.31
  -7   3  10  157.61    7.42
  -7   3  10  169.46    7.93
  -7   3   9   88.33    5.17
  -7   3   9   77.60    4.55
  -7   3   9   74.87    5.36
  -7   3   9   75.29    5.13
  -7   3   8    8.54    1.51
  -7   3   8   10.37    1.96
  -7   3   8   12.15    2.15
  -7   3   7   30.33    2.97
  -7   3   7   32.04    3.58
  -7   3   7   39.01    3.27
  -7   3   7   32.79    2.97
  -7   3   7   35.90    3.66
  -7   3   7   30.56    2.86
  -7   3   7   32.53    2.88
  -7   3   7   36.84    3.60
  -7   3   6  195.60    8.79
  -7   3   6  183.17    7.80
  -7   3   6  176.50    8.71
  -7   3   6  172.67    8.03
  -7   3   6  177.75    8.92
  -7   3   6  185.16    8.52
  -7   3   6  193.21    8.47
  -7   3   5  106.28    6.48
  -7   3   5  108.77    6.39
  -7   3   5  103.69    6.03
  -7   3   5  110.42    6.32
  -7   3   5  110.52    5.56
  -7   3   4    2.22    0.96
  -7   3   4    3.85    1.19
  -7   3   4    1.83    0.89
  -7   3   4    1.50    0.78
  -7   3   3  548.54   16.58
  -7   3   3  544.95   18.25
  -7   3   3  536.01   18.28
  -7   3   2  455.48   14.05
  -7   3   2  457.53   15.83
  -7   3   2  428.70   15.83
  -7   3   1  114.77    5.75
  -7   3   1  110.94    6.25
  -7   3   1  108.18    5.06
  -7   3   0   39.03    3.55
  -7   3   0   30.38    3.30
  -7   3  -1   55.77    4.40
   7  -3   1   54.23    3.90
  -7   3  -2   42.23    3.85
  -7   3  -2   43.20    3.91
   7  -3   2   39.80    3.28
  -7   3  -2   42.00    3.69
  -7   3  -3    0.22    0.87
  -7   3  -3    1.88    1.00
  -7   3  -3    0.54    0.71
  -7   3  -3   -0.26    0.91
  -7   3  -3    0.50    0.90
   7  -3   3    0.19    0.57
  -7   3  -4    3.02    1.09
  -7   3  -4    4.90    1.44
   7  -3   4    6.59    1.33
  -7   3  -4    5.28    1.34
  -7   3  -4    4.73    1.15
  -7   3  -4    3.48    1.19
  -7   3  -4    5.01    1.24
  -7   3  -5  124.87    6.97
  -7   3  -5  129.23    7.16
  -7   3  -6  180.19    8.38
  -7   3  -6  176.88    8.41
  -7   3  -7   50.80    3.74
  -7   3  -7   50.21    3.82
  -7   3  -8   -0.15    0.44
  -7   3  -8    0.56    0.45
  -7   3  -9    1.40    0.49
  -7   2  12   42.25    2.57
  -7   2  11   19.37    2.11
  -7   2  11   22.86    2.10
   7  -2 -11   23.03    2.34
  -7   2  11   20.57    1.97
  -7   2  11   22.15    2.19
  -7   2  10   91.92    5.46
  -7   2  10   88.04    5.26
  -7   2  10   87.22    4.92
   7  -2 -10   97.87    5.52
  -7   2  10   93.89    5.25
  -7   2   9    8.61    1.75
  -7   2   9    5.16    1.42
  -7   2   9    7.18    1.57
  -7   2   9    5.85    1.36
   7  -2  -9    7.84    1.72
  -7   2   8   13.15    2.27
  -7   2   8    8.87    1.51
   7  -2  -8    9.22    1.85
  -7   2   8    9.32    1.94
  -7   2   8    9.15    1.89
  -7   2   8    9.99    1.88
  -7   2   7  173.32    8.83
  -7   2   7  155.08    7.82
  -7   2   7  153.09    8.36
  -7   2   7  164.99    7.21
  -7   2   6  269.63    9.97
  -7   2   6  268.29   10.67
  -7   2   6  258.72   11.65
  -7   2   6  266.75   11.75
  -7   2   6  281.84   10.86
  -7   2   6  267.52   10.41
  -7   2   6  277.30   11.07
  -7   2   6  273.59   10.39
  -7   2   6  255.22   10.53
  -7   2   5  308.58   12.09
  -7   2   5  301.61   12.02
  -7   2   5  296.87   12.02
  -7   2   5  308.61   12.69
  -7   2   5  309.56   11.83
  -7   2   5  322.75   12.82
  -7   2   5  307.69   11.90
  -7   2   5  303.42   10.73
  -7   2   4  129.61    6.72
  -7   2   4  129.72    7.20
  -7   2   4  124.37    6.59
  -7   2   4  121.11    7.07
  -7   2   4  123.81    5.69
  -7   2   4  131.53    6.94
  -7   2   3  131.89    6.91
  -7   2   3  134.03    7.27
  -7   2   3  133.15    6.76
  -7   2   3  128.92    7.05
  -7   2   2    0.42    0.56
  -7   2   2   -0.24    0.58
  -7   2   2    0.26    0.68
  -7   2   2   -0.22    0.54
  -7   2   1   16.46    2.19
  -7   2   1   19.71    2.29
  -7   2   1   23.51    2.76
  -7   2   0   22.86    2.90
  -7   2   0   24.02    2.86
  -7   2   0   24.22    2.37
  -7   2  -1  282.13   11.55
   7  -2   1  268.06   10.03
  -7   2  -1  284.38   11.17
  -7   2  -1  270.58   11.16
  -7   2  -1  275.24   11.39
  -7   2  -2   55.93    4.45
  -7   2  -2   51.58    4.40
   7  -2   2   48.55    3.52
  -7   2  -2   60.27    4.53
  -7   2  -2   55.15    4.19
  -7   2  -2   49.00    4.10
  -7   2  -3   10.76    1.96
  -7   2  -3   12.57    2.00
  -7   2  -3   11.30    2.07
  -7   2  -3   10.87    2.03
  -7   2  -3    7.89    1.78
  -7   2  -3   11.82    1.92
  -7   2  -4   24.71    2.65
  -7   2  -4   19.82    2.53
  -7   2  -4   25.19    2.83
  -7   2  -4   28.27    2.77
  -7   2  -4   28.37    2.78
  -7   2  -4   28.22    3.33
  -7   2  -4   26.12    3.02
  -7   2  -5    8.54    1.89
  -7   2  -5    4.40    1.18
  -7   2  -5    5.99    1.52
  -7   2  -6  155.78    8.24
  -7   2  -6  163.48    8.07
  -7   2  -7   34.76    3.44
  -7   2  -7   34.22    3.24
  -7   2  -8   60.12    4.25
  -7   2  -8   59.72    3.95
  -7   2  -9  106.87    5.20
  -7   1  12  116.09    4.72
  -7   1  11    7.74    1.22
  -7   1  11    9.95    1.54
   7  -1 -11    7.82    1.32
  -7   1  10  112.05    5.61
  -7   1  10  110.58    5.60
  -7   1  10  117.70    6.28
   7  -1 -10  121.44    6.18
  -7   1  10  112.38    5.71
  -7   1   9  178.08    8.47
  -7   1   9  177.87    8.91
  -7   1   9  189.81    8.35
  -7   1   9  197.11    8.68
  -7   1   8    6.48    1.63
  -7   1   8    4.92    1.37
  -7   1   8    3.83    1.19
  -7   1   8    3.47    1.33
   7  -1  -8    3.10    1.25
  -7   1   7   14.01    1.82
  -7   1   7   14.49    2.39
  -7   1   7   13.25    2.38
  -7   1   7   14.53    2.40
  -7   1   6   33.66    2.81
  -7   1   6   40.66    3.92
  -7   1   6   36.91    3.08
  -7   1   6   39.71    3.18
  -7   1   6   39.14    3.98
  -7   1   6   30.70    3.01
  -7   1   6   36.40    3.20
  -7   1   6   36.91    3.74
  -7   1   6   38.86    3.31
  -7   1   5  186.27    8.97
  -7   1   5  188.89    8.45
  -7   1   5  164.79    7.83
  -7   1   5  173.50    8.95
  -7   1   5  183.88    8.15
  -7   1   5  182.27    8.03
  -7   1   5  183.93    7.25
  -7   1   5  169.85    8.17
  -7   1   5  178.79    8.31
  -7   1   4    6.98    1.39
  -7   1   4    9.20    1.79
  -7   1   4    9.20    1.78
  -7   1   4    8.43    1.52
  -7   1   4    7.07    1.48
  -7   1   4    8.13    1.67
  -7   1   4    9.11    1.92
  -7   1   4    8.10    1.44
  -7   1   4    5.44    1.45
  -7   1   4    9.54    1.98
  -7   1   4    8.64    1.71
  -7   1   3   10.50    1.71
  -7   1   3   13.53    2.22
  -7   1   3   10.97    1.69
  -7   1   3   10.59    1.89
  -7   1   3   12.86    2.13
  -7   1   3   13.49    1.94
  -7   1   3   10.68    1.92
  -7   1   3   12.38    2.08
  -7   1   3   12.54    2.13
  -7   1   3   13.97    2.23
  -7   1   2   84.67    5.63
  -7   1   2   82.48    5.36
  -7   1   2   75.38    4.57
  -7   1   2   70.43    5.27
  -7   1   2   81.76    5.18
  -7   1   2   76.52    5.22
  -7   1   2   73.79    4.71
  -7   1   1  146.59    7.21
  -7   1   1  151.91    7.55
  -7   1   1  160.15    7.05
  -7   1   1  150.75    7.23
  -7   1   1  163.83    7.97
  -7   1   0   60.51    4.75
  -7   1   0   61.02    4.83
  -7   1   0   58.76    3.89
  -7   1  -1    0.55    0.89
  -7   1  -1    3.70    1.16
  -7   1  -1    1.22    0.75
  -7   1  -1    0.82    0.84
  -7   1  -1    1.53    0.66
  -7   1  -2   29.70    3.19
  -7   1  -2   24.05    2.83
  -7   1  -2   30.46    3.12
  -7   1  -2   24.72    3.06
  -7   1  -2   24.96    3.02
  -7   1  -2   22.08    2.94
  -7   1  -2   25.79    2.76
  -7   1  -3   49.84    4.00
  -7   1  -3   50.87    4.33
  -7   1  -3   56.60    4.22
  -7   1  -3   53.80    4.11
  -7   1  -3   52.22    4.31
  -7   1  -3   44.62    4.02
  -7   1  -3   52.19    4.33
  -7   1  -3   47.51    3.40
  -7   1  -4   70.66    4.93
  -7   1  -4   85.96    5.01
  -7   1  -4   68.60    5.23
  -7   1  -4   75.80    4.74
  -7   1  -4   76.77    4.81
  -7   1  -4   69.85    4.88
  -7   1  -4   69.06    4.32
  -7   1  -4   71.26    4.89
  -7   1  -4   64.20    4.70
  -7   1  -5   12.05    1.78
  -7   1  -5   13.94    1.83
  -7   1  -5   11.86    2.00
  -7   1  -5   13.31    1.79
  -7   1  -5    7.37    1.76
  -7   1  -6   40.96    3.66
  -7   1  -6   43.73    3.48
  -7   1  -6   40.48    4.09
  -7   1  -6   40.14    3.63
  -7   1  -7   41.70    3.99
  -7   1  -7   40.02    3.27
  -7   1  -7   41.59    3.54
  -7   1  -8    9.87    1.87
  -7   1  -9   81.90    5.05
  -7   1 -10  111.68    5.27
  -7   1 -10  106.78    4.42
  -7   0  12   62.03    2.92
   7   0 -11   32.59    2.43
  -7   0  11   29.77    2.48
  -7   0  11   33.99    2.39
  -7   0  10    2.45    0.82
   7   0 -10    0.88    0.69
  -7   0  10    0.82    0.73
  -7   0  10    0.56    0.55
  -7   0   9   37.03    3.20
  -7   0   9   36.51    3.17
   7   0  -9   39.69    3.41
  -7   0   9   40.21    3.77
  -7   0   9   38.71    3.18
  -7   0   8    1.80    0.91
  -7   0   8    1.94    0.94
   7   0  -8    3.64    1.31
  -7   0   8    2.86    1.15
  -7   0   8    3.12    1.15
  -7   0   7   25.04    3.03
  -7   0   7   21.65    2.70
  -7   0   7   21.78    3.00
  -7   0   6    1.77    0.94
  -7   0   6    2.81    1.21
  -7   0   6    0.92    0.70
  -7   0   5  131.09    6.49
  -7   0   5  123.97    7.30
  -7   0   5  129.70    6.46
  -7   0   5  120.87    6.51
  -7   0   5  139.76    6.96
  -7   0   5  134.20    7.14
  -7   0   5  139.85    6.91
  -7   0   5  137.33    6.88
  -7   0   5  140.37    6.62
  -7   0   4  247.74   10.07
  -7   0   4  242.10   10.36
  -7   0   4  266.12   10.31
  -7   0   4  263.93   10.35
  -7   0   4  264.58   10.76
  -7   0   4  266.45   10.72
  -7   0   4  264.33   10.71
  -7   0   4  237.68   10.04
  -7   0   3   72.69    4.26
  -7   0   3   87.33    5.27
  -7   0   3   76.34    5.19
  -7   0   3   79.50    5.35
  -7   0   3   76.26    5.03
  -7   0   3   84.22    5.20
  -7   0   3   77.60    5.27
  -7   0   3   80.57    5.41
  -7   0   3   73.82    4.66
  -7   0   3   72.75    4.85
  -7   0   2  288.90   10.25
  -7   0   2  293.22   11.62
  -7   0   2  282.21   11.56
  -7   0   2  309.91   12.16
  -7   0   2  278.31   11.12
  -7   0   2  281.51   11.86
  -7   0   2  301.81   11.38
  -7   0   2  302.97   12.10
  -7   0   2  316.92   11.77
  -7   0   1  362.48   13.66
  -7   0   1  372.59   13.32
  -7   0   1  386.26   13.52
  -7   0   1  360.55   13.55
  -7   0   1  379.15   13.70
  -7   0   1  390.22   13.85
  -7   0   1  366.62   12.23
  -7   0   0  206.63    9.52
  -7   0   0  199.25    9.42
  -7   0   0  207.30    8.52
  -7   0   0  212.89    8.90
  -7   0   0  192.34    8.89
  -7   0   0  177.89    8.76
  -7   0   0  208.35    9.56
  -7   0  -1    8.25    1.83
  -7   0  -1    9.41    1.92
  -7   0  -1   10.33    1.56
  -7   0  -1    6.65    1.47
  -7   0  -1   23.76    2.72
  -7   0  -1   21.46    2.61
  -7   0  -1   15.02    2.36
  -7   0  -1    8.64    1.67
  -7   0  -2    2.55    1.03
  -7   0  -2    2.60    1.08
  -7   0  -2    0.79    0.90
  -7   0  -2    0.30    0.48
  -7   0  -2    1.86    0.95
  -7   0  -2    2.37    1.06
  -7   0  -3   28.44    2.97
  -7   0  -3   28.22    3.13
  -7   0  -3   30.49    2.93
  -7   0  -3   27.35    3.10
  -7   0  -3   29.72    3.26
  -7   0  -3   25.91    2.85
  -7   0  -3   28.67    3.02
  -7   0  -4   28.29    3.06
  -7   0  -4   32.36    3.07
  -7   0  -4   29.98    3.18
  -7   0  -4   30.93    3.20
  -7   0  -4   29.77    2.98
  -7   0  -4   23.58    2.68
  -7   0  -4   33.42    3.11
  -7   0  -4   33.62    3.52
  -7   0  -5   22.13    2.99
  -7   0  -5   23.80    2.66
  -7   0  -5   25.11    2.56
  -7   0  -5   22.56    2.41
  -7   0  -5   24.61    2.55
  -7   0  -5   24.50    2.97
  -7   0  -5   26.43    2.80
  -7   0  -6   74.15    4.74
  -7   0  -6   75.42    5.11
  -7   0  -6   67.54    5.39
  -7   0  -7   75.84    4.73
  -7   0  -7   78.04    5.76
  -7   0  -7   80.96    4.92
  -7   0  -8   60.18    4.91
  -7   0  -9    6.24    1.32
  -7   0  -9    7.17    1.64
  -7   0 -10    4.19    0.92
  -7   0 -10    4.60    1.18
  -7   0 -11    4.26    0.91
   7   1 -10    0.40    0.43
  -7  -1  10    0.29    0.47
   7   1  -9   -0.18    0.55
  -7  -1   9   -0.16    0.50
   7   1  -8    1.50    0.86
  -7  -1   8    2.82    1.12
  -7  -1   7   18.69    2.58
  -7  -1   7   17.64    2.66
  -7  -1   7   17.40    2.30
   7   1  -7   17.13    2.39
  -7  -1   7   15.40    2.09
  -7  -1   6    2.41    1.21
  -7  -1   6    0.65    0.66
  -7  -1   6    1.63    0.97
  -7  -1   6    1.63    0.94
  -7  -1   6    0.48    0.74
  -7  -1   6    0.98    0.76
  -7  -1   5   55.66    4.16
  -7  -1   5   62.39    4.23
  -7  -1   5   53.47    3.95
  -7  -1   5   50.32    4.53
  -7  -1   5   50.01    4.20
  -7  -1   5   60.78    4.22
  -7  -1   5   61.08    4.37
  -7  -1   5   53.76    4.52
  -7  -1   4  403.00   13.83
  -7  -1   4  397.35   14.23
  -7  -1   4  404.27   14.24
  -7  -1   4  361.49   13.47
  -7  -1   4  402.76   13.90
  -7  -1   4  395.14   15.08
  -7  -1   4  389.24   13.97
  -7  -1   4  414.25   14.07
  -7  -1   4  387.68   14.81
  -7  -1   3  220.70    9.14
  -7  -1   3  250.12   10.25
  -7  -1   3  236.20    9.34
  -7  -1   3  234.03   10.05
  -7  -1   3  237.57   10.04
  -7  -1   3  229.04    9.68
  -7  -1   3  230.51    9.57
  -7  -1   3  223.06   10.16
  -7  -1   3  217.18    9.43
  -7  -1   3  225.55    9.48
  -7  -1   2   40.70    3.17
  -7  -1   2   41.57    3.73
  -7  -1   2   39.23    3.72
  -7  -1   2   38.67    3.38
  -7  -1   2   41.28    3.56
  -7  -1   2   32.46    3.32
  -7  -1   2   35.11    3.31
  -7  -1   2   37.11    3.59
  -7  -1   2   39.68    3.75
  -7  -1   2   39.62    3.72
  -7  -1   2   40.21    3.55
  -7  -1   2   36.96    3.35
  -7  -1   1  204.42    8.93
  -7  -1   1  211.19    9.46
  -7  -1   1  183.90    8.61
  -7  -1   1  207.52    9.06
  -7  -1   1  210.64    8.97
  -7  -1   1  184.06    8.96
  -7  -1   1  177.21    8.56
  -7  -1   1  201.68    9.37
  -7  -1   1  193.78    8.68
  -7  -1   1  194.78    8.68
  -7  -1   1  176.33    8.29
  -7  -1   0   36.56    2.80
  -7  -1   0   39.06    3.51
  -7  -1   0   34.84    3.36
  -7  -1   0   33.28    3.33
  -7  -1   0   35.70    3.25
  -7  -1   0   31.25    2.72
  -7  -1   0   34.35    3.42
  -7  -1   0   32.00    3.14
  -7  -1  -1    0.80    0.81
  -7  -1  -1    0.89    0.72
  -7  -1  -1    1.56    0.83
  -7  -1  -1    0.57    0.62
  -7  -1  -1    0.27    0.77
  -7  -1  -1    0.80    0.91
  -7  -1  -2    1.87    1.00
  -7  -1  -2    0.23    0.62
  -7  -1  -2    1.20    0.64
  -7  -1  -2    0.68    0.60
  -7  -1  -2    0.26    0.63
  -7  -1  -2    0.23    0.56
  -7  -1  -2   -0.24    0.72
  -7  -1  -2    0.53    0.86
  -7  -1  -2    0.77    0.78
  -7  -1  -2    0.92    0.93
  -7  -1  -3  817.34   25.71
  -7  -1  -3  850.65   25.41
  -7  -1  -3  807.20   25.13
  -7  -1  -3  866.38   25.80
  -7  -1  -3  844.86   23.67
  -7  -1  -3  872.73   25.50
  -7  -1  -3  825.42   25.85
  -7  -1  -3  828.66   25.91
  -7  -1  -3  784.70   25.60
  -7  -1  -4  688.73   22.53
  -7  -1  -4  741.82   23.21
  -7  -1  -4  739.72   22.30
  -7  -1  -4  755.13   22.40
  -7  -1  -4  732.93   22.20
  -7  -1  -4  685.81   22.99
  -7  -1  -4  687.36   22.62
  -7  -1  -5  345.29   13.29
  -7  -1  -5  382.78   13.08
  -7  -1  -5  391.06   13.19
  -7  -1  -5  379.90   12.92
  -7  -1  -5  353.11   13.38
  -7  -1  -5  362.13   14.00
  -7  -1  -6    2.77    0.91
  -7  -1  -6    4.44    1.36
  -7  -1  -7   21.95    2.59
  -7  -1  -8    8.02    1.89
  -7  -1  -9    8.44    1.57
  -7  -1  -9    8.43    1.90
  -7  -1 -10   79.93    4.33
  -7  -1 -10   82.63    5.26
  -7  -1 -11   87.55    3.72
  -7  -1 -11   96.74    5.04
  -7  -2  11    8.65    0.95
  -7  -2  10   10.08    1.38
  -7  -2   9    1.94    0.84
  -7  -2   9    2.29    0.83
  -7  -2   8   55.99    3.87
  -7  -2   8   60.80    4.04
  -7  -2   7  148.51    7.27
  -7  -2   7  139.72    6.33
  -7  -2   7  138.32    7.14
  -7  -2   7  148.12    7.33
   7   2  -7  151.91    7.00
  -7  -2   7  147.25    7.85
  -7  -2   6   47.79    3.96
  -7  -2   6   50.07    4.20
  -7  -2   6   43.52    3.50
  -7  -2   6   56.46    4.42
  -7  -2   6   44.29    4.23
   7   2  -6   48.00    3.81
  -7  -2   5   11.04    2.02
  -7  -2   5    9.04    1.88
  -7  -2   5    7.70    1.59
  -7  -2   5   10.85    1.87
  -7  -2   5    9.50    1.95
  -7  -2   4   19.98    2.51
  -7  -2   4   20.67    2.54
  -7  -2   4   18.00    2.61
  -7  -2   4   21.94    2.81
  -7  -2   4   19.73    2.53
  -7  -2   4   21.08    2.86
  -7  -2   4   20.76    2.57
  -7  -2   3   25.23    2.96
  -7  -2   3   23.76    2.58
  -7  -2   3   25.18    2.91
  -7  -2   3   26.03    2.75
  -7  -2   3   25.75    3.08
  -7  -2   3   24.17    2.96
  -7  -2   3   22.23    2.67
  -7  -2   3   24.59    2.66
  -7  -2   3   29.52    3.24
  -7  -2   2    0.22    0.74
  -7  -2   2    0.37    0.66
  -7  -2   2    0.24    0.64
  -7  -2   2    0.46    0.70
  -7  -2   2   -0.23    0.66
  -7  -2   2    0.68    0.81
  -7  -2   2    0.77    0.82
  -7  -2   2    0.52    0.79
  -7  -2   2    0.23    0.60
  -7  -2   1  658.51   21.27
  -7  -2   1  643.37   20.71
  -7  -2   1  628.75   19.44
  -7  -2   1  667.69   20.99
  -7  -2   1  658.41   21.02
  -7  -2   1  668.30   21.67
  -7  -2   1  648.76   20.91
  -7  -2   1  669.97   21.22
  -7  -2   1  674.57   21.07
  -7  -2   1  674.14   21.78
  -7  -2   1  690.58   20.33
  -7  -2   0  259.17    9.58
  -7  -2   0  271.79   10.97
  -7  -2   0  260.27   10.83
  -7  -2   0  264.84    9.84
  -7  -2   0  251.15   10.75
  -7  -2   0  252.80   10.67
  -7  -2   0  267.38   10.49
  -7  -2   0  245.63   10.55
  -7  -2   0  271.70   10.72
  -7  -2  -1  345.99   13.27
  -7  -2  -1  341.76   13.65
  -7  -2  -1  300.72   12.60
  -7  -2  -1  339.07   13.49
  -7  -2  -1  351.04   12.22
  -7  -2  -1  354.23   13.08
  -7  -2  -1  358.88   12.80
  -7  -2  -1  363.37   12.75
  -7  -2  -1  363.58   12.11
  -7  -2  -2  115.69    6.06
  -7  -2  -2  111.29    6.66
  -7  -2  -2  106.46    6.67
  -7  -2  -2  111.96    5.57
  -7  -2  -2  118.62    6.56
  -7  -2  -2  110.40    6.32
  -7  -2  -2  109.32    6.33
  -7  -2  -2  115.83    6.24
  -7  -2  -2  124.50    6.11
  -7  -2  -2  106.87    6.60
  -7  -2  -3    5.89    1.58
  -7  -2  -3    4.34    1.44
  -7  -2  -3    4.46    1.10
  -7  -2  -3    6.80    1.62
  -7  -2  -3    3.80    1.26
  -7  -2  -3    4.48    1.32
  -7  -2  -3    6.87    1.29
  -7  -2  -3    5.08    1.38
  -7  -2  -3    2.32    1.10
  -7  -2  -4  103.39    5.32
  -7  -2  -4  102.17    6.10
  -7  -2  -4  102.75    5.90
  -7  -2  -4  106.60    6.04
  -7  -2  -4   96.61    6.07
  -7  -2  -4  104.81    6.37
  -7  -2  -4   97.07    6.23
  -7  -2  -5   -0.25    1.09
  -7  -2  -5    0.18    0.51
  -7  -2  -5    0.27    0.59
  -7  -2  -5    2.31    0.93
  -7  -2  -5    1.33    0.91
  -7  -2  -5   -0.24    1.05
  -7  -2  -6   21.62    2.97
  -7  -2  -6   18.56    2.20
  -7  -2  -6   18.67    2.36
  -7  -2  -6   26.18    2.95
  -7  -2  -7  256.34   10.35
  -7  -2  -7  259.35   11.55
  -7  -2  -7  245.31   10.68
  -7  -2  -7  236.83    9.36
  -7  -2  -8  291.52   11.66
  -7  -2  -8  289.19   12.57
  -7  -2  -9   50.00    3.84
  -7  -2 -10    9.28    1.46
  -7  -2 -11   10.71    1.26
  -7  -2 -12   37.04    2.61
  -7  -3   9   13.92    1.65
  -7  -3   8   25.53    2.60
  -7  -3   8   20.18    2.23
  -7  -3   7  148.03    7.43
  -7  -3   7  140.74    6.78
  -7  -3   7  142.39    7.19
  -7  -3   7  149.18    6.36
  -7  -3   7  153.89    7.17
  -7  -3   6   13.98    2.24
  -7  -3   6   21.01    2.65
  -7  -3   6   21.53    2.43
  -7  -3   6   19.17    2.58
  -7  -3   6   19.29    2.49
  -7  -3   5   24.45    3.02
  -7  -3   5   28.69    2.94
  -7  -3   5   24.07    3.04
  -7  -3   5   24.03    2.98
  -7  -3   5   22.63    2.73
  -7  -3   4   31.15    3.04
  -7  -3   4   27.86    3.22
  -7  -3   4   25.46    2.77
  -7  -3   4   29.86    3.08
  -7  -3   4   27.29    3.27
  -7  -3   4   26.68    3.20
  -7  -3   4   25.53    2.81
  -7  -3   3  185.69    8.54
  -7  -3   3  185.50    8.69
  -7  -3   3  165.16    8.15
  -7  -3   3  160.87    7.58
  -7  -3   3  172.60    8.78
  -7  -3   3  160.28    8.08
  -7  -3   3  169.96    8.67
  -7  -3   3  171.86    7.84
  -7  -3   2  391.79   13.78
  -7  -3   2  387.60   14.59
  -7  -3   2  397.83   14.08
  -7  -3   2  419.91   14.98
  -7  -3   2  393.37   14.29
  -7  -3   2  402.95   14.54
  -7  -3   2  390.16   14.96
  -7  -3   2  383.70   13.48
  -7  -3   2  386.51   14.75
  -7  -3   1   97.91    5.09
  -7  -3   1   94.36    5.63
  -7  -3   1   90.26    5.74
  -7  -3   1  105.48    6.35
  -7  -3   1  104.40    6.04
  -7  -3   1   83.80    5.53
  -7  -3   1  101.02    5.72
  -7  -3   1  104.71    6.42
  -7  -3   1   93.90    5.52
  -7  -3   0   27.76    3.09
  -7  -3   0   31.45    3.10
  -7  -3   0   29.46    3.11
  -7  -3   0   30.36    3.26
  -7  -3   0   33.74    3.59
  -7  -3   0   28.25    3.27
  -7  -3   0   31.21    2.69
  -7  -3   0   29.23    2.81
  -7  -3   0   27.84    3.07
  -7  -3   0   27.03    2.78
  -7  -3  -1  101.20    5.92
  -7  -3  -1  114.73    5.53
  -7  -3  -1   98.36    5.88
  -7  -3  -1   97.96    6.07
  -7  -3  -1  113.31    6.82
  -7  -3  -1  110.12    5.72
  -7  -3  -1  113.99    5.73
  -7  -3  -1  130.27    7.01
  -7  -3  -1  113.54    5.89
  -7  -3  -1  105.12    6.11
  -7  -3  -2    9.66    1.79
  -7  -3  -2    8.01    1.56
  -7  -3  -2   10.40    1.86
  -7  -3  -2   10.82    2.07
  -7  -3  -2    7.36    1.33
  -7  -3  -2    8.03    1.55
  -7  -3  -2    8.66    1.55
  -7  -3  -2    8.55    1.54
  -7  -3  -2   10.68    2.09
  -7  -3  -3  204.59    8.71
  -7  -3  -3  186.39    8.63
  -7  -3  -3  185.91    9.27
  -7  -3  -3  191.46    8.69
  -7  -3  -3  211.61    9.84
  -7  -3  -3  181.25    9.23
  -7  -3  -3  195.58    8.95
  -7  -3  -3  205.27    9.05
  -7  -3  -3  198.91    8.34
  -7  -3  -4  325.06   13.24
  -7  -3  -4  337.04   12.55
  -7  -3  -4  337.51   12.20
  -7  -3  -4  355.44   13.06
  -7  -3  -4  343.52   12.81
  -7  -3  -4  341.65   13.53
  -7  -3  -4  319.43   13.29
  -7  -3  -5    5.97    1.32
  -7  -3  -5    5.24    1.47
  -7  -3  -5    3.89    1.22
  -7  -3  -5    7.08    1.68
  -7  -3  -5    6.63    1.74
  -7  -3  -6   27.76    2.77
  -7  -3  -6   21.16    2.65
  -7  -3  -6   19.81    2.71
  -7  -3  -6   22.65    2.71
  -7  -3  -6   26.72    3.10
  -7  -3  -6   20.54    2.80
  -7  -3  -7   12.91    2.21
  -7  -3  -7   12.47    2.05
  -7  -3  -7   10.54    1.76
  -7  -3  -7    8.99    1.94
  -7  -3  -8  238.56   10.36
  -7  -3  -8  240.91    9.62
  -7  -3  -8  237.30   10.86
  -7  -3  -9   48.28    4.26
  -7  -3  -9   44.06    3.72
  -7  -3 -10    0.25    0.66
  -7  -3 -10    0.18    0.57
  -7  -3 -11   29.72    2.89
  -7  -3 -11   30.13    2.27
  -7  -3 -12   52.11    3.22
   7   3  12   42.00    2.24
  -7  -4   9    1.90    0.49
  -7  -4   8   89.12    4.52
  -7  -4   7  262.01    9.15
  -7  -4   7  278.49   10.42
  -7  -4   7  261.56    9.86
  -7  -4   6   93.86    5.06
  -7  -4   6   90.99    5.65
  -7  -4   6   87.29    5.21
  -7  -4   6   84.36    5.05
  -7  -4   6   99.05    5.52
  -7  -4   5   46.83    3.70
  -7  -4   5   43.80    4.10
  -7  -4   5   43.97    3.66
  -7  -4   5   39.16    3.60
  -7  -4   5   40.69    3.60
  -7  -4   4   10.55    1.73
  -7  -4   4    9.64    1.93
  -7  -4   4    9.48    1.94
  -7  -4   4    7.35    1.53
  -7  -4   4   11.58    1.90
  -7  -4   4   10.95    1.93
  -7  -4   3    1.65    0.86
  -7  -4   3    2.37    1.15
  -7  -4   3    1.11    0.99
  -7  -4   3    2.36    0.95
  -7  -4   3    3.25    1.12
  -7  -4   3    1.89    0.96
  -7  -4   3    2.92    1.05
  -7  -4   3    1.25    0.93
  -7  -4   3    1.91    0.96
  -7  -4   2   64.41    4.87
  -7  -4   2   72.04    4.78
  -7  -4   2   70.64    4.54
  -7  -4   2   72.29    4.88
  -7  -4   2   67.87    5.12
  -7  -4   2   74.66    5.31
  -7  -4   2   62.19    4.30
  -7  -4   2   65.77    5.19
  -7  -4   2   71.81    4.61
  -7  -4   2   67.75    5.17
  -7  -4   1  155.09    8.24
  -7  -4   1  182.98    8.91
  -7  -4   1  160.64    7.52
  -7  -4   1  162.82    7.73
  -7  -4   1  156.23    8.37
  -7  -4   1  165.14    8.16
  -7  -4   1  154.08    7.90
  -7  -4   1  159.42    7.66
  -7  -4   1  173.22    8.07
  -7  -4   1  154.85    7.09
  -7  -4   1  165.37    7.11
  -7  -4   0  237.45    9.41
  -7  -4   0  247.57    9.51
  -7  -4   0  260.32   10.48
  -7  -4   0  254.20   11.35
  -7  -4   0  245.65   10.79
  -7  -4   0  242.36   10.01
  -7  -4   0  258.69   11.48
  -7  -4   0  269.28   10.51
  -7  -4  -1  415.69   14.46
  -7  -4  -1  423.69   14.10
  -7  -4  -1  421.63   15.61
  -7  -4  -1  396.71   14.03
  -7  -4  -1  419.02   15.14
  -7  -4  -1  423.63   14.76
  -7  -4  -1  392.14   14.87
  -7  -4  -1  408.40   13.79
  -7  -4  -1  400.17   14.69
  -7  -4  -2  311.08   11.51
  -7  -4  -2  275.66   10.69
  -7  -4  -2  289.86   11.19
  -7  -4  -2  286.63   12.49
  -7  -4  -2  308.38   11.85
  -7  -4  -2  292.71   11.71
  -7  -4  -2  297.29   11.41
  -7  -4  -2  292.41   10.94
  -7  -4  -2  291.46   12.64
  -7  -4  -3    0.61    0.80
  -7  -4  -3    0.65    0.62
  -7  -4  -3    0.21    0.50
  -7  -4  -3    0.92    0.75
  -7  -4  -3    0.24    0.68
  -7  -4  -3    1.74    0.80
  -7  -4  -3    0.30    0.86
  -7  -4  -3   -0.24    0.68
  -7  -4  -3    0.88    0.89
  -7  -4  -3    0.38    0.65
  -7  -4  -4  292.53   12.65
  -7  -4  -4  300.81   12.02
  -7  -4  -4  314.65   12.02
  -7  -4  -4  291.35   11.68
  -7  -4  -4  294.34   12.60
  -7  -4  -4  297.21   12.67
  -7  -4  -4  310.35   11.70
  -7  -4  -4  304.19   11.37
  -7  -4  -5   17.94    2.72
  -7  -4  -5   13.57    2.40
  -7  -4  -5   15.00    2.14
  -7  -4  -5   15.99    2.21
  -7  -4  -5   14.32    2.42
  -7  -4  -5   10.40    1.82
  -7  -4  -6   -0.28    0.79
  -7  -4  -6    0.27    0.71
  -7  -4  -6    0.26    0.56
  -7  -4  -6    0.82    0.76
  -7  -4  -6    0.77    0.73
  -7  -4  -6    0.23    0.55
  -7  -4  -6    2.94    1.09
  -7  -4  -7    0.88    0.75
  -7  -4  -7    1.15    0.78
  -7  -4  -7    0.27    0.64
  -7  -4  -7    0.50    0.90
  -7  -4  -7    1.30    0.93
  -7  -4  -8   89.21    5.48
  -7  -4  -8  100.74    6.08
  -7  -4  -8   98.05    6.13
  -7  -4  -8   96.46    5.52
  -7  -4  -9  573.66   18.23
  -7  -4  -9  556.19   17.71
  -7  -4  -9  516.40   18.42
  -7  -4 -10  174.23    7.51
  -7  -4 -10  178.58    7.37
  -7  -4 -10  166.95    8.07
  -7  -4 -11    0.75    0.49
  -7  -4 -11    0.76    0.64
  -7  -4 -12   70.16    3.82
  -7  -5   7  138.46    5.99
  -7  -5   7  112.93    4.74
  -7  -5   6   38.37    2.88
  -7  -5   6   37.80    3.33
  -7  -5   5    5.48    1.29
  -7  -5   5    6.28    1.56
  -7  -5   4    8.15    1.61
  -7  -5   4    8.09    1.84
  -7  -5   4    7.50    1.59
  -7  -5   3  129.02    7.14
  -7  -5   3  117.95    7.24
  -7  -5   3  133.98    7.07
  -7  -5   3  122.93    6.40
  -7  -5   3  129.24    6.65
  -7  -5   2  206.80    9.44
  -7  -5   2  215.07    9.57
  -7  -5   2  207.75    8.65
  -7  -5   2  210.81    9.10
  -7  -5   2  180.72    9.21
  -7  -5   2  195.79    8.62
  -7  -5   1   31.73    3.18
  -7  -5   1   30.31    3.43
  -7  -5   1   29.02    3.36
  -7  -5   1   27.31    3.13
  -7  -5   1   24.92    2.78
  -7  -5   1   26.87    3.21
  -7  -5   1   31.07    2.91
  -7  -5   0   11.35    1.97
  -7  -5   0    9.75    2.14
  -7  -5   0   12.38    2.08
  -7  -5   0    7.74    1.80
  -7  -5   0    6.93    1.34
  -7  -5   0    9.16    1.77
  -7  -5   0    8.62    1.92
  -7  -5   0   10.01    1.74
  -7  -5   0    9.68    1.83
  -7  -5   0    8.13    1.82
  -7  -5   0    8.51    1.54
  -7  -5  -1  100.59    5.81
  -7  -5  -1   95.34    6.44
  -7  -5  -1  108.01    6.95
  -7  -5  -1  102.48    5.68
  -7  -5  -1   98.05    5.56
  -7  -5  -1  102.82    6.80
  -7  -5  -1  100.28    5.98
  -7  -5  -1   97.25    6.19
  -7  -5  -1  103.89    6.06
  -7  -5  -1  108.38    6.24
  -7  -5  -2  114.81    6.16
  -7  -5  -2  109.41    7.25
  -7  -5  -2  113.80    6.32
  -7  -5  -2  114.29    7.50
  -7  -5  -2  129.82    6.91
  -7  -5  -2  111.19    6.13
  -7  -5  -2  123.47    6.58
  -7  -5  -2  116.77    6.50
  -7  -5  -2  123.26    6.83
  -7  -5  -3   21.51    3.01
  -7  -5  -3   17.17    2.82
  -7  -5  -3   19.95    2.61
  -7  -5  -3   23.12    3.21
  -7  -5  -3   28.05    2.80
  -7  -5  -3   21.20    2.68
  -7  -5  -3   25.01    2.75
  -7  -5  -3   21.70    2.61
  -7  -5  -3   20.28    2.36
  -7  -5  -4   46.98    3.47
  -7  -5  -4   50.79    4.70
  -7  -5  -4   46.90    4.08
  -7  -5  -4   44.13    3.48
  -7  -5  -4   53.57    4.08
  -7  -5  -4   51.75    4.06
  -7  -5  -4   46.82    4.05
  -7  -5  -4   40.25    4.21
  -7  -5  -4   52.45    4.66
  -7  -5  -5  155.32    8.42
  -7  -5  -5  161.81    8.64
  -7  -5  -5  155.28    8.49
  -7  -5  -5  159.57    7.84
  -7  -5  -5  156.08    7.74
  -7  -5  -5  156.18    7.08
  -7  -5  -6   -0.27    0.72
  -7  -5  -6   -0.20    0.54
  -7  -5  -6    0.88    0.78
  -7  -5  -6   -0.73    0.69
  -7  -5  -6    0.27    0.88
  -7  -5  -6    0.86    0.88
  -7  -5  -7   29.66    3.13
  -7  -5  -7   25.96    3.11
  -7  -5  -7   27.21    3.03
  -7  -5  -7   27.47    2.72
  -7  -5  -7   36.01    3.27
  -7  -5  -7   36.49    3.63
  -7  -5  -8   24.23    2.77
  -7  -5  -8   20.59    2.50
  -7  -5  -8   25.74    2.77
  -7  -5  -8   20.97    2.71
  -7  -5  -9   82.97    5.24
  -7  -5  -9   98.35    5.57
  -7  -5  -9  100.59    5.75
  -7  -5 -10    2.72    0.94
  -7  -5 -10    4.72    1.11
  -7  -5 -10    5.10    1.18
  -7  -5 -11    2.01    0.68
  -7  -6   6  120.81    5.06
  -7  -6   6  124.73    5.76
  -7  -6   5    7.84    1.52
  -7  -6   5    6.58    1.27
  -7  -6   4    0.99    0.71
  -7  -6   3  103.99    5.86
  -7  -6   3   90.69    5.29
  -7  -6   2  193.56    9.32
  -7  -6   2  184.21    7.74
  -7  -6   2  174.91    7.97
  -7  -6   2  179.21    8.52
  -7  -6   2  172.94    8.27
  -7  -6   1  176.50    8.87
  -7  -6   1  168.30    7.73
  -7  -6   1  168.97    8.33
  -7  -6   1  175.78    7.92
  -7  -6   1  180.41    8.78
  -7  -6   0   45.69    4.38
  -7  -6   0   46.86    4.23
  -7  -6   0   47.24    3.66
  -7  -6   0   44.38    3.96
  -7  -6   0   47.16    3.92
  -7  -6   0   54.39    4.20
  -7  -6  -1   45.37    4.49
  -7  -6  -1   48.10    4.44
  -7  -6  -1   54.33    4.43
  -7  -6  -1   46.79    3.75
  -7  -6  -1   40.02    3.60
  -7  -6  -1   42.56    3.41
  -7  -6  -1   45.56    3.99
  -7  -6  -1   50.39    4.02
  -7  -6  -1   51.86    4.19
  -7  -6  -2   98.77    5.94
  -7  -6  -2   94.32    5.65
  -7  -6  -2   88.53    5.51
  -7  -6  -2   86.78    5.43
  -7  -6  -2   88.09    4.91
  -7  -6  -2   90.08    5.52
  -7  -6  -2   93.41    5.85
  -7  -6  -3    2.23    1.37
  -7  -6  -3    0.22    0.77
  -7  -6  -3    0.47    0.72
  -7  -6  -3   -0.24    0.67
  -7  -6  -3    1.33    1.18
  -7  -6  -3    0.21    0.69
  -7  -6  -3    0.25    0.75
  -7  -6  -4  100.26    6.93
  -7  -6  -4  100.19    6.84
  -7  -6  -4  102.26    6.03
  -7  -6  -4   97.01    5.41
  -7  -6  -4  104.04    5.88
  -7  -6  -4  102.63    6.25
  -7  -6  -4  102.01    6.10
  -7  -6  -4  101.67    5.60
  -7  -6  -4  104.03    6.29
  -7  -6  -5  236.08   11.29
  -7  -6  -5  247.08   11.45
  -7  -6  -5  262.95   10.82
  -7  -6  -5  253.08   10.69
  -7  -6  -5  247.19    9.45
  -7  -6  -5  257.61   10.66
  -7  -6  -6  207.64   10.16
  -7  -6  -6  232.97    9.89
  -7  -6  -6  223.85   10.13
  -7  -6  -6  222.64   10.30
  -7  -6  -6  226.38    9.55
  -7  -6  -7   62.40    4.80
  -7  -6  -7   67.88    4.81
  -7  -6  -7   69.19    5.04
  -7  -6  -7   60.42    4.59
  -7  -6  -7   62.16    4.26
  -7  -6  -8   25.67    2.86
  -7  -6  -8   29.43    2.95
  -7  -6  -8   25.29    2.91
  -7  -6  -9    5.65    1.37
  -7  -6  -9    7.00    1.50
  -7  -6 -10    8.34    1.41
  -7  -6 -10    8.30    1.47
  -7  -6 -11   58.32    3.26
  -7  -6 -11   62.36    3.59
  -7  -6 -12   27.80    2.06
  -7  -7   5   51.82    2.97
  -7  -7   4   27.52    2.45
  -7  -7   3   68.69    4.65
  -7  -7   3   71.09    4.42
  -7  -7   2   59.01    3.54
  -7  -7   2   58.11    4.18
  -7  -7   2   59.54    4.01
  -7  -7   1   37.31    3.06
  -7  -7   1   29.38    2.96
  -7  -7   1   32.60    2.97
  -7  -7   0   18.30    2.30
  -7  -7   0   16.97    2.53
  -7  -7   0   15.69    2.09
  -7  -7   0   15.64    2.26
  -7  -7  -1  115.28    7.10
  -7  -7  -1  118.19    6.31
  -7  -7  -1  120.72    6.44
  -7  -7  -1  106.52    6.32
  -7  -7  -1  113.87    6.42
  -7  -7  -1  106.14    5.69
  -7  -7  -1  108.07    6.18
  -7  -7  -2  229.21    9.99
  -7  -7  -2  230.92    9.79
  -7  -7  -2  235.17   10.86
  -7  -7  -2  232.57    9.78
  -7  -7  -2  239.29    9.72
  -7  -7  -2  240.30   10.07
  -7  -7  -2  207.11    8.78
  -7  -7  -2  233.48    9.69
  -7  -7  -3   17.49    2.52
  -7  -7  -3   24.09    3.22
  -7  -7  -3   16.38    2.23
  -7  -7  -3   17.46    2.31
  -7  -7  -3   14.32    2.10
  -7  -7  -3   19.43    2.52
  -7  -7  -3   14.68    2.68
  -7  -7  -3   15.75    1.92
  -7  -7  -3   16.88    2.36
  -7  -7  -3   14.16    2.27
  -7  -7  -4   22.23    3.24
  -7  -7  -4   23.30    2.38
  -7  -7  -4   18.93    2.36
  -7  -7  -4   25.49    3.28
  -7  -7  -4   24.08    2.63
  -7  -7  -4   26.16    2.99
  -7  -7  -4   21.91    2.80
  -7  -7  -5   46.69    4.42
  -7  -7  -5   50.19    4.12
  -7  -7  -5   50.10    4.23
  -7  -7  -5   43.77    4.29
  -7  -7  -5   42.38    3.35
  -7  -7  -5   46.43    3.93
  -7  -7  -6   45.46    4.28
  -7  -7  -6   52.51    4.24
  -7  -7  -6   55.37    4.12
  -7  -7  -6   50.48    4.42
  -7  -7  -7    1.02    1.02
  -7  -7  -7    1.77    1.02
  -7  -7  -7    1.36    0.79
  -7  -7  -8   21.02    2.60
  -7  -7  -8   21.12    2.53
  -7  -7  -8   20.52    2.57
  -7  -7  -9   88.05    5.08
  -7  -7  -9   79.55    4.79
  -7  -7  -9   73.91    4.77
  -7  -7 -10  130.47    5.87
  -7  -7 -10  127.02    5.97
  -7  -7 -10  125.95    6.09
  -7  -7 -11    4.57    0.95
  -7  -7 -11    8.26    1.25
  -7  -7 -12    0.08    0.27
  -7  -7 -12    0.59    0.35
  -7  -8   4    3.46    0.74
  -7  -8   4    2.28    0.64
  -7  -8   3   38.35    2.71
  -7  -8   2  138.53    5.94
  -7  -8   1  125.92    5.74
  -7  -8   1  121.82    6.07
  -7  -8   1  116.79    5.26
  -7  -8   1  121.49    6.07
  -7  -8   0   16.04    1.96
  -7  -8   0   17.30    2.23
  -7  -8   0   18.48    2.08
  -7  -8   0   16.60    2.12
  -7  -8  -1    4.87    1.24
  -7  -8  -1    2.81    1.06
  -7  -8  -1    4.35    1.08
  -7  -8  -1    4.03    1.15
  -7  -8  -1    2.56    1.00
  -7  -8  -2    0.43    0.81
  -7  -8  -2    0.19    0.53
  -7  -8  -2    1.07    0.83
  -7  -8  -2   -0.17    0.45
  -7  -8  -2    0.97    0.69
  -7  -8  -2    0.41    0.62
  -7  -8  -3    2.03    0.95
  -7  -8  -3    1.53    0.81
  -7  -8  -3    1.82    1.01
  -7  -8  -3    1.77    0.79
  -7  -8  -4    1.32    0.85
  -7  -8  -4    0.91    0.78
  -7  -8  -4    0.97    0.66
  -7  -8  -5   62.12    4.37
  -7  -8  -5   64.96    4.55
  -7  -8  -5   59.07    4.32
  -7  -8  -5   53.88    3.76
  -7  -8  -6  139.28    6.90
  -7  -8  -6  145.86    7.06
  -7  -8  -7   70.25    4.33
  -7  -8  -7   74.85    4.69
  -7  -8  -7   67.98    4.73
  -7  -8  -8   21.20    2.43
  -7  -8  -8   17.44    2.25
  -7  -8  -9   14.38    1.91
  -7  -8 -10   24.97    2.27
  -7  -8 -11   16.48    1.55
  -7  -8 -11   20.41    1.71
  -7  -9   3    0.71    0.35
  -7  -9   1    1.10    0.56
  -7  -9   1    0.63    0.45
  -7  -9   0    4.77    0.98
  -7  -9   0    8.40    1.31
  -7  -9   0    7.09    1.08
  -7  -9  -1   34.63    2.69
  -7  -9  -1   40.22    2.83
  -7  -9  -1   33.41    2.56
  -7  -9  -2   21.61    2.11
  -7  -9  -2   18.25    2.08
  -7  -9  -2   20.40    2.17
  -7  -9  -3   15.00    1.94
  -7  -9  -3   11.97    1.70
  -7  -9  -3   12.90    1.83
  -7  -9  -4   64.25    4.15
  -7  -9  -4   56.51    3.66
  -7  -9  -4   51.49    3.72
  -7  -9  -5   16.23    1.84
  -7  -9  -5   14.74    1.95
  -7  -9  -6    8.61    1.49
  -7  -9  -6    7.60    1.39
  -7  -9  -7   41.47    3.10
  -7  -9  -7   39.16    2.86
  -7  -9  -7   38.86    3.17
  -7  -9  -8    1.82    0.78
  -7  -9  -8    3.50    0.98
  -7  -9  -9    6.30    1.15
  -7  -9  -9    6.96    1.17
  -7  -9 -10   22.26    1.78
  -7  -9 -10   18.20    1.65
  -7 -10   0   60.02    2.71
  -7 -10  -1    5.10    0.75
  -7 -10  -2    2.19    0.66
  -7 -10  -3    5.55    1.05
  -7 -10  -3    6.62    1.09
  -7 -10  -4   32.23    2.49
  -7 -10  -4   32.28    2.35
  -7 -10  -5   25.02    2.10
  -7 -10  -5   24.31    1.93
  -7 -10  -6   28.92    2.26
  -7 -10  -6   28.36    2.26
  -7 -10  -7   12.64    1.43
  -7 -10  -7   11.90    1.33
  -7 -10  -8    5.00    0.89
  -7 -10  -9    4.03    0.72
  -7 -11  -5    0.07    0.25
  -8   9   6   10.12    1.07
  -8   9   6   12.11    1.18
   8  -9  -6   11.37    1.09
  -8   9   5    0.29    0.35
   8  -9  -5    1.28    0.45
  -8   9   4    3.12    0.74
  -8   9   4    4.84    0.89
  -8   9   3   57.95    3.02
  -8   9   3   64.90    3.17
   8  -9  -2   17.49    1.36
   8  -8  -8   25.63    1.81
   8  -8  -7   15.57    1.57
  -8   8   6    6.89    1.25
   8  -8  -6    7.26    1.16
  -8   8   6    7.41    1.23
  -8   8   6    5.45    1.05
  -8   8   5    1.99    0.76
   8  -8  -4   11.29    1.50
  -8   8   4   11.04    1.58
   8  -8  -3   10.13    1.41
  -8   8   3    9.80    1.50
  -8   8   2    2.60    0.88
  -8   8   2    3.82    0.94
  -8   8   1   33.23    2.59
  -8   8   1   34.77    2.65
  -8   8   0  111.02    4.60
  -8   8   0  112.38    4.59
   8  -8   1   46.44    2.39
   8  -7 -10   26.25    1.62
   8  -7  -9    7.69    1.06
   8  -7  -8    8.88    1.30
  -8   7   8    8.71    1.24
  -8   7   7    1.50    0.70
  -8   7   7    1.92    0.64
  -8   7   7    1.68    0.69
  -8   7   6   24.53    2.52
  -8   7   6   20.79    1.94
  -8   7   6   19.36    2.17
   8  -7  -5    9.70    1.62
  -8   7   5    8.71    1.30
  -8   7   5    9.16    1.62
  -8   7   4   39.50    2.85
   8  -7  -4   48.63    3.49
   8  -7  -3  339.38   11.87
   8  -7  -2  118.11    5.80
   8  -7  -1    6.18    1.29
  -8   7   1    8.40    1.52
  -8   7   0    2.30    0.87
   8  -7   0    1.03    0.59
  -8   7   0    2.15    0.86
  -8   7   0    3.32    0.93
  -8   7  -1    6.13    1.10
  -8   7  -1    4.29    0.93
   8  -7   1    6.11    1.12
   8  -7   2    4.04    0.81
   8  -7   3    5.39    0.72
  -8   6  10   95.95    4.40
  -8   6   9    1.96    0.78
  -8   6   8   49.95    3.60
  -8   6   8   55.84    3.23
   8  -6  -7  284.46   10.11
  -8   6   7  290.36   10.41
  -8   6   7  271.22   10.12
  -8   6   7  278.27   10.05
  -8   6   7  278.39    9.67
  -8   6   6  242.68    9.74
  -8   6   6  240.19    9.58
  -8   6   6  253.38    9.05
  -8   6   6  252.85   10.12
  -8   6   5   88.17    5.50
  -8   6   5   94.64    4.81
  -8   6   4    0.16    0.45
   8  -6  -4   -0.21    0.79
   8  -6  -3  161.36    7.44
  -8   6   3  150.21    6.51
   8  -6  -2   76.92    4.78
   8  -6  -1    8.20    1.50
   8  -6   0   44.17    3.39
  -8   6   0   46.00    3.76
  -8   6  -1   92.48    5.29
  -8   6  -1   85.34    5.15
   8  -6   1   87.83    4.77
  -8   6  -1   91.85    5.03
  -8   6  -2   34.02    2.68
   8  -6   2   33.65    2.61
  -8   6  -2   31.93    2.63
   8  -6   3    2.49    0.72
   8  -6   4    8.19    0.93
  -8   6  -4    7.68    1.11
  -8   5  10  182.95    7.26
  -8   5  10  188.84    6.94
   8  -5 -10  200.20    7.28
   8  -5  -9  189.19    7.61
   8  -5  -8  160.79    7.27
  -8   5   8  171.85    7.71
  -8   5   7   32.60    2.82
  -8   5   7   29.58    2.68
  -8   5   7   32.74    2.64
  -8   5   7   37.45    3.08
  -8   5   7   33.46    2.98
  -8   5   6    2.74    0.87
  -8   5   6    2.30    0.96
  -8   5   6    3.24    1.12
  -8   5   6    2.81    1.10
  -8   5   5    3.94    1.24
  -8   5   5    1.80    0.75
  -8   5   4   78.25    4.86
  -8   5   4   71.00    4.21
  -8   5   3  142.93    6.31
   8  -5  -2  188.29    8.38
  -8   5   2  173.55    7.18
   8  -5  -1  145.12    7.12
   8  -5   0    5.88    1.33
  -8   5   0    3.65    1.26
  -8   5  -1   31.36    3.36
  -8   5  -1   35.45    3.33
   8  -5   1   25.87    2.66
  -8   5  -2   55.90    4.17
  -8   5  -2   55.51    4.25
  -8   5  -2   56.73    3.92
  -8   5  -2   61.30    3.98
  -8   5  -2   62.43    4.34
   8  -5   2   53.74    3.70
   8  -5   3   38.44    2.85
  -8   5  -3   39.11    2.95
  -8   5  -3   41.76    3.53
   8  -5   4  188.84    6.82
  -8   5  -5  116.83    4.98
  -8   5  -5  128.82    5.74
  -8   4  10   83.05    4.47
  -8   4  10   85.19    4.24
   8  -4 -10   84.82    4.52
  -8   4   9   51.26    3.78
   8  -4  -9   55.26    3.81
  -8   4   9   48.35    3.38
   8  -4  -8    1.28    0.80
  -8   4   7   13.03    2.15
  -8   4   7   13.77    1.81
  -8   4   7   14.04    1.93
  -8   4   7   13.45    1.82
  -8   4   7   11.02    1.54
  -8   4   6  203.91    8.86
  -8   4   6  190.74    8.39
  -8   4   6  192.14    8.49
  -8   4   6  178.54    7.52
  -8   4   6  195.64    8.84
  -8   4   5  270.31   11.38
  -8   4   5  266.11   11.03
  -8   4   5  264.92    9.91
  -8   4   5  252.40    9.49
  -8   4   5  276.91   11.43
  -8   4   4   59.56    3.77
  -8   4   4   61.04    4.82
  -8   4   4   69.74    4.83
  -8   4   4   61.08    4.77
  -8   4   3   23.75    3.04
  -8   4   3   27.16    2.82
  -8   4   3   20.83    2.12
  -8   4   3   22.06    2.90
  -8   4   3   26.30    3.03
  -8   4   2   79.67    5.65
  -8   4   2   83.34    5.88
   8  -4  -1  240.62    9.84
  -8   4   1  240.83   10.76
   8  -4   0   63.63    4.43
  -8   4   0   73.61    5.25
  -8   4   0   72.53    5.38
  -8   4  -1   34.68    3.58
   8  -4   1   40.17    3.34
  -8   4  -1   39.20    4.01
  -8   4  -2  309.86   12.21
   8  -4   2  284.02   10.74
  -8   4  -2  303.79   11.69
  -8   4  -2  292.01   11.96
  -8   4  -2  312.95   11.68
  -8   4  -3  188.04    8.40
   8  -4   3  201.22    7.87
  -8   4  -3  198.00    8.11
  -8   4  -3  185.50    8.31
  -8   4  -3  204.44    8.14
  -8   4  -4    0.45    0.60
   8  -4   4    0.13    0.41
  -8   4  -5   92.22    5.19
  -8   4  -5   88.37    4.80
  -8   4  -6   37.95    2.91
   8  -3 -11    0.12    0.32
   8  -3 -10   45.01    3.23
  -8   3  10   42.27    2.88
  -8   3  10   35.12    2.81
  -8   3   9   94.45    5.40
  -8   3   9   98.07    5.39
  -8   3   9  105.50    5.28
  -8   3   8   44.66    3.81
  -8   3   8   56.51    4.25
  -8   3   7    0.25    0.55
  -8   3   7    0.66    0.61
  -8   3   7    0.34    0.51
  -8   3   6  208.63    9.15
  -8   3   6  208.97    8.79
  -8   3   6  208.08    9.07
  -8   3   6  205.40    8.82
  -8   3   6  207.68    9.70
  -8   3   5  310.87   12.05
  -8   3   5  295.81   10.55
  -8   3   5  295.77   12.38
  -8   3   5  345.42   12.93
  -8   3   5  331.86   12.69
  -8   3   5  293.78   12.07
  -8   3   5  309.61   12.14
  -8   3   5  320.69   12.72
  -8   3   4   15.32    2.29
  -8   3   4   18.83    2.56
  -8   3   4   15.15    2.37
  -8   3   4   11.90    2.22
  -8   3   4   16.68    2.58
  -8   3   3   37.39    3.76
  -8   3   3   43.60    4.10
  -8   3   3   43.41    3.84
  -8   3   3   39.93    3.73
  -8   3   3   45.91    4.36
  -8   3   2    7.27    1.89
  -8   3   2    8.20    1.57
  -8   3   2    7.72    1.81
  -8   3   1   66.26    5.45
  -8   3   0  142.77    7.73
  -8   3   0  123.19    7.60
   8  -3   0  122.35    6.29
  -8   3   0  130.25    7.32
  -8   3  -1  268.13   11.81
  -8   3  -1  261.81   11.31
  -8   3  -1  247.77   11.54
   8  -3   1  263.46   10.07
   8  -3   2  225.80    8.77
  -8   3  -2  232.17    9.86
  -8   3  -2  218.38   10.15
  -8   3  -2  215.30    9.88
  -8   3  -2  188.05    9.74
  -8   3  -2  214.96   10.03
  -8   3  -2  220.54    9.64
  -8   3  -3  326.88   12.63
  -8   3  -3  325.10   12.06
  -8   3  -3  332.31   12.09
  -8   3  -3  331.88   12.91
  -8   3  -3  317.48   12.48
  -8   3  -4   48.49    3.66
  -8   3  -4   46.13    3.54
  -8   3  -4   48.02    4.02
  -8   3  -5   -0.21    0.64
  -8   3  -5    0.22    0.48
  -8   3  -6   35.59    2.77
  -8   3  -6   36.02    3.09
  -8   3  -7    1.28    0.59
  -8   2  11   23.89    1.86
  -8   2  10   14.96    1.74
   8  -2 -10   16.76    1.95
  -8   2  10   16.76    1.90
  -8   2  10   14.05    1.66
  -8   2   9   97.40    5.43
  -8   2   9   98.33    5.58
  -8   2   9  108.55    5.39
   8  -2  -9  103.77    5.65
  -8   2   8  108.07    6.10
   8  -2  -8  109.24    6.10
  -8   2   7    3.18    1.24
  -8   2   7    3.27    1.21
  -8   2   7    2.80    1.09
  -8   2   6   73.92    4.61
  -8   2   6   73.86    4.82
  -8   2   6   63.85    4.30
  -8   2   6   71.26    5.33
  -8   2   6   71.46    4.71
  -8   2   5  122.29    7.05
  -8   2   5  136.73    7.30
  -8   2   5  143.32    7.43
  -8   2   5  141.00    7.80
  -8   2   5  129.30    6.89
  -8   2   5  142.22    7.04
  -8   2   5  138.88    7.08
  -8   2   5  139.98    7.84
  -8   2   4   15.54    2.49
  -8   2   4   16.96    2.16
  -8   2   4   15.09    2.41
  -8   2   4   13.84    2.35
  -8   2   4   12.92    1.99
  -8   2   4   13.93    2.20
  -8   2   4   12.64    2.21
  -8   2   4   14.33    2.25
  -8   2   3   93.69    5.66
  -8   2   3  100.67    6.47
  -8   2   3  103.69    6.60
  -8   2   3   91.68    6.00
  -8   2   3   99.15    6.10
  -8   2   3   96.13    5.70
  -8   2   3   90.66    6.24
  -8   2   3   84.52    5.72
  -8   2   2   15.26    2.44
  -8   2   2   13.42    2.02
  -8   2   2   14.45    2.21
  -8   2   1   81.07    4.87
  -8   2   1   73.25    5.69
  -8   2   1   79.80    5.92
  -8   2   1   63.50    5.20
  -8   2   0  128.13    7.64
  -8   2   0  124.12    7.54
  -8   2   0  112.14    6.85
  -8   2   0  126.13    7.33
  -8   2  -1   13.60    2.27
  -8   2  -1   13.28    2.39
   8  -2   1   11.21    1.72
  -8   2  -1    9.28    2.02
  -8   2  -1   14.62    2.35
  -8   2  -1   11.89    2.28
  -8   2  -2  137.89    7.88
  -8   2  -2  147.36    7.60
  -8   2  -2  137.72    7.86
  -8   2  -2  146.27    7.64
  -8   2  -2  137.51    7.91
  -8   2  -3   56.91    4.41
  -8   2  -3   43.38    4.01
  -8   2  -3   50.21    4.01
  -8   2  -3   56.98    4.70
  -8   2  -3   51.63    4.33
[truncated: 71,286 more chars]
