# Supplementary material for: Synthesis and crystal structure of bis­[μ2-7-({bis­[(pyridin-2-yl)meth­yl]amino-κ3N,N′,N′′}meth­yl)-5-chloro­quinolin-8-olato-κ2N,O]dizinc(II) bis­(perchlorate) aceto­nitrile monosolvate
Source: Acta Crystallogr E Crystallogr Commun. 2026 Jan 1;82(Pt 1):5–9. doi: 10.1107/S2056989025010680 (PMC12810274; doi:10.1107/S2056989025010680)
Supplement: Supplementary file 2 [file e-82-00005-Isup2.hkl]

data_I                                                                          
_shelx_title ' 240722_3_zn(clqdpa)(clo4)_autored_a.res in P-1'                  
_shelx_refln_list_code          4                                               
_shelx_F_calc_maximum      212.41                                               
_exptl_crystal_F_000       586.00                                               
_reflns_d_resolution_high  0.7923                                               
                                                                                
loop_                                                                           
 _space_group_symop_operation_xyz                                               
 'x, y, z'                                                                      
 '-x, -y, -z'                                                                   
                                                                                
_cell_length_a     9.5378                                                       
_cell_length_b    10.3401                                                       
_cell_length_c    12.5859                                                       
_cell_angle_alpha  68.719                                                       
_cell_angle_beta   89.599                                                       
_cell_angle_gamma  86.872                                                       
                                                                                
_shelx_F_squared_multiplier     1.000                                           
                                                                                
loop_                                                                           
 _refln_index_h                                                                 
 _refln_index_k                                                                 
 _refln_index_l                                                                 
 _refln_F_squared_calc                                                          
 _refln_F_squared_meas                                                          
 _refln_F_squared_sigma                                                         
 _refln_observed_status                                                         
   1   0   0       3175.37       3023.10        75.23 o                         
   2   0   0        484.85        526.03        11.55 o                         
   3   0   0       9708.88       9184.46       130.47 o                         
   4   0   0        250.75        220.88         6.42 o                         
   5   0   0        917.63        987.02        15.15 o                         
   6   0   0       1304.07       1468.34        27.47 o                         
   7   0   0        788.66        778.44        14.59 o                         
   8   0   0        894.27        895.49        14.27 o                         
   9   0   0        670.57        671.51        12.47 o                         
  10   0   0        437.37        467.92        18.26 o                         
  11   0   0        196.24        211.77        10.25 o                         
  12   0   0         64.83         41.78         4.41 o                         
 -11   1   0         39.72         34.40         4.07 o                         
 -10   1   0        522.49        555.75        37.52 o                         
  -9   1   0       1651.07       1646.58        27.20 o                         
  -8   1   0        163.76        179.91         8.07 o                         
  -7   1   0        222.97        231.98         9.89 o                         
  -6   1   0        351.85        327.71         9.02 o                         
  -5   1   0          2.53          1.97         0.79 o                         
  -4   1   0        396.98        338.64         9.71 o                         
  -3   1   0         56.31         58.16         3.74 o                         
  -2   1   0      11191.98      11105.86       192.37 o                         
  -1   1   0      14055.85      13109.92       225.89 o                         
   0   1   0       3887.38       3739.21        91.64 o                         
   1   1   0       1060.14       1040.59        19.18 o                         
   2   1   0       6497.58       6297.66       154.10 o                         
   3   1   0       1114.37       1093.78        22.07 o                         
   4   1   0         16.98         26.10         2.94 o                         
   5   1   0          6.50         15.66         1.52 o                         
   6   1   0       2709.18       2700.17        94.32 o                         
   7   1   0        137.34        134.03         4.32 o                         
   8   1   0         83.88         74.00         3.68 o                         
   9   1   0       1653.37       1656.71        32.96 o                         
  10   1   0          8.29          9.49         2.71 o                         
  11   1   0        291.86        279.50        16.34 o                         
 -11   2   0        198.58        203.86        10.98 o                         
 -10   2   0        267.69        283.01         8.54 o                         
  -9   2   0         33.92         46.17         3.88 o                         
  -8   2   0        473.12        474.14        14.17 o                         
  -7   2   0         91.74         92.11         5.98 o                         
  -6   2   0          2.44          4.68         1.35 o                         
  -5   2   0         51.42         43.37         2.77 o                         
  -4   2   0       2662.04       2805.39        75.69 o                         
  -3   2   0       4587.38       4743.23       121.57 o                         
  -2   2   0        181.32        152.29         4.45 o                         
  -1   2   0        955.87       1079.25        21.57 o                         
   0   2   0          3.59          1.78         0.81 o                         
   1   2   0       8606.01       8100.36       140.96 o                         
   2   2   0        287.64        289.88         5.99 o                         
   3   2   0         58.69         34.27         5.13 o                         
   4   2   0        126.27        132.22         6.46 o                         
   5   2   0       1108.51       1062.42        32.46 o                         
   6   2   0       1901.08       1860.78        21.38 o                         
   7   2   0       1084.89       1009.69        13.50 o                         
   8   2   0          2.07          2.70         1.12 o                         
   9   2   0         34.49         34.37         3.58 o                         
  10   2   0        116.29        105.31        11.36 o                         
  11   2   0        114.05        108.33         9.52 o                         
 -11   3   0         12.83         10.09         2.02 o                         
 -10   3   0        178.72        191.29         6.62 o                         
  -9   3   0         63.08         60.84         4.22 o                         
  -8   3   0        498.61        500.60        15.36 o                         
  -7   3   0        130.72        135.24        16.75 o                         
  -6   3   0        378.94        362.22        10.00 o                         
  -5   3   0       1055.99       1020.82        18.80 o                         
  -4   3   0         74.79         64.89         3.35 o                         
  -3   3   0       1899.54       1781.13        48.51 o                         
  -2   3   0        232.13        183.62         5.67 o                         
  -1   3   0         88.28         89.18         3.51 o                         
   0   3   0       3515.64       3497.79        66.32 o                         
   1   3   0       3482.28       3463.13        62.92 o                         
   2   3   0       4506.09       4391.30        56.30 o                         
   3   3   0         13.31         13.26         3.68 o                         
   4   3   0        361.20        354.47         8.66 o                         
   5   3   0       3197.31       3064.72        43.48 o                         
   6   3   0       1040.07       1038.03        14.03 o                         
   7   3   0        119.85        114.74         3.73 o                         
   8   3   0        233.38        234.71         6.75 o                         
   9   3   0        847.95        861.78        19.65 o                         
  10   3   0        269.75        296.60        26.68 o                         
  11   3   0          0.02          0.29         1.55 o                         
 -11   4   0          2.21          2.67         1.12 o                         
 -10   4   0        102.77        102.88         4.44 o                         
  -9   4   0        739.09        767.02        15.36 o                         
  -8   4   0        277.93        268.87        11.92 o                         
  -7   4   0         15.23         12.19         2.17 o                         
  -6   4   0          1.21          1.34         1.02 o                         
  -5   4   0        293.29        281.39        11.23 o                         
  -4   4   0       2045.27       1987.04        27.32 o                         
  -3   4   0        792.22        794.17        17.38 o                         
  -2   4   0        262.31        292.93        11.84 o                         
  -1   4   0       3527.58       3571.77        67.85 o                         
   0   4   0         16.51         14.38         1.71 o                         
   1   4   0       1206.27       1374.29        28.65 o                         
   2   4   0        798.86        874.59        16.74 o                         
   3   4   0       1801.38       1854.75        28.28 o                         
   4   4   0       2656.96       2683.57        42.92 o                         
   5   4   0         32.79         31.84         1.79 o                         
   6   4   0       1207.46       1198.25        12.34 o                         
   7   4   0        946.61        973.91        14.19 o                         
   8   4   0        395.13        393.29         8.98 o                         
   9   4   0         84.48         88.26         6.45 o                         
  10   4   0         18.32         18.08         2.84 o                         
  11   4   0        264.23        234.20        13.67 o                         
 -10   5   0         82.79         67.36         3.40 o                         
  -9   5   0         31.58         30.38         2.85 o                         
  -8   5   0         14.89         19.16         4.32 o                         
  -7   5   0          8.70          9.30         2.04 o                         
  -6   5   0          7.58          8.09         1.78 o                         
  -5   5   0        101.76         99.73         7.41 o                         
  -4   5   0        470.22        435.54        17.09 o                         
  -3   5   0        719.63        707.10        29.04 o                         
  -2   5   0        943.05        988.99        17.79 o                         
  -1   5   0        321.56        316.31        11.91 o                         
   0   5   0       1525.42       1578.13        28.74 o                         
   1   5   0          2.84          3.84         1.02 o                         
   2   5   0       3815.84       4096.17        56.34 o                         
   3   5   0        729.90        756.06        17.26 o                         
   4   5   0       1074.22       1107.82        13.52 o                         
   5   5   0       1503.27       1599.17        15.87 o                         
   6   5   0        351.78        370.97         6.70 o                         
   7   5   0         40.64         35.84         2.06 o                         
   8   5   0          3.82          3.35         1.18 o                         
   9   5   0        756.59        796.31        28.11 o                         
  10   5   0          2.28          2.63         1.83 o                         
  11   5   0         47.27         36.36         4.38 o                         
  -9   6   0          6.09          6.59         1.24 o                         
  -8   6   0        173.58        174.26         9.75 o                         
  -7   6   0        194.52        199.85         8.72 o                         
  -6   6   0         13.00         14.98         2.26 o                         
  -5   6   0        112.53        109.25         6.53 o                         
  -4   6   0        271.28        259.87        17.73 o                         
  -3   6   0        370.08        405.90        12.78 o                         
  -2   6   0       1207.75       1230.16        25.69 o                         
  -1   6   0       1346.71       1496.85        36.49 o                         
   0   6   0       2300.77       2521.59        54.44 o                         
   1   6   0         35.97         39.40         3.10 o                         
   2   6   0       1223.04       1273.24        23.21 o                         
   3   6   0       2975.70       3153.14        32.74 o                         
   4   6   0          2.34          4.02         0.94 o                         
   5   6   0        595.58        614.29         9.36 o                         
   6   6   0        354.14        341.56         8.31 o                         
   7   6   0        171.49        184.90         6.38 o                         
   8   6   0        411.54        402.80        10.66 o                         
   9   6   0        194.91        214.20         7.70 o                         
  10   6   0        243.36        217.98        13.28 o                         
  -9   7   0         28.71         22.91         2.29 o                         
  -8   7   0          6.14          8.16         1.50 o                         
  -7   7   0        200.69        215.90        10.40 o                         
  -6   7   0       1289.01       1315.61        28.17 o                         
  -5   7   0         35.27         39.78         3.68 o                         
  -4   7   0         64.81         67.92         6.83 o                         
  -3   7   0        146.69        140.82         7.61 o                         
  -2   7   0        668.50        684.15        17.93 o                         
  -1   7   0        563.27        576.99        12.00 o                         
   0   7   0        537.83        566.30        10.03 o                         
   1   7   0       1657.94       1689.78        25.25 o                         
   2   7   0        671.04        672.40        10.73 o                         
   3   7   0        511.59        541.37        10.12 o                         
   4   7   0        624.82        610.82        11.96 o                         
   5   7   0        352.19        361.85         7.79 o                         
   6   7   0         19.76         15.77         2.10 o                         
   7   7   0         69.63         64.47         4.41 o                         
   8   7   0        219.65        229.21         8.03 o                         
   9   7   0        428.86        417.76        20.25 o                         
  -8   8   0        512.89        432.50        12.58 o                         
  -7   8   0        138.92        143.20         7.53 o                         
  -6   8   0        941.44       1006.32        22.19 o                         
  -5   8   0        593.84        616.67        20.62 o                         
  -4   8   0         72.25         72.83         5.54 o                         
  -3   8   0          1.33          2.20         1.54 o                         
  -2   8   0        251.94        261.51        10.54 o                         
  -1   8   0        109.24         98.86         5.32 o                         
   0   8   0        160.06        177.01         6.94 o                         
   1   8   0         58.98         53.69         3.03 o                         
   2   8   0         10.69          9.51         1.43 o                         
   3   8   0       1402.20       1521.44        22.48 o                         
   4   8   0         35.69         35.94         3.00 o                         
   5   8   0          0.28          1.76         1.36 o                         
   6   8   0          2.59          0.63         1.65 o                         
   7   8   0         62.57         66.29         4.05 o                         
   8   8   0         10.08          7.20         2.02 o                         
  -7   9   0        424.49        430.27        17.54 o                         
  -6   9   0         23.28         25.79         4.49 o                         
  -5   9   0          0.02          0.69         1.55 o                         
  -4   9   0        576.05        605.78        20.30 o                         
  -3   9   0         12.28         11.61         2.51 o                         
  -2   9   0        260.89        265.34        10.39 o                         
  -1   9   0         26.16         29.66         2.74 o                         
   0   9   0       1047.22       1057.77        18.36 o                         
   1   9   0        422.56        442.48        13.89 o                         
   2   9   0        161.44        141.59         8.95 o                         
   3   9   0        935.16        935.00        21.83 o                         
   4   9   0         19.44         20.27         2.42 o                         
   5   9   0        243.29        260.12         8.52 o                         
   6   9   0         24.80         26.82         2.57 o                         
   7   9   0         25.30         26.21         3.61 o                         
   8   9   0        326.63        330.65        14.33 o                         
  -6  10   0        277.19        244.97        11.19 o                         
  -5  10   0        113.67         97.45         7.82 o                         
  -4  10   0         95.66         99.08         7.34 o                         
  -3  10   0          0.44          1.77         1.15 o                         
  -2  10   0          9.24         11.29         1.84 o                         
  -1  10   0        721.30        741.67        15.49 o                         
   0  10   0        129.49        146.26         7.07 o                         
   1  10   0         33.80         37.51         3.66 o                         
   2  10   0        350.94        382.02        14.38 o                         
   3  10   0          0.31          2.39         1.31 o                         
   4  10   0         14.70         20.22         2.16 o                         
   5  10   0         57.97         56.55         3.70 o                         
   6  10   0         71.11         57.59         3.58 o                         
   7  10   0        264.12        232.38        10.49 o                         
  -3  11   0        127.90        114.76         8.36 o                         
  -2  11   0         59.21         56.32         8.92 o                         
  -1  11   0          7.85          7.00         1.80 o                         
   0  11   0        482.30        494.22        25.61 o                         
   1  11   0        180.41        204.33         8.90 o                         
   2  11   0          0.15          0.54         1.31 o                         
   3  11   0         44.80         48.92         3.34 o                         
   4  11   0        167.08        141.32         6.01 o                         
  -4 -11   1        149.67        119.70         7.88 o                         
  -3 -11   1        243.94        213.46         8.24 o                         
  -2 -11   1         48.37         36.45         3.38 o                         
  -1 -11   1        134.53        105.04         5.55 o                         
   0 -11   1        203.95        230.64        13.13 o                         
   1 -11   1         43.86         53.00         5.77 o                         
   2 -11   1         39.23         34.23         4.41 o                         
   3 -11   1        334.19        312.57        13.13 o                         
  -6 -10   1        133.67        150.79         8.27 o                         
  -5 -10   1         51.75         55.78         4.34 o                         
  -4 -10   1        203.40        177.37         7.07 o                         
  -3 -10   1          1.49          2.04         1.38 o                         
  -2 -10   1         11.64          7.45         1.83 o                         
  -1 -10   1          9.55         11.52         2.74 o                         
   0 -10   1         25.33         27.60         2.89 o                         
   1 -10   1        194.51        183.21        13.55 o                         
   2 -10   1        154.03        157.90         8.51 o                         
   3 -10   1         58.11         54.26         4.74 o                         
   4 -10   1        494.82        476.22        30.24 o                         
   5 -10   1         41.93         45.18         4.92 o                         
  -8  -9   1        432.13        410.68        15.49 o                         
  -7  -9   1          1.79          3.25         1.36 o                         
  -6  -9   1         88.86         77.04         3.86 o                         
  -5  -9   1        373.74        391.36        10.10 o                         
  -4  -9   1         61.71         51.73         3.31 o                         
  -3  -9   1          0.48          1.85         1.30 o                         
  -2  -9   1         43.07         48.01         4.16 o                         
  -1  -9   1        450.88        479.43        14.48 o                         
   0  -9   1          0.27          2.61         2.75 o                         
   1  -9   1         92.32         96.73         5.79 o                         
   2  -9   1        515.56        534.42        14.84 o                         
   3  -9   1          1.01          1.05         1.12 o                         
   4  -9   1         83.18         71.57         3.97 o                         
   5  -9   1        182.73        149.45        13.80 o                         
   6  -9   1          1.42          1.59         1.29 o                         
   7  -9   1         90.64         86.92         6.04 o                         
  -8  -8   1         12.73          9.37         2.10 o                         
  -7  -8   1        499.62        469.90        11.14 o                         
  -6  -8   1        241.21        245.61         7.41 o                         
  -5  -8   1         97.91         99.04         4.40 o                         
  -4  -8   1        893.53        902.58        17.04 o                         
  -3  -8   1        273.82        281.66         8.42 o                         
  -2  -8   1        449.12        462.46        10.97 o                         
  -1  -8   1        161.70        177.63         5.92 o                         
   0  -8   1        493.32        498.69        10.55 o                         
   1  -8   1       1955.06       1967.18        25.83 o                         
   2  -8   1          1.41          4.20         1.63 o                         
   3  -8   1        550.91        543.29        16.28 o                         
   4  -8   1        229.38        224.14        16.49 o                         
   5  -8   1         15.49         12.66         3.00 o                         
   6  -8   1         50.49         53.35         4.06 o                         
   7  -8   1        122.72        107.58         4.88 o                         
   8  -8   1        195.99        179.80         9.25 o                         
  -9  -7   1        297.24        298.32        15.95 o                         
  -8  -7   1        423.96        436.27        23.04 o                         
  -7  -7   1        142.13        129.02         7.90 o                         
  -6  -7   1        383.90        363.77        14.81 o                         
  -5  -7   1        365.41        346.83        10.30 o                         
  -4  -7   1        301.37        307.73         8.04 o                         
  -3  -7   1         97.39        113.85         5.83 o                         
  -2  -7   1        160.96        168.05         5.98 o                         
  -1  -7   1         48.45         43.02         2.79 o                         
   0  -7   1        553.86        528.53        11.14 o                         
   1  -7   1        222.30        251.39        11.15 o                         
   2  -7   1       1571.54       1573.86        27.78 o                         
   3  -7   1       1360.77       1451.72        30.99 o                         
   4  -7   1         28.77         35.43         5.04 o                         
   5  -7   1          0.73         -0.15         1.19 o                         
   6  -7   1        287.10        333.76        12.23 o                         
   7  -7   1        358.04        359.49        11.23 o                         
   8  -7   1         20.05         21.34         2.32 o                         
   9  -7   1         66.60         64.27         5.81 o                         
  -9  -6   1        119.21        119.66         7.80 o                         
  -8  -6   1        362.00        387.96        16.51 o                         
  -7  -6   1        693.60        672.85        14.35 o                         
  -6  -6   1          7.12         15.61         1.87 o                         
  -5  -6   1        391.21        375.13         8.30 o                         
  -4  -6   1          4.32          4.93         1.89 o                         
  -3  -6   1        917.91        954.71        15.27 o                         
  -2  -6   1       1169.40       1188.07        15.94 o                         
  -1  -6   1          6.84          3.02         1.01 o                         
   0  -6   1       1641.39       1632.77        27.56 o                         
   1  -6   1        174.69        177.29         7.39 o                         
   2  -6   1        409.41        440.62        13.06 o                         
   3  -6   1        295.81        313.96         9.53 o                         
   4  -6   1         28.97         29.27         3.25 o                         
   5  -6   1          6.91          6.91         2.11 o                         
   6  -6   1        254.80        284.49        10.61 o                         
   7  -6   1        535.79        550.81        19.07 o                         
   8  -6   1        313.31        346.12         9.77 o                         
   9  -6   1          7.81          4.54         1.27 o                         
 -10  -5   1        217.91        247.10        10.79 o                         
  -9  -5   1        320.22        335.17        21.00 o                         
  -8  -5   1        165.18        164.22        16.34 o                         
  -7  -5   1        107.19        111.56         4.57 o                         
  -6  -5   1        349.85        366.61         7.86 o                         
  -5  -5   1        968.56        970.29        12.21 o                         
  -4  -5   1        683.15        638.75         9.42 o                         
  -3  -5   1         14.67         18.70         1.73 o                         
  -2  -5   1       4410.75       4525.72        54.71 o                         
  -1  -5   1       1093.00       1058.45        16.54 o                         
   0  -5   1        348.10        365.64        13.79 o                         
   1  -5   1         59.45         43.66         4.36 o                         
   2  -5   1        356.82        345.91        10.73 o                         
   3  -5   1       1098.00       1136.98        22.40 o                         
   4  -5   1         43.24         45.99         4.20 o                         
   5  -5   1          0.20          0.83         1.14 o                         
   6  -5   1        632.86        642.58        15.33 o                         
   7  -5   1        752.21        763.16        16.90 o                         
   8  -5   1        116.89        118.60         9.41 o                         
   9  -5   1        171.00        187.57         5.91 o                         
  10  -5   1         20.00         12.04         2.13 o                         
 -11  -4   1        298.71        279.50        13.74 o                         
 -10  -4   1         95.81        103.33         5.92 o                         
  -9  -4   1          2.45          5.33         2.11 o                         
  -8  -4   1         58.51         68.55         4.47 o                         
  -7  -4   1        638.25        629.64         9.15 o                         
  -6  -4   1        238.38        252.44         4.95 o                         
  -5  -4   1        211.10        210.15         4.84 o                         
  -4  -4   1       1608.55       1642.10        23.76 o                         
  -3  -4   1        786.20        747.16        11.00 o                         
  -2  -4   1       4795.39       5026.55        75.48 o                         
  -1  -4   1       1182.63       1208.09        22.57 o                         
   0  -4   1          3.87          5.81         1.61 o                         
   1  -4   1         20.52         21.22         3.95 o                         
   2  -4   1         17.25         18.08         3.68 o                         
   3  -4   1       1484.53       1584.82        29.37 o                         
   4  -4   1        304.45        272.05         9.43 o                         
   5  -4   1          7.73          5.76         1.40 o                         
   6  -4   1          2.62          4.48         1.40 o                         
   7  -4   1       2056.09       2133.73        34.81 o                         
   8  -4   1        163.25        147.90         8.08 o                         
   9  -4   1         17.51         20.31         2.24 o                         
  10  -4   1         13.16         14.95         1.86 o                         
 -11  -3   1        160.12        183.09        12.16 o                         
 -10  -3   1         43.34         37.22         3.81 o                         
  -9  -3   1        452.80        448.31        13.06 o                         
  -8  -3   1        175.60        178.31         6.60 o                         
  -7  -3   1        350.19        376.55         8.20 o                         
  -6  -3   1        505.00        523.23         7.07 o                         
  -5  -3   1       1208.35       1154.21        20.57 o                         
  -4  -3   1          3.41         12.65         1.41 o                         
  -3  -3   1       1374.89       1235.41        22.16 o                         
  -2  -3   1       9895.52      10241.91       127.64 o                         
  -1  -3   1         48.25         47.49         2.70 o                         
   0  -3   1        294.84        299.98         9.15 o                         
   1  -3   1         11.26         21.45         3.25 o                         
   2  -3   1       2786.94       2678.05        74.11 o                         
   3  -3   1        742.19        847.86        20.99 o                         
   4  -3   1        172.89        209.67         6.62 o                         
   5  -3   1       5664.78       5612.50        76.19 o                         
   6  -3   1        153.32        190.63         6.31 o                         
   7  -3   1        211.70        212.63        11.30 o                         
   8  -3   1       1047.73       1009.21        21.52 o                         
   9  -3   1         22.53         26.15         2.62 o                         
  10  -3   1         96.27        102.09         5.11 o                         
  11  -3   1        120.37         91.30         7.32 o                         
 -11  -2   1         11.17         12.23         3.68 o                         
 -10  -2   1         14.85         12.44         2.54 o                         
  -9  -2   1        508.56        541.18        14.67 o                         
  -8  -2   1          2.15          3.26         1.19 o                         
  -7  -2   1       2467.83       2563.14        24.42 o                         
  -6  -2   1         31.42         32.11         1.52 o                         
  -5  -2   1        280.90        296.71         6.15 o                         
  -4  -2   1       3740.22       3354.11        51.65 o                         
  -3  -2   1       1115.46       1258.79        18.46 o                         
  -2  -2   1         50.48         37.46         1.48 o                         
  -1  -2   1      27298.79      25913.83       514.25 o                         
   0  -2   1       8240.94       8478.34       209.85 o                         
   1  -2   1         31.90         21.06         2.79 o                         
   2  -2   1       5642.79       5982.26        98.32 o                         
   3  -2   1       7729.42       7843.09       140.03 o                         
   4  -2   1      12820.92      13523.30       335.76 o                         
   5  -2   1         25.43         21.64         3.27 o                         
   6  -2   1        451.01        440.43        33.39 o                         
   7  -2   1       1051.48       1067.76        19.08 o                         
   8  -2   1         54.49         47.60         3.36 o                         
   9  -2   1        116.99        103.46         6.68 o                         
  10  -2   1         42.47         42.77         3.61 o                         
  11  -2   1        269.46        265.49        15.02 o                         
 -11  -1   1        163.61        156.10         8.28 o                         
 -10  -1   1        200.65        198.58         9.01 o                         
  -9  -1   1        483.57        481.04         9.73 o                         
  -8  -1   1        581.36        604.13         9.74 o                         
  -7  -1   1        718.46        755.42        13.41 o                         
  -6  -1   1       1681.30       1679.31        18.55 o                         
  -5  -1   1       5382.93       5369.97        63.73 o                         
  -4  -1   1        262.14        296.52         9.25 o                         
  -3  -1   1          1.19          7.77         4.55 o                         
  -2  -1   1       1224.93       1310.12        37.94 o                         
  -1  -1   1          4.36          4.32         0.77 o                         
   0  -1   1        311.59        309.91         9.62 o                         
   1  -1   1         56.33         61.11         2.40 o                         
   2  -1   1      45116.18      38421.43       659.18 o                         
   3  -1   1       7973.68       7786.87       327.61 o                         
   4  -1   1       2115.08       2142.77        43.38 o                         
   5  -1   1       5282.87       5363.99        82.78 o                         
   6  -1   1        347.94        341.94         8.47 o                         
   7  -1   1          4.94          5.69         1.59 o                         
   8  -1   1       1078.75       1004.57        19.98 o                         
   9  -1   1        283.11        274.35        15.91 o                         
  10  -1   1        311.32        299.42        11.36 o                         
  11  -1   1        242.76        235.95        20.50 o                         
 -11   0   1         20.86         29.93         4.96 o                         
 -10   0   1        340.45        361.97        12.16 o                         
  -9   0   1        193.95        198.66         6.92 o                         
  -8   0   1       1314.71       1300.03        20.67 o                         
  -7   0   1       1422.22       1447.89        19.57 o                         
  -6   0   1       2200.88       2236.82        39.57 o                         
  -5   0   1       5469.54       5412.86        82.70 o                         
  -4   0   1         23.55         38.71         3.09 o                         
  -3   0   1        335.11        351.39         9.49 o                         
  -2   0   1          2.47         13.05         2.17 o                         
  -1   0   1       3491.77       3401.48        66.63 o                         
   0   0   1       4387.79       3929.82        96.60 o                         
   1   0   1       5715.28       5535.40        96.79 o                         
   2   0   1       2022.67       1937.26        54.25 o                         
   3   0   1         81.33         96.58         3.44 o                         
   4   0   1       2725.71       2857.62        76.70 o                         
   5   0   1       2092.37       2104.66        43.24 o                         
   6   0   1        250.70        246.22         8.83 o                         
   7   0   1         40.92         50.56         7.88 o                         
   8   0   1          3.70          5.26         1.31 o                         
   9   0   1          9.66         15.23         2.08 o                         
  10   0   1        330.11        323.17        12.30 o                         
  11   0   1        905.79        918.32        30.66 o                         
 -11   1   1         71.42         71.74         7.47 o                         
 -10   1   1         68.88         72.98         5.45 o                         
  -9   1   1        331.04        329.61         9.79 o                         
  -8   1   1        462.97        470.84        15.38 o                         
  -7   1   1        598.86        598.80        12.78 o                         
  -6   1   1        885.99        861.50        16.92 o                         
  -5   1   1        129.94        136.32         4.65 o                         
  -4   1   1        483.03        444.40        10.01 o                         
  -3   1   1          2.44          3.56         1.47 o                         
  -2   1   1       8044.09       6668.77       162.30 o                         
  -1   1   1        282.17        247.37         7.36 o                         
   0   1   1        713.03        692.93        19.17 o                         
   1   1   1       9773.07       8920.94       125.60 o                         
   2   1   1       2036.94       2032.43        51.22 o                         
   3   1   1        320.05        300.99        13.47 o                         
   4   1   1       3522.58       3353.73        85.64 o                         
   5   1   1         72.52         90.63         6.12 o                         
   6   1   1         72.47         96.68         6.13 o                         
   7   1   1          0.35          3.09         1.20 o                         
   8   1   1          1.74          2.51         1.34 o                         
   9   1   1        374.57        384.55         9.65 o                         
  10   1   1         30.95         31.30         4.92 o                         
  11   1   1         17.96         19.74         3.27 o                         
  12   1   1         43.96         35.23         3.99 o                         
 -11   2   1        121.33        122.23         7.34 o                         
 -10   2   1         24.77         23.83         2.56 o                         
  -9   2   1        369.32        354.15         9.31 o                         
  -8   2   1        290.19        290.65        13.48 o                         
  -7   2   1         65.66         76.53         6.48 o                         
  -6   2   1        186.45        181.07         8.46 o                         
  -5   2   1        507.73        489.16        10.61 o                         
  -4   2   1        294.89        322.73        26.00 o                         
  -3   2   1       2258.02       2267.18        61.48 o                         
  -2   2   1         24.12         37.67         3.60 o                         
  -1   2   1       1504.63       1563.02        41.93 o                         
   0   2   1       3042.63       3055.21        54.91 o                         
   1   2   1       2963.96       3128.84        56.40 o                         
   2   2   1        435.95        473.12        12.06 o                         
   3   2   1       2832.86       2560.60        40.35 o                         
   4   2   1        471.10        435.69        10.93 o                         
   5   2   1         85.35         97.59         5.64 o                         
   6   2   1         32.51         42.36         2.35 o                         
   7   2   1       1343.60       1346.40        17.61 o                         
   8   2   1         32.98         40.90         2.82 o                         
   9   2   1          8.56          8.97         1.63 o                         
  10   2   1        640.19        640.21        22.59 o                         
  11   2   1        153.68        163.94         8.92 o                         
 -11   3   1         29.00         26.02         3.04 o                         
 -10   3   1        119.23        117.90         5.43 o                         
  -9   3   1        489.63        489.99        15.62 o                         
  -8   3   1        276.23        256.54        21.10 o                         
  -7   3   1        424.21        430.13        12.57 o                         
  -6   3   1        192.92        183.82         7.09 o                         
  -5   3   1         42.86         48.77         4.17 o                         
  -4   3   1        134.56        143.62         5.92 o                         
  -3   3   1       1462.68       1460.16        33.99 o                         
  -2   3   1        406.94        382.51        17.83 o                         
  -1   3   1       1678.37       1595.91        65.37 o                         
   0   3   1        203.80        246.25        11.44 o                         
   1   3   1       4209.85       4271.87        90.58 o                         
   2   3   1        266.07        216.62        10.34 o                         
   3   3   1       1044.25       1018.20        59.51 o                         
   4   3   1         32.48         27.19         2.59 o                         
   5   3   1        425.23        417.53         8.40 o                         
   6   3   1       1356.32       1382.28        14.63 o                         
   7   3   1        441.63        426.03         9.45 o                         
   8   3   1       1480.65       1521.12        21.26 o                         
   9   3   1        149.22        171.77         6.70 o                         
  10   3   1        782.61        795.48        25.46 o                         
  11   3   1        301.76        343.19        14.98 o                         
 -11   4   1         93.72         84.95         4.69 o                         
 -10   4   1        313.26        300.03         7.05 o                         
  -9   4   1       1220.16       1238.40        24.13 o                         
  -8   4   1        927.52        931.99        28.11 o                         
  -7   4   1        137.09        126.25         8.36 o                         
  -6   4   1        107.64        100.36         7.06 o                         
  -5   4   1        492.93        549.65        12.48 o                         
  -4   4   1        287.80        258.40         8.74 o                         
  -3   4   1        300.80        338.85         9.45 o                         
  -2   4   1        364.72        308.01        10.24 o                         
  -1   4   1        216.56        172.49         9.06 o                         
   0   4   1        897.93        956.06        20.79 o                         
   1   4   1       5836.93       5879.24       148.71 o                         
   2   4   1        207.19        215.46        11.27 o                         
   3   4   1       2561.72       2691.17        53.80 o                         
   4   4   1        341.78        395.07        13.59 o                         
   5   4   1         21.47         16.64         2.89 o                         
   6   4   1       3007.56       3107.32        34.87 o                         
   7   4   1       1595.59       1592.64        18.81 o                         
   8   4   1        498.78        547.03        10.53 o                         
   9   4   1        109.26        120.26        12.64 o                         
  10   4   1        406.22        439.33        23.81 o                         
  11   4   1         43.31         35.12         5.07 o                         
 -10   5   1        191.45        186.24         4.89 o                         
  -9   5   1         26.10         28.19         2.64 o                         
  -8   5   1        545.33        561.87        27.57 o                         
  -7   5   1        762.94        783.91        17.43 o                         
  -6   5   1        846.13        863.09        25.97 o                         
  -5   5   1        659.65        704.51        20.79 o                         
  -4   5   1         10.99         12.78         2.07 o                         
  -3   5   1       2477.02       2501.67        42.54 o                         
  -2   5   1        684.99        668.74        14.95 o                         
  -1   5   1        399.13        457.75        11.48 o                         
   0   5   1       2277.26       2232.37        32.01 o                         
   1   5   1        209.95        264.06         9.94 o                         
   2   5   1       1214.84       1305.33        21.82 o                         
   3   5   1        198.90        257.65         9.01 o                         
   4   5   1        619.83        601.55        15.01 o                         
   5   5   1       1543.81       1554.54        15.60 o                         
   6   5   1         70.25         72.03         2.86 o                         
   7   5   1        393.21        393.63         7.50 o                         
   8   5   1        366.79        399.79         8.35 o                         
   9   5   1          3.47          0.14         2.62 o                         
  10   5   1         74.00         76.62         8.75 o                         
  11   5   1          0.36          1.74         1.90 o                         
 -10   6   1          4.14          6.54         1.30 o                         
  -9   6   1        274.69        275.08         7.41 o                         
  -8   6   1         30.94         31.75         5.81 o                         
  -7   6   1         17.14         21.71         3.58 o                         
  -6   6   1         39.54         40.75         3.59 o                         
  -5   6   1        608.22        646.29        17.43 o                         
  -4   6   1       1478.43       1596.14        38.82 o                         
  -3   6   1        533.87        532.97        11.47 o                         
  -2   6   1       2410.11       2541.08        53.46 o                         
  -1   6   1         91.04         72.29         4.73 o                         
   0   6   1       1749.97       2155.31        47.66 o                         
   1   6   1        547.78        623.74        16.01 o                         
   2   6   1        654.06        805.31        16.43 o                         
   3   6   1       2779.19       2882.47        25.96 o                         
   4   6   1        652.68        659.04         9.37 o                         
   5   6   1         97.92        102.30         3.54 o                         
   6   6   1        489.83        519.46         8.95 o                         
   7   6   1        167.50        182.21         5.14 o                         
   8   6   1        121.38        133.73         5.46 o                         
   9   6   1         21.94         29.17         3.49 o                         
  10   6   1         48.47         39.34         6.00 o                         
  -9   7   1         28.09         34.72         3.83 o                         
  -8   7   1         30.33         28.18         4.30 o                         
  -7   7   1        662.72        665.99        20.84 o                         
  -6   7   1        283.94        289.88        10.98 o                         
  -5   7   1         13.21         16.12         2.87 o                         
  -4   7   1       3131.11       3269.49        76.99 o                         
  -3   7   1        972.08        946.94        23.78 o                         
  -2   7   1        157.79        165.00         8.06 o                         
  -1   7   1       1206.07       1235.11        25.38 o                         
   0   7   1          3.65          5.92         1.29 o                         
   1   7   1        639.30        651.30        12.02 o                         
   2   7   1        175.78        175.56         5.28 o                         
   3   7   1        590.17        568.24         9.61 o                         
   4   7   1        605.30        608.10        10.34 o                         
   5   7   1        191.21        213.47         6.34 o                         
   6   7   1        157.59        159.42         5.58 o                         
   7   7   1        407.92        435.89         9.24 o                         
   8   7   1          1.34          0.33         1.53 o                         
   9   7   1        215.66        234.78        14.67 o                         
  -8   8   1        156.36        131.64         7.17 o                         
  -7   8   1         79.28         79.96         6.06 o                         
  -6   8   1        214.89        198.08        14.71 o                         
  -5   8   1        989.33        988.12        22.91 o                         
  -4   8   1        149.37        155.87         7.09 o                         
  -3   8   1         49.33         47.36         4.83 o                         
  -2   8   1       2335.62       2398.24        58.19 o                         
  -1   8   1          1.08          1.64         1.18 o                         
   0   8   1        210.89        202.99         8.24 o                         
   1   8   1         38.91         39.42         2.67 o                         
   2   8   1        459.08        453.00         8.89 o                         
   3   8   1       1027.56       1038.46        16.00 o                         
   4   8   1          3.43          2.89         1.14 o                         
   5   8   1        776.61        799.74        15.15 o                         
   6   8   1        264.28        290.97         9.48 o                         
   7   8   1         13.49         14.62         1.90 o                         
   8   8   1         17.44         25.43         2.70 o                         
  -7   9   1        481.91        518.62        20.98 o                         
  -6   9   1        212.11        206.09        13.43 o                         
  -5   9   1        316.73        313.30        18.55 o                         
  -4   9   1        635.16        646.76        21.36 o                         
  -3   9   1        134.35        138.75        12.82 o                         
  -2   9   1         36.45         41.91         3.67 o                         
  -1   9   1         17.18         19.78         1.77 o                         
   0   9   1         14.15         15.16         1.83 o                         
   1   9   1        211.68        222.93         6.87 o                         
   2   9   1          0.14          1.44         1.19 o                         
   3   9   1         13.20          9.68         2.02 o                         
   4   9   1        846.73        942.54        22.35 o                         
   5   9   1          0.06          1.82         1.69 o                         
   6   9   1          1.78          2.72         1.33 o                         
   7   9   1        148.62        139.75         7.55 o                         
  -6  10   1        424.70        363.56        49.09 o                         
  -5  10   1         19.67         17.31         2.13 o                         
  -4  10   1          5.75          8.83         1.67 o                         
  -3  10   1        301.55        310.34         9.22 o                         
  -2  10   1         52.99         51.20         3.73 o                         
  -1  10   1         42.02         42.72         5.10 o                         
   0  10   1         13.47         17.25         2.80 o                         
   1  10   1        254.40        259.19         9.11 o                         
   2  10   1        430.92        441.32        16.50 o                         
   3  10   1         17.12         17.88         3.27 o                         
   4  10   1        330.95        361.20        11.32 o                         
   5  10   1         12.29         21.54         2.30 o                         
   6  10   1          6.59          8.62         1.39 o                         
   7  10   1         20.48         19.75         2.90 o                         
  -4  11   1         73.18         71.36         6.43 o                         
  -3  11   1         57.42         55.17         4.01 o                         
  -2  11   1         14.31         14.85         3.09 o                         
  -1  11   1         35.01         32.53         2.58 o                         
   0  11   1       1469.01       1412.16        33.88 o                         
   1  11   1        273.87        252.66        11.19 o                         
   2  11   1         55.44         50.44         4.42 o                         
   3  11   1        220.31        241.39         7.03 o                         
   4  11   1          2.37          0.57         0.98 o                         
   5  11   1         88.53         64.62         3.92 o                         
   6  11   1        137.63        137.45         7.47 o                         
   1  12   1        243.42        178.68         8.91 o                         
   2  12   1        136.32        122.46         7.59 o                         
   3  12   1         31.96         29.35         3.52 o                         
  -3 -11   2         14.64         14.91         2.59 o                         
  -2 -11   2        345.23        344.28        14.94 o                         
  -1 -11   2         56.30         66.36         6.08 o                         
   0 -11   2          5.17          1.16         1.86 o                         
   1 -11   2        137.82        139.15         8.56 o                         
   2 -11   2        139.56        131.41         7.63 o                         
  -6 -10   2        265.66        254.95        11.31 o                         
  -5 -10   2         35.82         35.97         3.95 o                         
  -4 -10   2        272.08        236.99         9.70 o                         
  -3 -10   2        268.03        312.56        11.92 o                         
  -2 -10   2         14.43         14.59         2.75 o                         
  -1 -10   2        134.47        132.01         7.46 o                         
   0 -10   2        359.74        360.71        16.05 o                         
   1 -10   2        201.88        192.31        13.09 o                         
   2 -10   2          1.73          3.02         2.05 o                         
   3 -10   2          0.39          1.08         1.66 o                         
   4 -10   2        226.77        241.79        12.82 o                         
  -6  -9   2          9.43         15.06         3.60 o                         
  -5  -9   2        117.39        120.55         5.99 o                         
  -4  -9   2        646.59        655.93        16.48 o                         
  -3  -9   2          3.00          7.69         1.70 o                         
  -2  -9   2         82.87         78.04         5.00 o                         
  -1  -9   2          9.97          7.64         2.94 o                         
   0  -9   2         71.41         67.46        14.31 o                         
   1  -9   2          9.05          7.43         3.29 o                         
   2  -9   2         25.75         22.94         3.59 o                         
   3  -9   2        432.21        419.16        15.20 o                         
   4  -9   2         57.72         39.30         4.14 o                         
   5  -9   2        411.40        379.47        14.89 o                         
   6  -9   2        343.45        326.47        14.71 o                         
  -8  -8   2        112.55         95.90         7.74 o                         
  -7  -8   2        539.00        536.35        23.00 o                         
  -6  -8   2         42.34         49.02         4.17 o                         
  -5  -8   2        328.03        343.99        11.98 o                         
  -4  -8   2       1286.89       1325.69        29.70 o                         
  -3  -8   2        634.78        603.38        25.09 o                         
  -2  -8   2        146.74        175.60        15.27 o                         
  -1  -8   2          8.19          3.67         2.75 o                         
   0  -8   2        131.79        145.51         7.71 o                         
   1  -8   2        112.19        108.44         5.73 o                         
   2  -8   2         70.34         70.40         5.30 o                         
   3  -8   2          8.38          7.05         1.97 o                         
   4  -8   2        100.48         99.89        10.88 o                         
   5  -8   2        694.99        665.40        27.74 o                         
   6  -8   2         71.70         63.07         4.20 o                         
   7  -8   2          9.10          7.98         2.52 o                         
  -9  -7   2         79.52         79.87         7.24 o                         
  -8  -7   2         40.76         39.16         4.44 o                         
  -7  -7   2        234.58        228.13         8.67 o                         
  -6  -7   2        676.49        692.16        12.73 o                         
  -5  -7   2       1024.07       1029.51        17.02 o                         
  -4  -7   2        238.62        238.92         7.75 o                         
  -3  -7   2       1821.75       1910.76        37.81 o                         
  -2  -7   2        154.27        153.51         7.25 o                         
  -1  -7   2        840.98        826.39        18.92 o                         
   0  -7   2         15.50         10.13         1.62 o                         
   1  -7   2        543.67        551.71        13.83 o                         
   2  -7   2       2010.21       2118.54        39.16 o                         
   3  -7   2         55.29         56.18         4.96 o                         
   4  -7   2          6.99          5.74         1.83 o                         
   5  -7   2        192.44        201.94        11.37 o                         
   6  -7   2         56.44         43.35         4.15 o                         
   7  -7   2         36.89         37.16         4.38 o                         
   8  -7   2         16.39         15.64         3.14 o                         
  -9  -6   2         28.99         32.91         5.38 o                         
  -8  -6   2        149.07        155.83        13.36 o                         
  -7  -6   2        683.14        699.68        14.39 o                         
  -6  -6   2        852.75        866.81        14.07 o                         
  -5  -6   2        269.15        279.60         7.14 o                         
  -4  -6   2         51.13         47.39         2.99 o                         
  -3  -6   2          1.99          1.63         1.11 o                         
  -2  -6   2        206.78        205.52         6.90 o                         
  -1  -6   2         15.62         17.58         1.66 o                         
   0  -6   2        876.19        882.28        14.18 o                         
   1  -6   2        970.77        979.69        19.29 o                         
   2  -6   2        422.06        437.92        19.24 o                         
   3  -6   2       1242.42       1234.90        28.75 o                         
   4  -6   2         20.99         27.54         3.02 o                         
   5  -6   2        802.44        823.80        21.01 o                         
   6  -6   2         80.66         87.50         5.97 o                         
   7  -6   2        726.60        761.75        21.52 o                         
   8  -6   2        118.29        128.61         5.90 o                         
   9  -6   2         39.23         41.44         3.24 o                         
 -10  -5   2        171.13        160.87        11.42 o                         
  -9  -5   2        352.34        339.97        11.51 o                         
  -8  -5   2        119.17        116.64         6.87 o                         
  -7  -5   2        774.37        786.95        16.57 o                         
  -6  -5   2         76.29         79.82         3.23 o                         
  -5  -5   2       2133.21       2077.30        20.39 o                         
  -4  -5   2         83.12         79.73         2.82 o                         
  -3  -5   2        315.09        347.07         6.88 o                         
  -2  -5   2       3641.82       3797.82        47.06 o                         
  -1  -5   2        265.03        269.35         6.81 o                         
   0  -5   2        942.70        922.32        15.08 o                         
   1  -5   2       3691.94       3788.26        75.07 o                         
   2  -5   2        228.81        197.94         8.02 o                         
   3  -5   2         74.07         64.24         4.02 o                         
   4  -5   2        326.61        358.97        18.08 o                         
   5  -5   2       1990.54       2014.57        33.77 o                         
   6  -5   2         62.42         47.45         3.43 o                         
   7  -5   2         14.78         16.52         2.36 o                         
   8  -5   2        219.39        223.03         6.39 o                         
   9  -5   2        739.29        704.12        15.41 o                         
  10  -5   2         17.44         22.19         3.60 o                         
 -10  -4   2         28.51         34.52         4.08 o                         
  -9  -4   2        598.11        572.86        12.70 o                         
  -8  -4   2        199.81        194.56         7.63 o                         
  -7  -4   2        287.62        267.19         5.93 o                         
  -6  -4   2         59.42         45.24         2.32 o                         
  -5  -4   2        634.34        634.37         8.58 o                         
  -4  -4   2        761.98        789.19        15.28 o                         
  -3  -4   2       1193.38       1139.80        18.53 o                         
  -2  -4   2         11.00         18.13         1.55 o                         
  -1  -4   2       5395.27       5500.81        93.64 o                         
   0  -4   2       5078.35       5090.80        90.87 o                         
   1  -4   2         82.09         90.08         5.53 o                         
   2  -4   2       1722.81       1694.43        37.37 o                         
   3  -4   2        313.99        278.61        16.53 o                         
   4  -4   2        785.53        832.13        15.06 o                         
   5  -4   2        325.76        349.59         9.28 o                         
   6  -4   2        536.55        548.07        12.54 o                         
   7  -4   2       2404.63       2386.04        33.95 o                         
   8  -4   2       1123.03       1162.56        20.12 o                         
   9  -4   2        124.52        123.69         5.93 o                         
  10  -4   2        187.61        161.83        15.89 o                         
 -10  -3   2        340.53        326.40        13.55 o                         
  -9  -3   2          0.22          2.04         1.64 o                         
  -8  -3   2          8.27         14.54         2.28 o                         
  -7  -3   2       1512.27       1528.63        18.53 o                         
  -6  -3   2        770.59        798.54         9.80 o                         
  -5  -3   2       1456.01       1494.76        20.75 o                         
  -4  -3   2        376.38        369.83         9.04 o                         
  -3  -3   2       2762.69       2931.34        39.87 o                         
  -2  -3   2       3167.91       3072.41        67.48 o                         
  -1  -3   2       3980.75       4034.34        60.37 o                         
   0  -3   2        298.58        336.13        10.22 o                         
   1  -3   2       1796.56       1789.12        53.28 o                         
   2  -3   2        108.40        112.71         8.44 o                         
   3  -3   2        738.32        876.83        31.44 o                         
   4  -3   2        982.45       1052.99        19.11 o                         
   5  -3   2       1359.38       1414.05        22.00 o                         
   6  -3   2       3172.21       3379.71        50.18 o                         
   7  -3   2        160.16        161.34         7.08 o                         
   8  -3   2        803.52        842.06        14.19 o                         
   9  -3   2        337.84        348.44        10.61 o                         
  10  -3   2         58.70         46.98         3.21 o                         
  11  -3   2         17.92         19.01         3.41 o                         
 -11  -2   2        228.96        233.31        13.82 o                         
 -10  -2   2          5.39          5.63         1.65 o                         
  -9  -2   2        285.78        276.64         9.84 o                         
  -8  -2   2        449.67        444.96         8.53 o                         
  -7  -2   2          1.07          1.32         0.91 o                         
  -6  -2   2         54.17         70.08         3.23 o                         
  -5  -2   2       2284.39       2224.46        27.86 o                         
  -4  -2   2        900.20        869.24        19.80 o                         
  -3  -2   2       3049.34       3317.52        55.08 o                         
  -2  -2   2       5246.13       5183.63        88.96 o                         
  -1  -2   2       5700.05       5946.28       162.36 o                         
   0  -2   2         64.56         89.48         5.27 o                         
   1  -2   2       1279.03       1282.24        37.87 o                         
   2  -2   2        385.88        405.60        16.18 o                         
   3  -2   2       1054.37       1156.61        36.36 o                         
   4  -2   2       6494.40       6908.86        89.75 o                         
   5  -2   2       4001.06       4223.01        58.97 o                         
   6  -2   2       1823.79       1833.25        27.15 o                         
   7  -2   2        192.45        205.94         6.56 o                         
   8  -2   2        538.38        548.41        13.46 o                         
   9  -2   2        142.62        149.67         6.42 o                         
  10  -2   2        194.14        189.22         6.23 o                         
  11  -2   2         29.89         27.52         3.10 o                         
 -11  -1   2        249.96        245.78        14.94 o                         
 -10  -1   2        288.01        264.66        12.36 o                         
  -9  -1   2         73.47         69.60         3.80 o                         
  -8  -1   2         27.73         28.84         2.00 o                         
  -7  -1   2        144.87        149.48         3.91 o                         
  -6  -1   2       1441.77       1444.30        15.72 o                         
  -5  -1   2       1011.45       1106.96        23.26 o                         
  -4  -1   2       1869.54       2033.42        60.42 o                         
  -3  -1   2       3173.55       3308.33        87.93 o                         
  -2  -1   2        954.30        948.36        17.53 o                         
  -1  -1   2      10931.49      10334.07       145.74 o                         
   0  -1   2       9488.65       9008.99       257.68 o                         
   1  -1   2        960.91        970.96        27.45 o                         
   2  -1   2       6018.82       6088.80       140.41 o                         
   3  -1   2       4738.42       5156.37       124.40 o                         
   4  -1   2       4252.11       4385.19        81.31 o                         
   5  -1   2        900.34        831.15        16.14 o                         
   6  -1   2        363.03        375.47         9.45 o                         
   7  -1   2         98.82        101.04         4.36 o                         
   8  -1   2       1218.59       1238.30        22.78 o                         
   9  -1   2         10.15          8.56         2.36 o                         
  10  -1   2         53.75         53.09         3.43 o                         
  11  -1   2          0.19          0.19         1.46 o                         
 -11   0   2        158.82        140.62        11.34 o                         
 -10   0   2        234.30        251.73         8.66 o                         
  -9   0   2        331.59        335.80         6.87 o                         
  -8   0   2          5.66          4.92         1.18 o                         
  -7   0   2       1061.51       1142.46        15.60 o                         
  -6   0   2        137.38        136.42         4.11 o                         
  -5   0   2        158.74        154.68         6.20 o                         
  -4   0   2       4369.18       4159.52        77.38 o                         
  -3   0   2        988.32       1096.52        33.03 o                         
  -2   0   2        777.73        792.28        25.69 o                         
  -1   0   2      14264.32      12635.73       244.67 o                         
   0   0   2         12.59         23.81         2.21 o                         
   1   0   2       6202.06       6008.48       119.83 o                         
   2   0   2         11.59         15.43         1.34 o                         
   3   0   2       5369.94       5087.61        87.48 o                         
   4   0   2       3593.41       3619.51        66.99 o                         
   5   0   2        465.72        460.68        12.08 o                         
   6   0   2       2874.13       2774.48        31.50 o                         
   7   0   2          5.60          5.78         1.53 o                         
   8   0   2        376.95        337.27         8.68 o                         
   9   0   2        215.31        208.70         8.84 o                         
  10   0   2        278.21        261.50         8.86 o                         
  11   0   2        151.98        140.93        11.46 o                         
 -11   1   2        415.92        424.34        21.14 o                         
 -10   1   2        152.20        157.80         7.06 o                         
  -9   1   2         85.11         74.20         4.17 o                         
  -8   1   2          0.10          2.61         1.16 o                         
  -7   1   2        294.36        301.13         7.46 o                         
  -6   1   2         28.96         17.60         3.02 o                         
  -5   1   2        583.85        569.69        18.76 o                         
  -4   1   2       3812.66       3818.92        72.07 o                         
  -3   1   2          9.22          9.97         1.45 o                         
  -2   1   2        754.29        686.61        19.47 o                         
  -1   1   2         21.98         42.59         2.79 o                         
   0   1   2       1214.23       1018.66        29.56 o                         
   1   1   2       1239.21       1184.72        13.38 o                         
   2   1   2        273.00        278.16         4.61 o                         
   3   1   2        385.82        335.57         5.89 o                         
   4   1   2        667.39        597.31        11.57 o                         
   5   1   2       3592.37       3562.65        39.80 o                         
   6   1   2        493.00        500.32         8.23 o                         
   7   1   2          2.18          2.28         0.85 o                         
   8   1   2         25.87         30.43         2.22 o                         
   9   1   2         21.43         19.26         2.24 o                         
  10   1   2         51.68         50.76         5.28 o                         
  11   1   2         79.61         82.35         8.98 o                         
 -11   2   2          8.78          8.32         2.87 o                         
 -10   2   2         19.39         23.50         3.05 o                         
  -9   2   2         25.68         32.08         3.96 o                         
  -8   2   2         48.76         55.37         4.93 o                         
  -7   2   2          0.21          0.18         1.13 o                         
  -6   2   2       1114.81       1165.56        20.84 o                         
  -5   2   2       2233.91       2110.22        31.00 o                         
  -4   2   2        703.82        769.08        27.64 o                         
  -3   2   2        254.46        195.60         6.78 o                         
  -2   2   2       1381.70       1345.59        35.47 o                         
  -1   2   2      11015.94       9826.48       240.71 o                         
   0   2   2       1194.13       1217.43        34.42 o                         
   1   2   2         28.42         20.01         1.49 o                         
   2   2   2       3751.64       3422.58        51.25 o                         
   3   2   2         13.98         17.17         1.28 o                         
   4   2   2        251.82        216.87         5.29 o                         
   5   2   2       6085.71       6138.61        60.74 o                         
   6   2   2          5.96          8.58         1.02 o                         
   7   2   2        437.87        439.50         7.70 o                         
   8   2   2        450.54        476.07        10.78 o                         
   9   2   2          5.06          2.37         1.55 o                         
  10   2   2       1036.10       1073.27        44.04 o                         
  11   2   2        372.01        359.99        19.71 o                         
 -11   3   2         59.43         43.29         5.50 o                         
 -10   3   2         45.69         43.55         3.23 o                         
  -9   3   2         99.23        100.78         6.86 o                         
  -8   3   2         28.14         30.23         3.89 o                         
  -7   3   2       1726.52       1735.63        33.90 o                         
  -6   3   2       1314.89       1336.79        23.03 o                         
  -5   3   2         91.29         80.85         3.89 o                         
  -4   3   2       4436.04       4523.60        86.09 o                         
  -3   3   2         18.23         16.42         1.54 o                         
  -2   3   2       4828.40       4773.29       194.34 o                         
  -1   3   2         36.84         42.90         3.83 o                         
   0   3   2        179.62        195.21        10.30 o                         
   1   3   2       6104.26       5931.98       151.77 o                         
   2   3   2        431.14        361.18         8.56 o                         
   3   3   2       4116.41       4213.12       112.63 o                         
   4   3   2       1893.54       1855.77        41.51 o                         
   5   3   2        819.16        892.47        19.38 o                         
   6   3   2        185.53        193.71         4.82 o                         
   7   3   2         40.71         34.68         2.13 o                         
   8   3   2       2161.68       2212.34        29.82 o                         
   9   3   2        149.44        162.06         8.07 o                         
  10   3   2        655.38        713.29        34.19 o                         
  11   3   2        571.73        547.49        33.14 o                         
 -11   4   2         45.57         46.34         5.30 o                         
 -10   4   2          0.77          0.84         1.09 o                         
  -9   4   2       1672.57       1682.29        26.99 o                         
  -8   4   2        323.47        315.44        15.77 o                         
  -7   4   2        124.61        109.42         6.54 o                         
  -6   4   2       1488.31       1519.88        26.16 o                         
  -5   4   2        762.46        755.59        15.24 o                         
  -4   4   2          3.47          4.57         1.07 o                         
  -3   4   2       1426.90       1508.55        37.13 o                         
  -2   4   2        234.16        241.37         8.80 o                         
  -1   4   2       1259.68       1333.43        39.26 o                         
   0   4   2       1283.64       1165.81        20.49 o                         
   1   4   2       1811.52       1744.34        27.91 o                         
   2   4   2       6556.79       6343.15        93.53 o                         
   3   4   2         65.38         33.08         3.59 o                         
   4   4   2        253.07        294.38        16.45 o                         
   5   4   2         29.56         26.93         2.43 o                         
   6   4   2        188.75        176.18         4.61 o                         
   7   4   2       1080.84       1138.40        14.91 o                         
   8   4   2        676.26        697.54        12.56 o                         
   9   4   2        167.80        161.77         7.08 o                         
  10   4   2        132.13        145.43        15.18 o                         
  11   4   2        122.58        117.70         6.91 o                         
 -10   5   2        350.55        360.55         8.90 o                         
  -9   5   2        118.88        132.44         7.25 o                         
  -8   5   2        698.15        697.24        28.53 o                         
  -7   5   2         13.23         15.10         4.26 o                         
  -6   5   2         25.76         24.37         2.77 o                         
  -5   5   2       1035.61       1082.82        20.50 o                         
  -4   5   2        104.19        115.00         5.06 o                         
  -3   5   2         12.89         25.39         1.98 o                         
  -2   5   2          1.66          5.21         1.62 o                         
  -1   5   2       1468.41       1356.15        40.25 o                         
   0   5   2       4894.50       4841.21        63.78 o                         
   1   5   2         21.93         35.19         2.01 o                         
   2   5   2         25.48         69.17         3.26 o                         
   3   5   2        163.92        124.09         6.35 o                         
   4   5   2         87.13        118.52         7.61 o                         
   5   5   2        125.09        124.32         3.63 o                         
   6   5   2         25.13         27.77         2.14 o                         
   7   5   2        456.35        455.42         8.57 o                         
   8   5   2       1888.59       1995.66        24.19 o                         
   9   5   2        127.92        130.84         6.82 o                         
  10   5   2          1.42          3.82         2.71 o                         
  11   5   2        284.44        282.57        10.07 o                         
 -10   6   2        278.06        272.29         7.23 o                         
  -9   6   2        201.89        213.08         7.36 o                         
  -8   6   2        283.95        297.81        18.51 o                         
  -7   6   2        139.44        171.38        12.53 o                         
  -6   6   2        156.31        160.36         9.26 o                         
  -5   6   2        750.77        775.40        18.64 o                         
  -4   6   2        340.65        354.84        11.65 o                         
  -3   6   2        157.91        161.65         6.34 o                         
  -2   6   2       4474.62       4657.55       126.03 o                         
  -1   6   2       1205.17       1141.03        29.85 o                         
   0   6   2         74.04         88.78         4.37 o                         
   1   6   2       2090.02       2042.78        52.95 o                         
   2   6   2       1476.17       1583.86        36.21 o                         
   3   6   2        206.84        222.34         6.66 o                         
   4   6   2        238.91        247.09         6.58 o                         
   5   6   2          3.57          2.44         0.91 o                         
   6   6   2        522.62        522.30        10.27 o                         
   7   6   2        352.27        353.28         8.07 o                         
   8   6   2        355.42        371.41         7.78 o                         
   9   6   2        936.51       1056.70        29.72 o                         
  10   6   2         23.15         21.06         4.49 o                         
  -9   7   2        314.58        295.47         6.98 o                         
  -8   7   2        409.26        457.29        22.46 o                         
  -7   7   2          4.38          5.77         2.23 o                         
  -6   7   2         54.23         55.89         6.31 o                         
  -5   7   2         80.40         85.41         6.88 o                         
  -4   7   2        354.09        360.33        10.97 o                         
  -3   7   2        781.38        790.51        13.88 o                         
  -2   7   2       1331.90       1351.34        27.95 o                         
  -1   7   2        265.70        265.09        20.83 o                         
   0   7   2       1851.47       1927.70       130.83 o                         
   1   7   2        327.06        351.93         9.94 o                         
   2   7   2        156.36        162.11         4.39 o                         
   3   7   2        152.95        154.44         4.59 o                         
   4   7   2        486.36        495.60        12.23 o                         
   5   7   2        483.45        495.30         9.27 o                         
   6   7   2         30.16         26.98         2.16 o                         
   7   7   2        846.11        892.93        13.40 o                         
   8   7   2        159.32        161.68         6.09 o                         
   9   7   2        152.84        184.14        12.85 o                         
  -8   8   2         19.47         12.71         2.49 o                         
  -7   8   2         70.96         81.76         6.10 o                         
  -6   8   2        145.15        176.63        13.78 o                         
  -5   8   2         76.73         80.92         6.61 o                         
  -4   8   2        105.40        121.74         7.51 o                         
  -3   8   2       1426.88       1473.40        31.86 o                         
  -2   8   2        910.71        874.69        18.48 o                         
  -1   8   2        777.77        850.67        25.78 o                         
   0   8   2       1321.89       1285.28        21.65 o                         
   1   8   2        163.88        153.92         5.09 o                         
   2   8   2         14.83         19.22         2.29 o                         
   3   8   2        118.66        107.38         5.05 o                         
   4   8   2          2.32          4.55         1.67 o                         
   5   8   2        169.63        179.31         7.50 o                         
   6   8   2         42.96         46.63         3.35 o                         
   7   8   2          0.97          1.56         0.96 o                         
   8   8   2        207.80        205.71         9.72 o                         
  -8   9   2         89.83         67.72         5.27 o                         
  -7   9   2          2.81          5.19         2.21 o                         
  -6   9   2         46.82         50.08         4.73 o                         
  -5   9   2          8.67          9.18         3.60 o                         
  -4   9   2        836.56        884.89        26.19 o                         
  -3   9   2          1.36         -0.86         1.61 o                         
  -2   9   2          9.87         12.38         1.68 o                         
  -1   9   2       2866.51       2892.68        33.92 o                         
   0   9   2         66.15         63.25         3.93 o                         
   1   9   2         48.53         52.13         3.51 o                         
   2   9   2        486.26        472.59        10.01 o                         
   3   9   2        167.47        193.46         6.89 o                         
   4   9   2        818.09        819.80        20.17 o                         
   5   9   2         31.89         36.04         3.27 o                         
   6   9   2        282.93        312.76         9.31 o                         
   7   9   2         74.82         78.06         4.74 o                         
   8   9   2         11.21         15.18         3.37 o                         
  -6  10   2        351.58        322.98         9.12 o                         
  -5  10   2        145.18        147.63         6.66 o                         
  -4  10   2         16.91         18.36         3.29 o                         
  -3  10   2        326.36        364.92        12.22 o                         
  -2  10   2        131.48        146.62         6.50 o                         
  -1  10   2          8.81          9.37         1.86 o                         
   0  10   2         40.87         45.66         3.68 o                         
   1  10   2         99.14         97.83         7.42 o                         
   2  10   2        449.61        459.82        18.57 o                         
   3  10   2        207.09        232.73        11.25 o                         
   4  10   2        272.47        299.46        10.44 o                         
   5  10   2        598.06        641.44        17.84 o                         
   6  10   2         19.41         21.62         2.65 o                         
   7  10   2          9.23          8.48         2.56 o                         
  -4  11   2        127.76        132.80         5.45 o                         
  -3  11   2        108.02        123.15         5.80 o                         
  -2  11   2         13.65         11.73         3.38 o                         
  -1  11   2          0.50          3.09         1.33 o                         
   0  11   2         14.58         11.82         2.24 o                         
   1  11   2        158.88        172.42         9.31 o                         
   2  11   2        247.60        227.31        14.21 o                         
   3  11   2         87.14         85.82         6.08 o                         
   4  11   2         72.10         92.07        13.78 o                         
   5  11   2        178.13        182.23         6.45 o                         
   6  11   2        165.02        138.21         5.07 o                         
   0  12   2         22.38         14.71         2.59 o                         
   1  12   2        548.28        496.30        27.76 o                         
   2  12   2          0.03         -0.34         0.89 o                         
   3  12   2          0.52          1.47         0.77 o                         
   4  12   2        187.44        177.90         6.37 o                         
  -3 -10   3         77.68         71.39         6.58 o                         
  -2 -10   3         48.62         54.90         5.65 o                         
  -1 -10   3        183.52        180.81         9.95 o                         
   0 -10   3        138.03         93.46         7.86 o                         
   1 -10   3         36.74         38.87         5.27 o                         
   2 -10   3         40.83         45.49         5.54 o                         
  -7  -9   3          2.17          2.75         1.36 o                         
  -6  -9   3         12.09         15.53         3.21 o                         
  -5  -9   3        195.37        215.21         7.72 o                         
  -4  -9   3          5.18          0.86         1.24 o                         
  -3  -9   3        198.15        193.37         7.94 o                         
  -2  -9   3        513.90        522.20        15.64 o                         
  -1  -9   3         93.39         85.01         5.50 o                         
   0  -9   3        845.92        797.35        35.08 o                         
   1  -9   3        677.38        634.00        27.76 o                         
   2  -9   3        117.91        112.44        10.22 o                         
   3  -9   3         71.94         69.14        11.17 o                         
   4  -9   3        100.28         99.00         8.32 o                         
   5  -9   3        131.57        115.57         8.48 o                         
  -8  -8   3         14.65          8.77         1.53 o                         
  -7  -8   3        136.34        148.48        10.49 o                         
  -6  -8   3         24.30         29.75         3.16 o                         
  -5  -8   3         15.94         18.01         2.32 o                         
  -4  -8   3        220.30        244.96         7.69 o                         
  -3  -8   3        877.82        927.40        17.28 o                         
  -2  -8   3        321.87        315.22        10.38 o                         
  -1  -8   3        655.89        670.10        28.09 o                         
   0  -8   3          7.90          5.55         2.22 o                         
   1  -8   3         40.74         51.59         4.58 o                         
   2  -8   3        303.31        275.20        19.04 o                         
   3  -8   3        375.66        367.08        22.22 o                         
   4  -8   3        612.58        582.13        19.61 o                         
   5  -8   3          2.19          3.47         1.47 o                         
   6  -8   3        758.85        690.03        19.03 o                         
   7  -8   3        143.71        133.11         7.78 o                         
  -9  -7   3         56.28         45.96         4.76 o                         
  -8  -7   3          1.27          1.15         1.38 o                         
  -7  -7   3        244.18        270.91        12.40 o                         
  -6  -7   3        392.32        408.70        13.41 o                         
  -5  -7   3         20.73         23.76         2.81 o                         
  -4  -7   3       1581.20       1606.79        25.99 o                         
  -3  -7   3       1761.30       1818.16        28.33 o                         
  -2  -7   3         74.98         83.21         6.69 o                         
  -1  -7   3          2.07          4.87         2.39 o                         
   0  -7   3         41.38         34.68         4.65 o                         
   1  -7   3         41.41         36.63         4.08 o                         
   2  -7   3         75.75         79.83         5.87 o                         
   3  -7   3         11.50         12.20         3.09 o                         
   4  -7   3        262.58        270.95        11.01 o                         
   5  -7   3        263.14        286.72        13.35 o                         
   6  -7   3        323.34        298.76        12.17 o                         
   7  -7   3         81.43         80.38         5.62 o                         
   8  -7   3         23.36         20.87         2.79 o                         
 -10  -6   3          3.46          1.66         1.16 o                         
  -9  -6   3          7.28          4.10         2.28 o                         
  -8  -6   3         80.16         86.69         9.25 o                         
  -7  -6   3        348.49        376.00        25.75 o                         
  -6  -6   3        127.88        139.34         5.87 o                         
  -5  -6   3       1406.86       1377.49        23.63 o                         
  -4  -6   3         24.31         28.35         2.76 o                         
  -3  -6   3        889.28        934.44        22.35 o                         
  -2  -6   3        675.77        686.48        16.96 o                         
  -1  -6   3         12.93         17.13         2.27 o                         
   0  -6   3       1963.63       1988.95        32.57 o                         
   1  -6   3        116.14        121.47         5.85 o                         
   2  -6   3        729.30        733.02        22.47 o                         
   3  -6   3       1098.59       1107.32        20.13 o                         
   4  -6   3          0.10          1.58         2.52 o                         
   5  -6   3         29.29         30.06         3.79 o                         
   6  -6   3        821.26        811.27        17.56 o                         
   7  -6   3        132.74        108.67         7.49 o                         
   8  -6   3         12.19          9.64         2.79 o                         
   9  -6   3         74.71         58.04         5.27 o                         
 -10  -5   3          6.25          3.29         2.09 o                         
  -9  -5   3        114.37        122.72         7.80 o                         
  -8  -5   3          2.29          0.85         3.06 o                         
  -7  -5   3        467.97        491.07        11.91 o                         
  -6  -5   3        567.13        605.30        10.30 o                         
  -5  -5   3        185.47        190.68         5.75 o                         
  -4  -5   3         32.84         32.87         2.28 o                         
  -3  -5   3        939.13        911.99        15.52 o                         
  -2  -5   3          1.11          2.19         0.93 o                         
  -1  -5   3       1065.65       1059.47        23.12 o                         
   0  -5   3         97.35        114.37         3.99 o                         
   1  -5   3       1014.46       1022.77        26.73 o                         
   2  -5   3       2821.82       2783.21        41.70 o                         
   3  -5   3        283.26        284.37        10.45 o                         
   4  -5   3        920.94        921.78        17.49 o                         
   5  -5   3          7.53          8.51         1.68 o                         
   6  -5   3         18.76         16.18         2.87 o                         
   7  -5   3        857.06        829.98        17.58 o                         
   8  -5   3        179.05        153.18         6.86 o                         
   9  -5   3        209.84        223.44        13.86 o                         
 -10  -4   3          9.13         12.74         3.64 o                         
  -9  -4   3        190.57        194.25         8.68 o                         
  -8  -4   3        672.31        682.96        12.76 o                         
  -7  -4   3          7.64          7.90         1.27 o                         
  -6  -4   3        350.57        344.12         5.98 o                         
  -5  -4   3        157.42        146.31         4.24 o                         
  -4  -4   3         62.32         63.56         2.93 o                         
  -3  -4   3        174.00        154.98         5.73 o                         
  -2  -4   3          9.44         15.90         1.49 o                         
  -1  -4   3       2081.54       2054.65        29.92 o                         
   0  -4   3       1087.29       1085.55        16.32 o                         
   1  -4   3       3054.92       3191.02        89.17 o                         
   2  -4   3       2784.57       2856.11        41.44 o                         
   3  -4   3       1704.64       1692.74        39.40 o                         
   4  -4   3        518.42        510.83        14.22 o                         
   5  -4   3        468.52        488.03        11.34 o                         
   6  -4   3        770.23        819.96        26.69 o                         
   7  -4   3         49.48         45.90         3.73 o                         
   8  -4   3        738.80        758.76        14.13 o                         
   9  -4   3        126.74        115.30         5.79 o                         
  10  -4   3        289.96        282.48        20.35 o                         
 -10  -3   3        122.25        103.61         9.95 o                         
  -9  -3   3        273.91        287.60        16.08 o                         
  -8  -3   3        431.70        420.91         9.13 o                         
  -7  -3   3        664.14        663.51        11.31 o                         
  -6  -3   3        880.39        872.69        11.48 o                         
  -5  -3   3         49.91         53.29         2.58 o                         
  -4  -3   3          7.49         11.93         1.60 o                         
  -3  -3   3         42.50         44.48         2.62 o                         
  -2  -3   3        145.74        120.77         4.28 o                         
  -1  -3   3        379.07        418.91        21.64 o                         
   0  -3   3       2906.17       2723.38        52.12 o                         
   1  -3   3       5432.73       5546.56       142.94 o                         
   2  -3   3        496.66        531.00        16.08 o                         
   3  -3   3       2878.18       2925.64        48.55 o                         
   4  -3   3       2645.71       2767.48        46.32 o                         
   5  -3   3        105.10         96.72         4.60 o                         
   6  -3   3        616.43        657.88        15.30 o                         
   7  -3   3          2.48          1.80         1.24 o                         
   8  -3   3       1220.76       1265.29        21.51 o                         
   9  -3   3        379.77        394.53        10.57 o                         
  10  -3   3         53.53         46.77        11.15 o                         
 -10  -2   3         10.06         16.60         2.57 o                         
  -9  -2   3        399.33        387.89        10.86 o                         
  -8  -2   3       1017.01       1035.45        16.36 o                         
  -7  -2   3        104.25         97.17         3.67 o                         
  -6  -2   3        803.92        816.20        10.27 o                         
  -5  -2   3        643.12        631.69        10.98 o                         
  -4  -2   3       3835.12       4100.81        75.78 o                         
  -3  -2   3       2911.99       2919.44        88.64 o                         
  -2  -2   3        270.63        283.98         7.36 o                         
  -1  -2   3       1528.36       1312.83        25.71 o                         
   0  -2   3       1381.77       1243.56        52.62 o                         
   1  -2   3         27.90         26.66         2.23 o                         
   2  -2   3       1927.26       1811.16        53.39 o                         
   3  -2   3       2260.20       2371.21        68.37 o                         
   4  -2   3        283.92        269.79         6.24 o                         
   5  -2   3        257.49        305.55         7.91 o                         
   6  -2   3       1063.20       1094.96        17.21 o                         
   7  -2   3         25.22         42.50         3.09 o                         
   8  -2   3        171.27        194.66         5.80 o                         
   9  -2   3        486.45        504.38        11.75 o                         
  10  -2   3        287.04        298.45        10.96 o                         
  11  -2   3          9.98          9.37         2.67 o                         
 -11  -1   3        259.71        231.85         9.31 o                         
 -10  -1   3        358.35        367.57        14.97 o                         
  -9  -1   3        117.01        113.88         5.21 o                         
  -8  -1   3        667.88        700.85        10.50 o                         
  -7  -1   3        893.43        891.89        11.87 o                         
  -6  -1   3        623.13        636.74         8.58 o                         
  -5  -1   3        111.49        126.17         4.04 o                         
  -4  -1   3       1706.24       1828.24        45.03 o                         
  -3  -1   3       2332.24       2442.78       120.22 o                         
  -2  -1   3       3754.35       3385.78        74.65 o                         
  -1  -1   3         44.13         77.23         2.86 o                         
   0  -1   3        387.58        376.63         8.22 o                         
   1  -1   3         77.64         61.64         4.68 o                         
   2  -1   3       1448.24       1625.04        31.33 o                         
   3  -1   3        150.37        155.66         4.79 o                         
   4  -1   3         41.41         76.76         4.30 o                         
   5  -1   3        767.66        784.89        12.53 o                         
   6  -1   3       1812.42       1789.32        29.48 o                         
   7  -1   3        198.94        197.07         5.55 o                         
   8  -1   3        364.76        404.10         9.24 o                         
   9  -1   3        233.24        249.60         8.21 o                         
  10  -1   3        513.79        526.06        14.71 o                         
  11  -1   3        125.71        115.00        16.05 o                         
 -11   0   3        135.99        141.09        10.45 o                         
 -10   0   3        832.28        827.01        64.70 o                         
  -9   0   3        468.05        475.57         9.66 o                         
  -8   0   3        295.65        276.85         6.12 o                         
  -7   0   3        308.22        301.64         6.13 o                         
  -6   0   3         73.48         58.10         2.67 o                         
  -5   0   3        585.54        540.98        16.07 o                         
  -4   0   3         12.31         38.70         3.26 o                         
  -3   0   3         65.62         59.60         3.37 o                         
  -2   0   3      10835.82      10128.89       176.60 o                         
  -1   0   3        181.39        152.67         4.29 o                         
   0   0   3         40.78         45.33         2.60 o                         
   1   0   3       5073.03       4399.07       119.58 o                         
   2   0   3        205.64        204.90         6.54 o                         
   3   0   3        194.81        175.44         8.44 o                         
   4   0   3        607.12        665.32        22.91 o                         
   5   0   3        458.14        402.37         8.99 o                         
   6   0   3        739.90        700.35        11.39 o                         
   7   0   3        116.05        110.07         4.43 o                         
   8   0   3         70.78         79.38         4.02 o                         
   9   0   3        820.30        851.83        19.18 o                         
  10   0   3          6.34          6.31         2.20 o                         
  11   0   3          7.99          4.19         1.74 o                         
 -11   1   3        845.32        835.56        31.24 o                         
 -10   1   3        398.81        408.74        11.19 o                         
  -9   1   3         73.00         77.48         3.77 o                         
  -8   1   3        474.24        447.58         8.53 o                         
  -7   1   3         44.95         46.81         2.41 o                         
  -6   1   3          3.39          4.90         1.04 o                         
  -5   1   3       2999.55       3295.06        52.45 o                         
  -4   1   3        874.30        892.54        21.63 o                         
  -3   1   3       3079.92       2756.57        55.89 o                         
  -2   1   3       1343.76       1354.84        37.32 o                         
  -1   1   3       1196.26       1234.43        34.19 o                         
   0   1   3       7544.03       7295.77       189.89 o                         
   1   1   3       7599.29       7062.22       137.46 o                         
   2   1   3          1.25          5.30         0.68 o                         
   3   1   3         69.93         85.59         2.90 o                         
   4   1   3       1355.63       1215.04        18.73 o                         
   5   1   3         12.63          9.24         1.10 o                         
   6   1   3        169.06        157.18         3.66 o                         
   7   1   3       3164.85       3229.49        32.74 o                         
   8   1   3         29.98         22.63         2.27 o                         
   9   1   3         56.65         46.36         4.04 o                         
  10   1   3          0.48          3.52         1.70 o                         
  11   1   3          7.69         12.43         2.56 o                         
 -11   2   3         21.26         22.77         4.45 o                         
 -10   2   3        926.63        920.68        18.88 o                         
  -9   2   3         19.02         13.05         1.90 o                         
  -8   2   3        372.40        367.68         8.26 o                         
  -7   2   3        498.62        511.14        13.53 o                         
  -6   2   3        491.24        520.63         9.86 o                         
  -5   2   3        725.32        719.33        16.11 o                         
  -4   2   3        323.54        270.13         7.76 o                         
  -3   2   3       1951.39       1793.97        47.55 o                         
  -2   2   3        603.02        596.13        18.51 o                         
  -1   2   3         25.34         15.02         2.05 o                         
   0   2   3       2128.41       1971.69        52.81 o                         
   1   2   3       1538.04       1490.45        18.27 o                         
   2   2   3         20.06         29.84         1.56 o                         
   3   2   3       1189.36       1161.81        15.49 o                         
   4   2   3         16.08          6.53         0.87 o                         
   5   2   3       2661.87       2742.41        30.07 o                         
   6   2   3       3413.08       3591.40        36.52 o                         
   7   2   3         14.28         19.33         1.69 o                         
   8   2   3         67.69         63.90         3.32 o                         
   9   2   3         51.65         59.33         5.36 o                         
  10   2   3        612.29        633.89        17.22 o                         
  11   2   3        298.93        290.93        11.76 o                         
 -11   3   3        157.13        165.05        10.92 o                         
 -10   3   3         83.39         79.40         3.98 o                         
  -9   3   3         80.48         93.15         4.54 o                         
  -8   3   3        164.03        162.50         6.82 o                         
  -7   3   3       2051.37       2104.60        39.45 o                         
  -6   3   3        692.09        681.24        13.16 o                         
  -5   3   3        642.90        630.49        15.01 o                         
  -4   3   3       4037.21       3760.31       101.25 o                         
  -3   3   3        460.36        373.62        10.29 o                         
  -2   3   3         23.24         36.36         3.25 o                         
  -1   3   3       2329.76       2250.33        59.66 o                         
   0   3   3       3978.39       3820.87       100.36 o                         
   1   3   3        738.14        804.28        25.05 o                         
   2   3   3          7.94         12.25         1.60 o                         
   3   3   3       3429.31       3107.75        74.08 o                         
   4   3   3       1833.42       1871.32        28.29 o                         
   5   3   3        164.36        143.78         4.33 o                         
   6   3   3        384.49        351.71         6.12 o                         
   7   3   3        768.78        758.69        11.54 o                         
   8   3   3        165.19        160.02         5.59 o                         
   9   3   3        219.18        209.09         8.59 o                         
  10   3   3         11.41          9.26         2.07 o                         
  11   3   3        416.09        413.77        14.37 o                         
 -11   4   3        174.52        162.73         9.72 o                         
 -10   4   3          0.90          2.69         1.22 o                         
  -9   4   3          2.45          8.93         3.07 o                         
  -8   4   3        108.20         92.19         4.68 o                         
  -7   4   3        546.92        602.67        16.88 o                         
  -6   4   3       2433.46       2367.92        37.16 o                         
  -5   4   3       1720.27       1711.15        48.35 o                         
  -4   4   3        851.27        865.85        16.09 o                         
  -3   4   3       3186.28       2978.94        56.81 o                         
  -2   4   3         40.15         26.96         4.03 o                         
  -1   4   3        952.52        912.85        21.75 o                         
   0   4   3        874.60        824.06        29.50 o                         
   1   4   3         31.72         26.37         4.49 o                         
   2   4   3       6253.24       6073.00        89.98 o                         
   3   4   3        138.64        115.05         5.31 o                         
   4   4   3        273.70        379.36        13.59 o                         
   5   4   3        648.30        559.95         9.18 o                         
   6   4   3         13.15         18.33         1.65 o                         
   7   4   3          0.14          2.06         0.85 o                         
   8   4   3         57.34         63.90         3.33 o                         
   9   4   3         81.08         77.76         5.05 o                         
  10   4   3         82.43         95.65         7.62 o                         
  11   4   3        177.41        157.77        11.27 o                         
 -10   5   3         40.77         39.15         3.16 o                         
  -9   5   3          0.68          4.69         2.26 o                         
  -8   5   3        530.11        553.39        24.43 o                         
  -7   5   3        292.70        306.18        11.69 o                         
  -6   5   3       1180.90       1252.24        32.73 o                         
  -5   5   3       2135.06       2308.40        36.16 o                         
  -4   5   3        682.46        680.87        14.28 o                         
  -3   5   3        193.14        206.51         5.97 o                         
  -2   5   3        258.48        277.50         8.54 o                         
  -1   5   3        420.85        493.26        10.37 o                         
   0   5   3        720.58        727.63        15.18 o                         
   1   5   3       1322.78       1203.19        19.27 o                         
   2   5   3        555.44        506.76        12.92 o                         
   3   5   3       1619.02       1514.71        37.34 o                         
   4   5   3        612.92        610.19        28.96 o                         
   5   5   3        204.64        220.54         6.04 o                         
   6   5   3        437.84        465.74         8.98 o                         
   7   5   3         95.56         86.20         3.53 o                         
   8   5   3        116.13        109.00         4.64 o                         
   9   5   3          5.69          6.16         1.73 o                         
  10   5   3          4.92          5.77         4.07 o                         
  11   5   3        531.22        444.75        19.17 o                         
 -10   6   3        219.50        200.98         7.70 o                         
  -9   6   3        574.00        603.30        14.38 o                         
  -8   6   3        612.92        601.06        21.58 o                         
  -7   6   3       1096.87       1110.09        25.41 o                         
  -6   6   3        509.91        558.14        16.37 o                         
  -5   6   3         53.71         46.15         3.64 o                         
  -4   6   3        127.24        114.78         6.27 o                         
  -3   6   3        273.30        286.28        10.80 o                         
  -2   6   3        164.81        164.52         7.18 o                         
  -1   6   3        327.51        355.70        13.37 o                         
   0   6   3       1990.47       2033.64        30.38 o                         
   1   6   3       2922.46       2825.97        42.12 o                         
   2   6   3        858.03        865.56        18.27 o                         
   3   6   3        341.76        375.79         8.76 o                         
   4   6   3       1400.21       1439.46        18.06 o                         
   5   6   3        110.25        106.94         3.91 o                         
   6   6   3         91.58         80.27         3.56 o                         
   7   6   3          0.01          1.80         1.17 o                         
   8   6   3         72.73         71.81         3.35 o                         
   9   6   3        998.63       1011.29        27.67 o                         
  10   6   3         47.82         45.18         6.70 o                         
  -9   7   3        275.14        295.57         9.20 o                         
  -8   7   3       1288.95       1313.99        45.96 o                         
  -7   7   3        180.23        192.61        10.28 o                         
  -6   7   3        160.24        145.84        10.18 o                         
  -5   7   3       1189.75       1165.42        21.06 o                         
  -4   7   3         74.50         71.67         4.14 o                         
  -3   7   3        223.95        231.45         8.16 o                         
  -2   7   3        521.62        502.31        14.73 o                         
  -1   7   3       4698.28       4557.41        97.36 o                         
   0   7   3       2345.44       2375.39        42.54 o                         
   1   7   3         16.52         26.99         1.98 o                         
   2   7   3       2925.14       2918.62        33.29 o                         
   3   7   3       1097.18       1124.48        15.29 o                         
   4   7   3         43.61         36.69         2.16 o                         
   5   7   3        380.08        398.70         7.82 o                         
   6   7   3        148.21        140.77         4.33 o                         
   7   7   3         68.59         65.53         2.88 o                         
   8   7   3        105.45        106.67         4.09 o                         
   9   7   3        127.95        130.98        12.43 o                         
  -9   8   3        205.53        180.97         6.68 o                         
  -8   8   3         31.12         38.63         3.98 o                         
  -7   8   3        370.33        393.72        19.78 o                         
  -6   8   3        449.33        475.17        17.42 o                         
  -5   8   3         42.07         41.81         7.16 o                         
  -4   8   3          6.84          7.83         2.64 o                         
  -3   8   3         23.35         30.73         4.27 o                         
  -2   8   3        920.41        905.35        29.57 o                         
  -1   8   3        420.31        410.55        10.90 o                         
   0   8   3        116.80        109.06         6.21 o                         
   1   8   3       1587.70       1593.27        27.28 o                         
   2   8   3        107.63        116.94         5.12 o                         
   3   8   3          1.71          2.37         1.01 o                         
   4   8   3        742.72        731.51        14.82 o                         
   5   8   3          3.43          7.42         1.93 o                         
   6   8   3        254.23        254.77         7.23 o                         
   7   8   3          5.93          6.88         1.70 o                         
   8   8   3        264.64        264.55         9.35 o                         
  -8   9   3        246.43        237.93        13.45 o                         
  -7   9   3        210.20        202.55         9.31 o                         
  -6   9   3          9.21          7.91         2.19 o                         
  -5   9   3        138.29        131.10        11.96 o                         
  -4   9   3        116.21        128.97         8.71 o                         
  -3   9   3        212.95        222.03        10.01 o                         
  -2   9   3        573.49        573.86        14.28 o                         
  -1   9   3        332.97        344.53        10.19 o                         
   0   9   3        443.55        456.81        10.30 o                         
   1   9   3        344.26        338.02         8.75 o                         
   2   9   3         46.28         38.82         2.95 o                         
   3   9   3         15.26         16.53         3.10 o                         
   4   9   3          7.04          6.03         1.75 o                         
   5   9   3        249.31        236.54        13.78 o                         
   6   9   3        381.67        370.08        10.36 o                         
   7   9   3         41.47         51.41         4.06 o                         
   8   9   3          5.99          8.79         3.06 o                         
  -7  10   3        128.20        105.85         5.64 o                         
  -6  10   3        214.37        205.69        10.90 o                         
  -5  10   3        102.14         92.30         5.47 o                         
  -4  10   3         37.06         44.77         4.04 o                         
  -3  10   3       1004.92       1066.14        38.95 o                         
  -2  10   3         78.57         80.27         3.78 o                         
  -1  10   3        236.05        242.48         7.65 o                         
   0  10   3       1528.44       1567.23        22.45 o                         
   1  10   3          5.93          5.05         1.61 o                         
   2  10   3         26.74         27.38         2.64 o                         
   3  10   3         18.21         15.91         2.65 o                         
   4  10   3        876.35        801.05        25.75 o                         
   5  10   3        215.13        248.10        16.57 o                         
   6  10   3         11.26         11.92         4.63 o                         
   7  10   3         27.40         23.66         2.93 o                         
  -5  11   3        575.18        547.85        20.09 o                         
  -4  11   3        178.27        180.86         7.21 o                         
  -3  11   3          2.86          2.55         1.31 o                         
  -2  11   3        148.32        153.55         7.19 o                         
  -1  11   3        317.36        330.04        10.05 o                         
   0  11   3         12.18         15.44         2.54 o                         
   1  11   3          2.04          2.31         1.86 o                         
   2  11   3          5.36          9.47         2.97 o                         
   3  11   3        565.14        634.81        27.30 o                         
   4  11   3        138.42        137.54         9.31 o                         
   5  11   3          5.29          3.80         1.42 o                         
   6  11   3        422.51        391.38        11.37 o                         
  -3  12   3        170.00        153.94         8.25 o                         
  -2  12   3          0.22          1.86         1.55 o                         
  -1  12   3         22.72         22.22         4.65 o                         
   0  12   3          4.55          4.23         1.57 o                         
   1  12   3        154.82        154.56         9.52 o                         
   2  12   3         11.97         13.10         2.18 o                         
   3  12   3          0.12          0.34         1.07 o                         
   4  12   3        246.72        227.47         7.87 o                         
  -4 -10   4         13.03         16.92         2.52 o                         
  -3 -10   4         40.31         51.07         4.99 o                         
  -2 -10   4         11.26          8.60         2.63 o                         
   0 -10   4        103.25        115.26         8.32 o                         
   1 -10   4        124.11        132.10         8.60 o                         
   2 -10   4        323.63        265.87        12.20 o                         
   3 -10   4        139.11        111.04         6.31 o                         
  -6  -9   4          1.08          0.31         1.05 o                         
  -5  -9   4         23.96         20.62         2.60 o                         
  -4  -9   4         42.95         50.23         3.53 o                         
  -3  -9   4         73.38         78.35         4.08 o                         
  -2  -9   4         48.53         50.59         3.42 o                         
  -1  -9   4        239.77        226.05         8.30 o                         
   0  -9   4       1295.70       1254.10       125.15 o                         
   1  -9   4        246.29        208.38        13.78 o                         
   2  -9   4         52.89         50.76         6.39 o                         
   3  -9   4          0.97          1.97         1.59 o                         
  -7  -8   4         18.14         11.26         2.28 o                         
  -6  -8   4         22.57         17.67         2.78 o                         
  -5  -8   4         10.90          9.86         1.70 o                         
  -4  -8   4        295.08        322.52        11.43 o                         
  -3  -8   4          2.26          3.19         1.35 o                         
  -2  -8   4       1711.17       1725.91        30.00 o                         
  -1  -8   4       2347.87       2322.83        53.88 o                         
   0  -8   4         25.46         22.57         5.81 o                         
   1  -8   4        312.44        298.89        19.57 o                         
   2  -8   4        255.04        258.09        10.23 o                         
   3  -8   4        374.78        368.47        28.05 o                         
   4  -8   4         78.76         89.35        14.83 o                         
   5  -8   4         74.92         64.72         4.08 o                         
  -8  -7   4         51.24         39.76         4.84 o                         
  -7  -7   4         86.99        106.55         9.49 o                         
  -6  -7   4        105.16         97.62         5.96 o                         
  -5  -7   4         83.86         83.14         5.18 o                         
  -4  -7   4         37.96         40.46         3.22 o                         
  -3  -7   4       1223.35       1267.85        22.07 o                         
  -2  -7   4        277.89        295.24        12.00 o                         
  -1  -7   4        264.28        226.35        11.60 o                         
   0  -7   4        393.72        398.22        13.46 o                         
   1  -7   4       1012.55       1024.22        23.94 o                         
   2  -7   4        146.99        147.64         9.82 o                         
   3  -7   4          0.42          1.84         1.77 o                         
   4  -7   4        562.65        541.79        21.88 o                         
   5  -7   4        337.32        325.83        16.30 o                         
   6  -7   4         79.91         78.76         4.68 o                         
   7  -7   4        145.64        140.05         9.80 o                         
  -9  -6   4         60.35         62.76         6.31 o                         
  -8  -6   4          9.39          8.40         2.90 o                         
  -7  -6   4          6.79          3.83         2.75 o                         
  -6  -6   4        160.56        133.87         7.62 o                         
  -5  -6   4        488.70        500.13        19.77 o                         
  -4  -6   4         67.21         59.92         4.03 o                         
  -3  -6   4          0.81          4.09         1.51 o                         
  -2  -6   4          1.24          3.91         1.93 o                         
  -1  -6   4        435.12        457.34        21.98 o                         
   0  -6   4        260.36        266.56         7.95 o                         
   1  -6   4          6.54          6.15         2.54 o                         
   2  -6   4         67.13         52.69         5.69 o                         
   3  -6   4        298.07        299.02        10.53 o                         
   4  -6   4       1664.02       1629.51        35.10 o                         
   5  -6   4        159.86        147.47         8.05 o                         
   6  -6   4        448.51        430.91        11.50 o                         
   7  -6   4         85.39         94.83         6.49 o                         
   8  -6   4         37.37         30.93         2.76 o                         
 -10  -5   4         90.90         85.95         6.35 o                         
  -9  -5   4         12.15          5.73         2.98 o                         
  -8  -5   4         86.28         85.06         9.45 o                         
  -7  -5   4         29.60         30.61         3.73 o                         
  -6  -5   4       1470.67       1430.20        19.87 o                         
  -5  -5   4          1.29          2.86         1.22 o                         
  -4  -5   4        432.19        452.95         9.98 o                         
  -3  -5   4        830.53        822.97        23.33 o                         
  -2  -5   4          1.49          1.56         1.01 o                         
  -1  -5   4        669.19        665.76        13.09 o                         
   0  -5   4         51.19         52.55         3.34 o                         
   1  -5   4        984.75        959.77        27.92 o                         
   2  -5   4          1.29          2.89         1.48 o                         
   3  -5   4       1104.66       1147.04        34.30 o                         
   4  -5   4       2487.46       2503.21        41.13 o                         
   5  -5   4        486.76        466.52        15.49 o                         
   6  -5   4        137.57        143.60         7.99 o                         
   7  -5   4       1599.12       1532.66        65.92 o                         
   8  -5   4        769.97        731.14        26.41 o                         
   9  -5   4          4.60         12.39         2.90 o                         
 -10  -4   4        107.10         99.04         8.21 o                         
  -9  -4   4         71.56         70.20         6.20 o                         
  -8  -4   4         69.40         68.59         4.42 o                         
  -7  -4   4         38.26         38.55         2.85 o                         
  -6  -4   4        106.45        102.11         4.62 o                         
  -5  -4   4       2140.50       2128.56        26.51 o                         
  -4  -4   4       2057.34       2069.78        27.43 o                         
  -3  -4   4        312.95        321.69         7.20 o                         
  -2  -4   4       1056.89       1057.67        21.55 o                         
  -1  -4   4        160.50        159.22         7.43 o                         
   0  -4   4       1590.12       1601.88        29.40 o                         
   1  -4   4         19.65         29.29         3.69 o                         
   2  -4   4        498.93        484.86        10.27 o                         
   3  -4   4       3530.77       3580.12        51.66 o                         
   4  -4   4        548.46        555.71        11.23 o                         
   5  -4   4       1944.78       1937.94        39.96 o                         
   6  -4   4       1250.82       1243.03        34.86 o                         
   7  -4   4        165.93        171.79        13.09 o                         
   8  -4   4          0.81          1.01         1.31 o                         
   9  -4   4         32.91         35.43         5.65 o                         
  10  -4   4        124.21        113.95         6.97 o                         
 -10  -3   4         24.88         29.30         3.51 o                         
  -9  -3   4         11.54         17.00         3.39 o                         
  -8  -3   4          9.04         10.35         1.80 o                         
  -7  -3   4        122.26        107.38         4.45 o                         
  -6  -3   4        195.11        169.88         5.43 o                         
  -5  -3   4        927.41        904.51        15.01 o                         
  -4  -3   4       1718.02       1722.13        19.59 o                         
  -3  -3   4       2788.61       2730.52        55.03 o                         
  -2  -3   4          2.84          0.62         0.70 o                         
  -1  -3   4        404.07        404.50        10.50 o                         
   0  -3   4        690.40        691.19        14.63 o                         
   1  -3   4       1829.86       1922.74        40.13 o                         
   2  -3   4        407.04        382.27        10.84 o                         
   3  -3   4        922.00        867.21        16.78 o                         
   4  -3   4       1894.48       1926.54        25.26 o                         
   5  -3   4       1235.29       1218.13        18.56 o                         
   6  -3   4         62.50         70.29         4.19 o                         
   7  -3   4         25.11         18.68         1.81 o                         
   8  -3   4        187.23        183.94         8.32 o                         
   9  -3   4          8.68         16.45         4.72 o                         
  10  -3   4         76.24         84.45         5.26 o                         
 -10  -2   4         90.61         94.01         9.02 o                         
  -9  -2   4        133.19        136.35         6.18 o                         
  -8  -2   4         31.22         38.19         2.72 o                         
  -7  -2   4         82.99         78.66         3.84 o                         
  -6  -2   4       1553.46       1507.13        19.97 o                         
  -5  -2   4        369.77        365.67         7.42 o                         
  -4  -2   4         22.89         68.90        36.43 o                         
  -3  -2   4       1143.64       1136.56        29.56 o                         
  -2  -2   4         87.89         88.75         4.72 o                         
  -1  -2   4       1078.11       1004.40        36.45 o                         
   0  -2   4        390.39        422.07        10.47 o                         
   1  -2   4       2911.36       2812.85       104.98 o                         
   2  -2   4       1649.43       1523.03        22.85 o                         
   3  -2   4          6.95          3.70         0.92 o                         
   4  -2   4        464.98        448.87         8.88 o                         
   5  -2   4        376.72        358.04         7.43 o                         
   6  -2   4        617.53        653.68        13.71 o                         
   7  -2   4         98.47        100.12         4.12 o                         
   8  -2   4        219.90        212.33         6.54 o                         
   9  -2   4        638.07        603.51        22.86 o                         
  10  -2   4        164.53        205.71         9.44 o                         
 -10  -1   4        226.66        239.74        16.34 o                         
  -9  -1   4          4.93          5.47         1.83 o                         
  -8  -1   4       1579.49       1530.71        20.96 o                         
  -7  -1   4       1526.39       1530.53        18.27 o                         
  -6  -1   4         12.18         11.29         1.16 o                         
  -5  -1   4       1787.44       1804.95        21.12 o                         
  -4  -1   4          3.07         12.15         2.28 o                         
  -3  -1   4       2119.25       1931.37        31.59 o                         
  -2  -1   4       4417.22       4708.18        79.14 o                         
  -1  -1   4        111.37        115.26         6.97 o                         
   0  -1   4       6610.74       6339.91       114.04 o                         
   1  -1   4        132.64        120.87         8.13 o                         
   2  -1   4       1290.96       1332.74        31.05 o                         
   3  -1   4       5072.14       5047.75       102.71 o                         
   4  -1   4        474.31        514.88         9.16 o                         
   5  -1   4        101.24        114.50         4.59 o                         
   6  -1   4        120.95        136.87         4.10 o                         
   7  -1   4        288.98        281.80         6.58 o                         
   8  -1   4        184.82        179.42         5.38 o                         
   9  -1   4        271.80        251.26        10.05 o                         
  10  -1   4        323.45        301.73        11.99 o                         
  11  -1   4        413.40        422.76        17.81 o                         
 -10   0   4        562.47        536.88        24.88 o                         
  -9   0   4       1183.13       1176.16        18.99 o                         
  -8   0   4        460.89        458.03         8.34 o                         
  -7   0   4        998.04        993.86        15.46 o                         
  -6   0   4        876.47        825.77        11.21 o                         
  -5   0   4        929.77        939.99        15.86 o                         
  -4   0   4        820.67       1035.54        34.46 o                         
  -3   0   4       2533.52       2871.67        54.48 o                         
  -2   0   4          0.98          3.76         2.25 o                         
  -1   0   4        972.72        751.40        24.68 o                         
   0   0   4        246.42        291.35         8.66 o                         
   1   0   4        751.53        788.92        16.35 o                         
   2   0   4       2639.12       2579.59        63.22 o                         
   3   0   4       1104.10       1261.65        31.55 o                         
   4   0   4        898.19        964.03        14.19 o                         
   5   0   4         40.60         45.06         2.49 o                         
   6   0   4        819.29        828.90        11.28 o                         
   7   0   4        135.94        116.99         4.21 o                         
   8   0   4         62.64         72.11         3.95 o                         
   9   0   4       2316.98       2313.79        48.35 o                         
  10   0   4        277.98        291.76        10.24 o                         
  11   0   4         42.94         34.78         3.15 o                         
 -10   1   4         63.61         61.69         4.58 o                         
  -9   1   4        211.55        210.50         7.60 o                         
  -8   1   4        544.37        566.17         9.21 o                         
  -7   1   4         35.03         31.48         1.88 o                         
  -6   1   4        503.64        524.41         8.97 o                         
  -5   1   4       1919.41       1846.95        45.93 o                         
  -4   1   4        189.65        167.16         5.99 o                         
  -3   1   4        791.12        785.56        17.92 o                         
  -2   1   4         17.90         19.71         2.87 o                         
  -1   1   4       4235.57       4017.82       103.38 o                         
   0   1   4        371.46        360.35        10.99 o                         
   1   1   4         97.63         91.32         4.45 o                         
   2   1   4          3.42         20.23         1.83 o                         
   3   1   4        518.01        577.36        14.19 o                         
   4   1   4          3.97          6.21         0.92 o                         
   5   1   4         20.50         22.27         1.53 o                         
   6   1   4        412.29        450.46         7.20 o                         
   7   1   4       2696.17       2787.99        42.36 o                         
   8   1   4        958.55        986.92        22.37 o                         
   9   1   4         64.11         70.60         4.98 o                         
  10   1   4        262.75        272.86        10.16 o                         
  11   1   4         59.51         60.52        10.32 o                         
 -11   2   4        182.47        184.80        10.92 o                         
 -10   2   4        205.41        201.41         7.15 o                         
  -9   2   4         23.10         27.27         2.49 o                         
  -8   2   4         41.63         56.03         3.07 o                         
  -7   2   4        468.36        490.06        10.49 o                         
  -6   2   4         85.45         94.44         4.41 o                         
  -5   2   4        668.98        671.95        15.73 o                         
  -4   2   4         85.32         90.47         3.50 o                         
  -3   2   4       1863.99       1921.70        52.46 o                         
  -2   2   4       3802.48       3536.76        91.57 o                         
  -1   2   4        246.11        249.96        10.65 o                         
   0   2   4       1474.16       1379.58        38.25 o                         
   1   2   4       5540.62       5062.14       101.48 o                         
   2   2   4        246.23        234.39         5.20 o                         
   3   2   4        537.32        601.84        14.00 o                         
   4   2   4         17.18         17.39         1.54 o                         
   5   2   4       3197.95       3180.33        61.51 o                         
   6   2   4       2202.79       2346.74        27.57 o                         
   7   2   4        398.35        395.30         8.75 o                         
   8   2   4        246.76        232.09         7.45 o                         
   9   2   4        270.84        299.87        12.00 o                         
  10   2   4         12.69         11.52         2.94 o                         
  11   2   4          1.07          2.28         1.44 o                         
 -11   3   4        520.11        521.45        20.13 o                         
 -10   3   4         86.48         89.55         5.62 o                         
  -9   3   4        337.66        332.53         8.45 o                         
  -8   3   4         81.66         60.69         4.14 o                         
  -7   3   4          3.44          8.70         1.79 o                         
  -6   3   4          4.75          6.81         1.36 o                         
  -5   3   4        333.69        329.89         9.15 o                         
  -4   3   4        110.32         72.61         3.97 o                         
  -3   3   4       1280.56       1210.63        25.93 o                         
  -2   3   4       5899.70       5938.36       149.91 o                         
  -1   3   4       3983.14       3893.77       100.70 o                         
   0   3   4       5456.36       4966.48       128.15 o                         
   1   3   4        296.36        309.35         7.55 o                         
   2   3   4       1950.88       2062.58        34.68 o                         
   3   3   4        288.99        311.59         8.26 o                         
   4   3   4       2806.77       2864.08        40.35 o                         
   5   3   4          3.81          1.83         1.06 o                         
   6   3   4        761.68        706.51        11.18 o                         
   7   3   4       1324.99       1306.99        18.93 o                         
   8   3   4          0.19          4.45         1.30 o                         
   9   3   4         88.34        112.45         7.23 o                         
  10   3   4        212.64        207.86         8.79 o                         
  11   3   4         89.31         66.54         7.76 o                         
 -11   4   4         59.73         47.51         4.53 o                         
 -10   4   4        495.90        510.05        10.38 o                         
  -9   4   4        229.76        218.14         6.56 o                         
  -8   4   4        262.80        242.50         8.65 o                         
  -7   4   4         53.92         60.66         4.99 o                         
  -6   4   4        867.73        863.01        17.93 o                         
  -5   4   4        193.72        193.78         7.00 o                         
  -4   4   4         64.14         47.62         4.52 o                         
  -3   4   4       5760.75       5655.96       140.91 o                         
  -2   4   4       1889.20       1943.65        32.25 o                         
  -1   4   4        578.42        556.09        30.41 o                         
   0   4   4       5336.94       5234.98       137.87 o                         
   1   4   4        373.96        413.06        22.51 o                         
   2   4   4         92.48         83.65         5.17 o                         
   3   4   4        609.84        708.05        12.66 o                         
   4   4   4       1807.82       1694.24        32.98 o                         
   5   4   4        212.26        179.48         4.70 o                         
   6   4   4        542.19        552.89         9.10 o                         
   7   4   4       1145.17       1166.00        16.51 o                         
   8   4   4       1015.40        997.20        17.38 o                         
   9   4   4        292.28        295.76         8.55 o                         
  10   4   4          0.50          0.28         1.42 o                         
  11   4   4          0.19          0.23         1.31 o                         
 -10   5   4         90.99        101.73         3.88 o                         
  -9   5   4        141.98        166.61         6.16 o                         
  -8   5   4        281.17        287.60        14.04 o                         
  -7   5   4       1405.11       1368.72        35.40 o                         
  -6   5   4        143.37        136.66         7.27 o                         
  -5   5   4       2623.94       2666.87        57.08 o                         
  -4   5   4       3421.02       3479.33        50.23 o                         
  -3   5   4         21.62         35.57         2.79 o                         
  -2   5   4        641.23        524.14        12.29 o                         
  -1   5   4       2538.91       2557.21        36.43 o                         
   0   5   4         62.69         55.50         8.58 o                         
   1   5   4        374.33        375.99        12.87 o                         
   2   5   4         21.04         12.08         1.74 o                         
   3   5   4       1895.06       1792.52        83.65 o                         
   4   5   4        299.88        280.56         9.77 o                         
   5   5   4         36.78         31.52         2.28 o                         
   6   5   4       1673.36       1699.25        18.59 o                         
   7   5   4        180.73        186.53         5.20 o                         
   8   5   4         42.91         47.98         3.31 o                         
   9   5   4          1.41          3.66         1.30 o                         
  10   5   4         32.82         24.47         2.84 o                         
  11   5   4        270.10        210.57        23.79 o                         
 -10   6   4          6.67          1.77         0.90 o                         
  -9   6   4        127.83        131.47         5.12 o                         
  -8   6   4          0.12          0.10         1.51 o                         
  -7   6   4        620.26        615.57        28.19 o                         
  -6   6   4       1841.32       1928.81        37.98 o                         
  -5   6   4        573.47        580.19        16.61 o                         
  -4   6   4         34.99         28.74         6.81 o                         
  -3   6   4       1258.18       1190.21        20.68 o                         
  -2   6   4        530.97        507.20        13.33 o                         
  -1   6   4        189.49        203.46         9.22 o                         
   0   6   4        645.49        658.70        13.00 o                         
   1   6   4        626.28        602.05        14.92 o                         
   2   6   4       2323.51       2364.90        39.93 o                         
   3   6   4        206.55        201.00         4.95 o                         
   4   6   4       1396.52       1356.56        18.50 o                         
   5   6   4        858.51        853.18        11.90 o                         
   6   6   4          9.21          9.73         1.24 o                         
   7   6   4        405.41        393.15         7.86 o                         
   8   6   4        229.80        226.56         7.14 o                         
   9   6   4          7.94          4.42         1.27 o                         
  10   6   4          1.39          1.96         3.29 o                         
  -9   7   4          0.38          0.33         0.97 o                         
  -8   7   4        170.95        168.87        17.67 o                         
  -7   7   4        333.66        343.62        19.36 o                         
  -6   7   4        312.45        287.91         9.06 o                         
  -5   7   4        144.59        145.95         7.21 o                         
  -4   7   4        440.36        448.74        12.82 o                         
  -3   7   4       1493.01       1514.75        30.43 o                         
  -2   7   4        159.09        173.19         8.23 o                         
  -1   7   4         15.22         16.35         2.15 o                         
   0   7   4         16.16         17.11         3.92 o                         
   1   7   4        221.18        213.32         9.37 o                         
   2   7   4        642.60        680.31        13.45 o                         
   3   7   4        453.15        465.71        10.70 o                         
   4   7   4        583.01        592.00         9.75 o                         
   5   7   4        182.58        188.55         6.29 o                         
   6   7   4         91.78         80.92         3.18 o                         
   7   7   4        106.45         89.35         4.02 o                         
   8   7   4          6.01          2.65         1.41 o                         
   9   7   4          5.27          6.65         1.91 o                         
  -9   8   4          1.31          2.28         1.39 o                         
  -8   8   4         36.23         43.26         4.21 o                         
  -7   8   4        567.71        570.23        25.17 o                         
  -6   8   4         26.41         26.71         8.29 o                         
  -5   8   4         32.96         38.67         4.30 o                         
  -4   8   4        759.55        783.93        16.21 o                         
  -3   8   4        170.58        176.99         9.00 o                         
  -2   8   4         79.21         73.99         4.07 o                         
  -1   8   4        479.58        485.31        15.04 o                         
   0   8   4       1376.53       1422.08        41.29 o                         
   1   8   4        360.28        341.28        12.69 o                         
   2   8   4        311.89        316.72         9.21 o                         
   3   8   4       1438.23       1450.85        26.92 o                         
   4   8   4        646.87        673.10        13.89 o                         
   5   8   4         71.38         66.04         4.39 o                         
   6   8   4         17.57         14.56         2.44 o                         
   7   8   4          2.68          4.08         1.68 o                         
   8   8   4        244.48        221.66        15.10 o                         
  -8   9   4         16.88         15.53         3.33 o                         
  -7   9   4         55.06         43.36         3.97 o                         
  -6   9   4        290.25        302.25        12.37 o                         
  -5   9   4        245.97        253.74        12.02 o                         
  -4   9   4        141.61        143.78         9.18 o                         
  -3   9   4         88.89         81.42         4.93 o                         
  -2   9   4          6.30          6.15         1.70 o                         
  -1   9   4       1514.25       1493.28        28.07 o                         
   0   9   4        297.25        288.55         8.28 o                         
   1   9   4         96.63         90.40         4.67 o                         
   2   9   4       1985.35       2013.82        28.73 o                         
   3   9   4        411.41        411.88         9.55 o                         
   4   9   4          8.29         11.75         1.99 o                         
   5   9   4        373.46        428.86        13.80 o                         
   6   9   4        564.83        548.97        18.88 o                         
   7   9   4        204.78        222.18        12.44 o                         
   8   9   4          4.91          5.92         2.59 o                         
  -7  10   4         46.98         34.42         3.68 o                         
  -6  10   4         24.70         23.39         3.91 o                         
  -5  10   4          9.08          6.74         3.37 o                         
  -4  10   4         97.41         96.17         6.75 o                         
  -3  10   4        641.22        657.45        20.35 o                         
  -2  10   4        306.41        296.83        12.76 o                         
  -1  10   4        203.37        203.55         7.64 o                         
   0  10   4        272.78        287.88         9.22 o                         
   1  10   4        116.14        114.48         6.88 o                         
   2  10   4          0.48          2.00         1.49 o                         
   3  10   4        137.05        190.03        15.18 o                         
   4  10   4          6.02         11.11         3.52 o                         
   5  10   4         73.25         81.84         6.44 o                         
   6  10   4         33.28         32.24         3.13 o                         
   7  10   4        118.48        124.89         6.62 o                         
  -5  11   4        731.15        716.11        18.08 o                         
  -4  11   4          9.41          7.45         1.95 o                         
  -3  11   4         82.98         73.00         5.61 o                         
  -2  11   4        572.44        581.55        14.53 o                         
  -1  11   4         90.29         84.83         4.34 o                         
   0  11   4          7.67         13.54         2.41 o                         
   1  11   4        354.67        381.22        12.15 o                         
   2  11   4         27.40         36.08         6.19 o                         
   3  11   4        116.92        122.81        11.00 o                         
   4  11   4         52.67         65.08         5.47 o                         
   5  11   4          2.62          7.40         2.83 o                         
   6  11   4        184.48        202.08         8.12 o                         
  -3  12   4        324.80        327.24        14.40 o                         
  -2  12   4          9.43         10.58         2.17 o                         
  -1  12   4        137.74        142.05         5.72 o                         
   0  12   4        473.12        489.83        15.39 o                         
   1  12   4        112.78        112.22        10.63 o                         
   2  12   4          0.09          0.46         1.55 o                         
   3  12   4        188.34        167.66         7.59 o                         
   4  12   4        451.73        448.91        12.89 o                         
   5  12   4         12.25         10.72         1.55 o                         
  -1 -10   5         19.06         23.50         2.79 o                         
   0 -10   5        128.00         93.62         5.69 o                         
  -5  -9   5          0.68          1.01         1.05 o                         
  -4  -9   5          6.39          5.89         2.01 o                         
  -3  -9   5          1.69          2.25         1.53 o                         
  -2  -9   5        139.38        126.52         7.00 o                         
  -1  -9   5          4.12          2.62         1.65 o                         
   0  -9   5         92.99         85.78         5.65 o                         
   1  -9   5       1180.13       1153.38       133.79 o                         
   2  -9   5         82.17         78.36         6.89 o                         
   4  -9   5        264.57        233.35        10.11 o                         
  -6  -8   5         54.89         43.79         3.62 o                         
  -5  -8   5         59.66         65.28         4.03 o                         
  -4  -8   5          5.92          5.43         1.56 o                         
  -3  -8   5         14.58         10.04         2.09 o                         
  -2  -8   5         91.53        113.83         5.46 o                         
  -1  -8   5        889.16        879.68        24.99 o                         
   0  -8   5        109.01        141.63        12.89 o                         
   1  -8   5         29.48         24.58         3.10 o                         
   2  -8   5         92.25         83.30         8.36 o                         
   3  -8   5        351.54        283.82        12.01 o                         
   4  -8   5          0.31          1.78         1.82 o                         
  -7  -7   5        191.26        200.63        11.50 o                         
  -6  -7   5         41.55         42.05         5.96 o                         
  -5  -7   5        146.36        140.00        10.16 o                         
  -4  -7   5          4.82          6.87         1.77 o                         
  -3  -7   5        762.76        817.52        23.92 o                         
  -2  -7   5         22.01         33.19         4.63 o                         
  -1  -7   5         60.48         65.80         6.37 o                         
   0  -7   5        308.75        322.52        21.88 o                         
   1  -7   5         26.74         25.44         5.96 o                         
   2  -7   5        176.88        183.78         7.63 o                         
   3  -7   5        140.51        146.52        12.26 o                         
   4  -7   5          0.59          0.51         1.24 o                         
   5  -7   5          4.32          5.08         1.49 o                         
   6  -7   5          4.41          6.85         2.59 o                         
  -9  -6   5         50.80         37.52         3.83 o                         
  -8  -6   5         14.89         20.78         5.48 o                         
  -7  -6   5         17.99         27.69         3.77 o                         
  -6  -6   5        244.13        261.22        16.45 o                         
  -5  -6   5          6.05          4.48         1.80 o                         
  -4  -6   5        578.42        572.16        18.61 o                         
  -3  -6   5          4.93          4.85         1.81 o                         
  -2  -6   5        290.24        294.91         9.93 o                         
  -1  -6   5       1385.39       1374.08        30.06 o                         
   0  -6   5         32.90         31.95         3.73 o                         
   1  -6   5        524.62        542.11        16.50 o                         
   2  -6   5       1018.73       1058.68        26.30 o                         
   3  -6   5        277.88        259.91         8.67 o                         
   4  -6   5          0.39          1.35         1.56 o                         
   5  -6   5         79.67         76.35         5.57 o                         
   6  -6   5        545.48        556.34        21.40 o                         
   7  -6   5         79.89         82.95         5.35 o                         
  -9  -5   5        222.72        214.69        12.54 o                         
  -8  -5   5        234.18        255.57        15.18 o                         
  -7  -5   5         14.84         22.58         3.85 o                         
  -6  -5   5          4.37          8.80         2.24 o                         
  -5  -5   5        245.44        267.92        11.07 o                         
  -4  -5   5         29.28         36.26         3.93 o                         
  -3  -5   5        658.05        649.17        13.50 o                         
  -2  -5   5        950.06        897.86        18.93 o                         
  -1  -5   5        410.36        402.96        11.56 o                         
   0  -5   5       1122.98       1113.63        19.31 o                         
   1  -5   5        717.15        733.15        16.62 o                         
   2  -5   5          3.97          4.82         1.80 o                         
   3  -5   5         17.47         15.50         2.90 o                         
   4  -5   5        260.46        268.10        10.94 o                         
   5  -5   5        853.09        832.52        21.96 o                         
   6  -5   5        234.93        219.34        11.55 o                         
   7  -5   5        918.44        954.85        34.03 o                         
   8  -5   5        502.66        473.39        23.21 o                         
 -10  -4   5        550.93        476.19        17.73 o                         
  -9  -4   5        245.33        281.24        16.26 o                         
  -8  -4   5         90.31         85.59         5.35 o                         
  -7  -4   5        175.75        166.36         6.44 o                         
  -6  -4   5        377.03        358.60         9.86 o                         
  -5  -4   5       1025.51       1040.81        18.95 o                         
  -4  -4   5        394.85        385.74        10.02 o                         
  -3  -4   5       1309.32       1264.73        25.93 o                         
  -2  -4   5       1312.36       1239.64        22.52 o                         
  -1  -4   5         20.22         23.20         2.40 o                         
   0  -4   5       2903.28       2952.93        51.73 o                         
   1  -4   5          0.83          1.56         1.46 o                         
   2  -4   5        476.43        477.47        12.40 o                         
   3  -4   5         59.67         71.60         6.41 o                         
   4  -4   5        327.80        330.77        12.41 o                         
   5  -4   5       1099.72       1113.71        27.58 o                         
   6  -4   5         80.47         85.60         4.73 o                         
   7  -4   5        521.17        541.70        18.46 o                         
   8  -4   5        342.52        349.18        13.64 o                         
   9  -4   5         60.66         67.87         6.19 o                         
 -10  -3   5         19.19         19.90         3.56 o                         
  -9  -3   5        470.27        426.77        12.40 o                         
  -8  -3   5         54.07         62.64         4.30 o                         
  -7  -3   5         78.63         96.40         5.08 o                         
  -6  -3   5         37.94         31.35         3.34 o                         
  -5  -3   5        137.83        147.89         6.46 o                         
  -4  -3   5       2668.65       2507.93        43.44 o                         
  -3  -3   5        157.65        148.49         5.86 o                         
  -2  -3   5        174.25        175.74         6.68 o                         
  -1  -3   5        901.11        799.95        17.54 o                         
   0  -3   5        647.28        679.20        19.02 o                         
   1  -3   5       1047.75        995.73        38.14 o                         
   2  -3   5       1803.62       1875.64        35.12 o                         
   3  -3   5        372.62        330.08         9.65 o                         
   4  -3   5       1253.89       1261.54        19.49 o                         
   5  -3   5        153.84        166.13         6.56 o                         
   6  -3   5        109.09        123.72         5.70 o                         
   7  -3   5        492.86        491.82        19.34 o                         
   8  -3   5          0.20          0.14         1.49 o                         
   9  -3   5          2.10          1.78         2.01 o                         
  10  -3   5          1.34         -0.35         1.24 o                         
 -10  -2   5         94.21         96.98        13.28 o                         
  -9  -2   5         12.45         11.36         1.63 o                         
  -8  -2   5          9.88          8.53         1.89 o                         
  -7  -2   5         44.03         37.25         3.19 o                         
  -6  -2   5        385.60        345.59        12.52 o                         
  -5  -2   5       1177.35       1173.57        21.57 o                         
  -4  -2   5       1394.00       1314.44        22.55 o                         
  -3  -2   5       2201.91       2156.30        32.18 o                         
  -2  -2   5        131.21         86.28         3.79 o                         
  -1  -2   5       1201.25       1241.71        20.29 o                         
   0  -2   5         13.55         28.50         3.01 o                         
   1  -2   5          4.93          5.20         1.32 o                         
   2  -2   5       1406.88       1286.63        24.99 o                         
   3  -2   5        202.62        248.04        11.09 o                         
   4  -2   5        163.37        171.54         5.52 o                         
   5  -2   5       2076.69       2073.44        33.52 o                         
   6  -2   5        310.43        324.89        10.82 o                         
   7  -2   5         37.43         23.70         3.90 o                         
   8  -2   5        190.15        188.29        11.58 o                         
   9  -2   5         16.70         19.32         4.76 o                         
  10  -2   5         19.53         27.47         6.66 o                         
 -10  -1   5          0.59          1.12         1.70 o                         
  -9  -1   5         25.94         17.70         2.50 o                         
  -8  -1   5        188.89        192.87         7.28 o                         
  -7  -1   5        217.89        218.12         6.16 o                         
  -6  -1   5        722.03        707.67        10.90 o                         
  -5  -1   5       1888.09       1784.72        23.17 o                         
  -4  -1   5       1016.44        962.03        16.83 o                         
  -3  -1   5       1623.79       1530.09        32.65 o                         
  -2  -1   5       3200.58       3161.83        45.19 o                         
  -1  -1   5        628.02        750.61        27.62 o                         
   0  -1   5          6.94         18.82         6.19 o                         
   1  -1   5        479.20        474.81        19.09 o                         
   2  -1   5        573.24        533.37        14.87 o                         
   3  -1   5          8.84          3.15         1.16 o                         
   4  -1   5        518.20        521.51         9.59 o                         
   5  -1   5        195.77        202.14         5.37 o                         
   6  -1   5        137.13        136.64         4.58 o                         
   7  -1   5         64.72         46.97         3.16 o                         
   8  -1   5         68.02         59.55         4.26 o                         
   9  -1   5         61.60         46.07         7.67 o                         
  10  -1   5         98.75        110.84         6.79 o                         
 -10   0   5        129.82        100.82        10.14 o                         
  -9   0   5        166.78        156.87         7.36 o                         
  -8   0   5          6.06          7.00         1.43 o                         
  -7   0   5        560.76        516.00         8.76 o                         
  -6   0   5       1430.25       1407.01        14.10 o                         
  -5   0   5          8.33         24.52         2.01 o                         
  -4   0   5       1337.87       1279.97        23.31 o                         
  -3   0   5       1051.88        992.67        15.76 o                         
  -2   0   5        174.70        217.77         5.68 o                         
  -1   0   5         21.43         52.19         4.99 o                         
   0   0   5         46.28         67.21         9.23 o                         
   1   0   5       3255.06       3143.72        60.02 o                         
   2   0   5       1012.17       1008.90        32.17 o                         
   3   0   5        165.13        127.47         4.08 o                         
   4   0   5        617.00        556.93         7.98 o                         
   5   0   5          4.86          4.32         0.93 o                         
   6   0   5         60.26         68.73         3.12 o                         
   7   0   5         85.43         93.79         3.93 o                         
   8   0   5         15.67         14.93         2.29 o                         
   9   0   5        903.57        944.82        31.13 o                         
  10   0   5        275.20        276.40        11.69 o                         
  11   0   5        156.13        165.51         6.47 o                         
 -10   1   5          0.27          0.74         1.90 o                         
  -9   1   5        473.33        455.99        10.69 o                         
  -8   1   5       1124.81       1142.04        19.13 o                         
  -7   1   5        661.42        694.50        10.57 o                         
  -6   1   5        193.96        197.78         4.85 o                         
  -5   1   5        428.48        393.10         8.77 o                         
  -4   1   5        295.91        295.38         7.38 o                         
  -3   1   5        267.52        292.45         9.12 o                         
  -2   1   5        333.87        372.13        15.51 o                         
  -1   1   5        558.59        521.70        12.97 o                         
   0   1   5       4380.48       4112.89        75.97 o                         
   1   1   5        259.46        334.36        14.33 o                         
   2   1   5       3576.39       3750.35        67.34 o                         
   3   1   5       1622.82       1533.47        22.52 o                         
   4   1   5        636.59        699.43        12.15 o                         
   5   1   5        492.94        502.96         8.49 o                         
   6   1   5        232.84        232.59         5.38 o                         
   7   1   5       1419.81       1433.26        26.90 o                         
   8   1   5        243.28        242.06         9.10 o                         
   9   1   5        296.81        300.58         9.99 o                         
  10   1   5        461.18        456.89        12.87 o                         
  11   1   5        114.77        131.73         6.09 o                         
 -10   2   5        130.97        124.02         6.02 o                         
  -9   2   5       1706.56       1702.62        26.18 o                         
  -8   2   5        526.38        529.45         9.97 o                         
  -7   2   5       1159.91       1189.30        16.38 o                         
  -6   2   5        170.70        170.61         5.58 o                         
  -5   2   5        164.68        136.94         5.61 o                         
  -4   2   5         71.04         51.62         3.19 o                         
  -3   2   5        382.31        350.29        10.92 o                         
  -2   2   5        898.96        855.97        27.80 o                         
  -1   2   5         13.64          6.12         1.23 o                         
   0   2   5      11093.22      10638.43       184.92 o                         
   1   2   5       4179.50       4329.12        77.68 o                         
   2   2   5        548.05        500.03         9.02 o                         
   3   2   5        279.23        224.86         6.71 o                         
   4   2   5         99.67        101.07         4.08 o                         
   5   2   5         31.16         34.33         2.66 o                         
   6   2   5          7.14         21.64         2.06 o                         
   7   2   5          1.76          2.16         1.38 o                         
   8   2   5        602.64        579.55        19.16 o                         
   9   2   5        302.89        311.95        10.29 o                         
  10   2   5         90.56         92.29         5.49 o                         
  11   2   5        427.42        455.95        13.19 o                         
 -10   3   5         32.51         32.64         2.59 o                         
  -9   3   5        472.19        492.16        11.45 o                         
  -8   3   5       1200.73       1209.96        21.43 o                         
  -7   3   5        409.74        418.45        10.61 o                         
  -6   3   5        735.71        765.54        16.63 o                         
  -5   3   5       1047.99       1015.55        17.41 o                         
  -4   3   5       2246.42       2232.27        44.75 o                         
  -3   3   5        944.14        950.55        30.12 o                         
  -2   3   5        376.01        386.90        15.72 o                         
  -1   3   5       9722.28       9341.25       224.35 o                         
   0   3   5       4911.87       5085.96       130.83 o                         
   1   3   5       1200.83       1181.12        20.56 o                         
   2   3   5       2938.25       2887.68        55.00 o                         
   3   3   5         90.13         84.51         4.52 o                         
   4   3   5         84.21        101.08         4.76 o                         
   5   3   5        509.00        552.80        11.68 o                         
   6   3   5        409.41        420.38         8.82 o                         
   7   3   5         24.22         22.24         2.50 o                         
   8   3   5         41.82         40.57         3.43 o                         
   9   3   5        341.31        340.90        13.30 o                         
  10   3   5        579.23        577.10        15.30 o                         
  11   3   5         25.79         28.59         6.60 o                         
 -10   4   5        214.76        232.55         8.26 o                         
  -9   4   5         22.60         26.84         2.60 o                         
  -8   4   5        986.76       1027.06        18.28 o                         
  -7   4   5        652.40        662.86        19.02 o                         
  -6   4   5          0.29          4.04         1.23 o                         
  -5   4   5         18.74         22.83         4.72 o                         
  -4   4   5        343.14        341.88        10.96 o                         
  -3   4   5       3880.41       3962.37        92.05 o                         
  -2   4   5       6949.14       7000.60       126.57 o                         
  -1   4   5        396.28        379.95        17.62 o                         
   0   4   5        800.81        800.99        19.93 o                         
   1   4   5       5454.77       5459.42        82.07 o                         
   2   4   5       1303.71       1496.16        33.14 o                         
   3   4   5        759.07        763.53        25.08 o                         
   4   4   5         10.61         23.14         2.21 o                         
   5   4   5       1044.36       1031.79        12.35 o                         
   6   4   5        163.21        176.23         5.60 o                         
   7   4   5         55.01         55.99         3.53 o                         
   8   4   5         83.47         77.79         4.18 o                         
   9   4   5          0.32          0.52         1.33 o                         
  10   4   5         33.80         32.72         3.34 o                         
  11   4   5         35.87         31.32         4.45 o                         
 -10   5   5        111.59        109.00         3.77 o                         
  -9   5   5        378.64        386.59        10.61 o                         
  -8   5   5          8.22         10.20         4.14 o                         
  -7   5   5          1.94          4.34         2.25 o                         
  -6   5   5          0.31          0.87         1.30 o                         
  -5   5   5        876.34        908.63        18.99 o                         
  -4   5   5        545.95        575.92        32.23 o                         
  -3   5   5        564.84        511.22        12.77 o                         
  -2   5   5       2149.42       2032.43        30.79 o                         
  -1   5   5         26.62         16.30         2.41 o                         
   0   5   5       1764.59       1769.67        48.75 o                         
   1   5   5       2715.49       2804.49        75.18 o                         
   2   5   5         26.26         37.93         2.80 o                         
   3   5   5         60.86         51.54         3.92 o                         
   4   5   5        518.96        537.17        10.38 o                         
   5   5   5        552.84        575.33         8.95 o                         
   6   5   5        321.50        317.58         7.74 o                         
   7   5   5        579.50        609.11        12.61 o                         
   8   5   5          0.06          0.67         1.25 o                         
   9   5   5         10.81         12.80         1.89 o                         
  10   5   5         46.70         49.79         3.84 o                         
  11   5   5         17.29         11.54         2.52 o                         
 -10   6   5         17.58         21.91         1.86 o                         
  -9   6   5         74.80         74.18         3.67 o                         
  -8   6   5        358.67        356.00        14.02 o                         
  -7   6   5        124.68        129.28        11.77 o                         
  -6   6   5        348.11        352.61        11.07 o                         
  -5   6   5         35.78         35.06         3.85 o                         
  -4   6   5        603.74        577.65        16.45 o                         
  -3   6   5       1226.95       1131.03        16.96 o                         
  -2   6   5        101.34         89.61         4.40 o                         
  -1   6   5       2813.22       2861.71        48.93 o                         
   0   6   5       1216.16       1200.15        20.39 o                         
   1   6   5         17.37         16.62         2.02 o                         
   2   6   5          4.09          4.81         1.35 o                         
   3   6   5        107.52        127.83         4.43 o                         
   4   6   5        936.23        963.39        13.59 o                         
   5   6   5        216.53        241.73         5.69 o                         
   6   6   5         28.81         32.36         2.40 o                         
   7   6   5        899.56        972.06        16.86 o                         
   8   6   5        409.55        423.46        12.32 o                         
   9   6   5          5.35          4.84         1.29 o                         
  10   6   5         23.55         24.29         3.19 o                         
  -9   7   5        128.91        139.10         4.46 o                         
  -8   7   5         42.61         35.36         3.33 o                         
  -7   7   5         19.47         18.20         4.61 o                         
  -6   7   5         36.64         42.01         7.01 o                         
  -5   7   5        750.82        773.67        21.64 o                         
  -4   7   5        335.95        318.51        10.64 o                         
  -3   7   5        465.14        507.20        16.07 o                         
  -2   7   5       1816.73       1789.50        26.57 o                         
  -1   7   5        149.02        157.37         5.55 o                         
   0   7   5       1052.78       1013.06        17.57 o                         
   1   7   5        881.64        910.90        20.29 o                         
   2   7   5        440.59        445.51         8.79 o                         
   3   7   5       1011.42        994.36        14.10 o                         
   4   7   5          1.09          3.57         1.02 o                         
   5   7   5       1428.85       1456.32        17.11 o                         
   6   7   5        875.89        873.07        13.43 o                         
   7   7   5        180.45        179.85         6.33 o                         
   8   7   5        417.46        422.26         9.68 o                         
   9   7   5         24.12         25.92         2.82 o                         
  -9   8   5        145.86        144.34         5.69 o                         
  -8   8   5         13.08          7.70         2.94 o                         
  -7   8   5         25.11         34.46         4.22 o                         
  -6   8   5         34.86         34.26         4.59 o                         
  -5   8   5        466.24        489.27        25.94 o                         
  -4   8   5        437.15        451.82        11.62 o                         
  -3   8   5        763.89        755.64        17.27 o                         
  -2   8   5        577.09        585.40        11.39 o                         
  -1   8   5          3.62          1.74         1.20 o                         
   0   8   5        225.96        235.17         6.96 o                         
   1   8   5        491.24        448.62        10.20 o                         
   2   8   5        238.50        248.17         7.43 o                         
   3   8   5        266.47        264.49         7.06 o                         
   4   8   5        796.78        834.12        14.97 o                         
   5   8   5        548.62        548.21        10.09 o                         
   6   8   5         33.59         35.44         3.92 o                         
   7   8   5        191.33        231.20         8.16 o                         
   8   8   5        120.75        108.22         7.40 o                         
   9   8   5         35.05         18.97         3.72 o                         
  -8   9   5          4.92          2.80         1.92 o                         
  -7   9   5          1.28          2.18         1.33 o                         
  -6   9   5       1022.11       1086.35        31.03 o                         
  -5   9   5          3.81          4.25         1.95 o                         
  -4   9   5          1.28          6.14         2.32 o                         
  -3   9   5       1229.19       1214.46        28.72 o                         
  -2   9   5        284.08        308.23        10.14 o                         
  -1   9   5       1166.45       1200.30        23.40 o                         
   0   9   5         53.96         54.69         3.80 o                         
   1   9   5        933.85        910.32        20.67 o                         
   2   9   5       1443.59       1396.89        32.58 o                         
   3   9   5        227.80        206.70         6.86 o                         
   4   9   5        303.63        313.40         8.37 o                         
   5   9   5        319.39        364.48        12.68 o                         
   6   9   5         76.86         65.01         5.01 o                         
   7   9   5         78.87         60.26         5.18 o                         
   8   9   5         62.59         65.77         4.98 o                         
  -6  10   5         62.33         58.81         4.77 o                         
  -5  10   5        291.41        303.07        13.07 o                         
  -4  10   5        185.06        222.50        11.79 o                         
  -3  10   5       1248.53       1292.66        29.94 o                         
  -2  10   5          0.37          2.25         1.51 o                         
  -1  10   5        429.63        406.38        13.64 o                         
   0  10   5       1219.08       1201.28        27.79 o                         
   1  10   5        210.21        210.05         9.94 o                         
   2  10   5          1.58          2.30         1.71 o                         
   3  10   5       2275.08       2304.96        55.18 o                         
   4  10   5         22.57         18.11         3.23 o                         
   5  10   5         75.12         58.19         6.10 o                         
   6  10   5        271.99        269.22        11.10 o                         
   7  10   5         98.32         95.40         5.50 o                         
  -5  11   5         14.35         13.35         1.84 o                         
  -4  11   5          2.26          0.82         1.14 o                         
  -3  11   5        202.37        206.61         6.91 o                         
  -2  11   5        233.27        225.70         6.66 o                         
  -1  11   5        285.46        308.32         8.20 o                         
   0  11   5         83.84         80.13         4.87 o                         
   1  11   5        114.70        115.45         6.67 o                         
   2  11   5        104.38        117.35         6.75 o                         
   3  11   5         64.54         76.08         8.87 o                         
   4  11   5        129.16        105.04         9.95 o                         
   5  11   5        184.71        195.79         9.00 o                         
   6  11   5         57.23         53.03         4.01 o                         
   7  11   5          1.21          0.27         0.97 o                         
  -4  12   5        151.52        110.00         6.70 o                         
  -3  12   5          1.73          1.63         1.43 o                         
  -2  12   5          6.96          9.25         1.66 o                         
  -1  12   5        341.43        337.28        11.52 o                         
   0  12   5         70.64         76.35         7.24 o                         
   1  12   5         28.53         22.84         4.38 o                         
   2  12   5         19.27         24.31         4.30 o                         
   3  12   5         31.88         37.44         3.67 o                         
   4  12   5          0.19          1.23         1.20 o                         
   5  12   5          4.42          0.93         1.24 o                         
   1  13   5        363.02        279.62        11.65 o                         
  -3  -9   6          3.99          6.50         1.66 o                         
  -2  -9   6         15.27         14.36         2.52 o                         
  -1  -9   6        176.49        179.65         9.60 o                         
   0  -9   6         41.00         36.86         4.30 o                         
   1  -9   6        449.37        438.40        16.38 o                         
   2  -9   6         71.83         64.27         4.68 o                         
  -5  -8   6        139.13        129.02         5.94 o                         
  -4  -8   6          2.98          3.52         1.27 o                         
  -3  -8   6         54.47         55.14         4.64 o                         
  -2  -8   6        118.10        129.10         6.21 o                         
  -1  -8   6        337.05        384.91        11.52 o                         
   0  -8   6          1.16          3.89         2.11 o                         
   1  -8   6         75.26         84.84         4.24 o                         
   2  -8   6        695.13        706.45        20.45 o                         
   3  -8   6        215.71        216.00        13.32 o                         
  -6  -7   6         53.99         54.28         5.58 o                         
  -5  -7   6         75.49         72.18         5.36 o                         
  -4  -7   6        217.62        190.05        20.38 o                         
  -3  -7   6         10.86         11.46         2.73 o                         
  -2  -7   6         26.36         23.78         3.81 o                         
  -1  -7   6          9.89         13.83         3.14 o                         
   0  -7   6         30.80         24.97         5.85 o                         
   1  -7   6         72.91         69.54         8.83 o                         
   2  -7   6        124.13        137.13         7.19 o                         
   3  -7   6        478.66        477.43        18.78 o                         
   4  -7   6        438.43        408.14        15.25 o                         
   5  -7   6        150.62        149.04         6.76 o                         
  -8  -6   6         64.91         75.46         6.35 o                         
  -7  -6   6        511.84        474.48        14.72 o                         
  -6  -6   6        514.31        502.85        18.60 o                         
  -5  -6   6          2.68          2.85         1.46 o                         
  -4  -6   6        778.64        768.53        24.06 o                         
  -3  -6   6         65.49         67.15         9.60 o                         
  -2  -6   6        577.95        588.82        16.91 o                         
  -1  -6   6         22.75         30.39         3.63 o                         
   0  -6   6        444.82        433.37        18.40 o                         
   1  -6   6        662.83        635.38        22.90 o                         
   2  -6   6        101.24         96.33        10.53 o                         
   3  -6   6        859.26        873.91        22.46 o                         
   4  -6   6        444.43        480.20        15.00 o                         
   5  -6   6          1.56          0.51         1.84 o                         
   6  -6   6          6.38          5.38         2.59 o                         
  -9  -5   6        116.42        108.29         6.93 o                         
  -8  -5   6        606.67        597.53        22.57 o                         
  -7  -5   6        140.48        147.62         8.43 o                         
  -6  -5   6        262.99        214.22         9.00 o                         
  -5  -5   6       1121.06       1135.12        36.17 o                         
  -4  -5   6          0.50          2.21         1.64 o                         
  -3  -5   6        397.83        437.51        14.34 o                         
  -2  -5   6        220.12        192.70         6.95 o                         
  -1  -5   6       1039.80       1055.28        30.80 o                         
   0  -5   6       2092.75       2037.02        34.59 o                         
   1  -5   6         83.50         81.46         5.19 o                         
   2  -5   6       1819.68       1796.66        31.42 o                         
   3  -5   6        637.64        643.88        16.28 o                         
   4  -5   6        430.44        437.91        15.02 o                         
   5  -5   6         46.46         56.80         6.02 o                         
   6  -5   6          0.26         -0.77         1.52 o                         
   7  -5   6        535.26        539.41        24.82 o                         
  -9  -4   6         84.38         97.34         7.90 o                         
  -8  -4   6        147.73        130.05         9.95 o                         
  -7  -4   6        347.99        352.98         9.14 o                         
  -6  -4   6         95.27         92.12         5.35 o                         
  -5  -4   6        443.75        381.58        11.23 o                         
  -4  -4   6        321.00        326.16         9.45 o                         
  -3  -4   6        125.92        123.54         5.21 o                         
  -2  -4   6        791.02        783.83        16.78 o                         
  -1  -4   6       1458.16       1418.89        25.01 o                         
   0  -4   6        430.10        474.70        16.18 o                         
   1  -4   6        600.49        575.59        26.24 o                         
   2  -4   6          0.91          2.20         1.43 o                         
   3  -4   6         67.71         53.42         3.89 o                         
   4  -4   6        595.12        572.03        14.96 o                         
   5  -4   6         33.08         29.34         2.87 o                         
   6  -4   6        615.46        599.05        15.83 o                         
   7  -4   6          0.19          3.41         3.17 o                         
   8  -4   6        136.75        146.93        11.27 o                         
  -9  -3   6        261.71        232.70         8.96 o                         
  -8  -3   6        272.71        276.49         8.64 o                         
  -7  -3   6         84.51         74.23         4.27 o                         
  -6  -3   6        123.16        106.18         5.75 o                         
  -5  -3   6          1.25          2.77         2.09 o                         
  -4  -3   6         45.55         51.03         3.06 o                         
  -3  -3   6        148.29        173.84         8.29 o                         
  -2  -3   6       1561.85       1590.21        23.31 o                         
  -1  -3   6        522.63        500.51        11.73 o                         
   0  -3   6         35.13         24.35         2.54 o                         
   1  -3   6        987.60        954.78        26.82 o                         
   2  -3   6          1.26          3.46         1.39 o                         
   3  -3   6         28.43         25.57         2.50 o                         
   4  -3   6          1.52          3.12         1.03 o                         
   5  -3   6         60.45         63.09         3.70 o                         
   6  -3   6        302.22        287.41         9.83 o                         
   7  -3   6        722.68        691.32        22.98 o                         
   8  -3   6        145.67        138.54         7.99 o                         
   9  -3   6        160.13        147.86         8.71 o                         
 -10  -2   6        367.71        349.39        16.65 o                         
  -9  -2   6        204.89        220.99         8.99 o                         
  -8  -2   6        197.78        179.00         7.26 o                         
  -7  -2   6        164.68        186.82         6.30 o                         
  -6  -2   6        415.55        408.61        13.36 o                         
  -5  -2   6        212.64        195.01         7.46 o                         
  -4  -2   6         46.86         32.83         2.61 o                         
  -3  -2   6        539.15        509.84        10.55 o                         
  -2  -2   6        509.09        493.95         9.96 o                         
  -1  -2   6         17.02         15.52         1.80 o                         
   0  -2   6       3583.04       3501.85        50.23 o                         
   1  -2   6       1090.49       1105.94        26.32 o                         
   2  -2   6          5.97          5.88         1.68 o                         
   3  -2   6        414.28        406.47        10.81 o                         
   4  -2   6        448.18        450.44         9.44 o                         
   5  -2   6        900.71        897.08        19.70 o                         
   6  -2   6          0.48          1.54         1.47 o                         
   7  -2   6        622.06        618.72        22.32 o                         
   8  -2   6        574.13        546.15        21.76 o                         
   9  -2   6          0.09          1.05         1.86 o                         
 -10  -1   6        273.67        263.32        15.10 o                         
  -9  -1   6        300.80        338.92         9.13 o                         
  -8  -1   6         46.97         33.69         3.39 o                         
  -7  -1   6          3.02          4.54         1.31 o                         
  -6  -1   6          3.68          6.00         1.73 o                         
  -5  -1   6        397.00        378.38        24.18 o                         
  -4  -1   6       2470.91       2535.92        33.64 o                         
  -3  -1   6         93.27        133.61         6.10 o                         
  -2  -1   6       1648.72       1622.17        22.72 o                         
  -1  -1   6       3067.93       3122.59        53.16 o                         
   0  -1   6         57.81         67.33         3.44 o                         
   1  -1   6        138.31        152.45         5.59 o                         
   2  -1   6         95.28         70.03         4.63 o                         
   3  -1   6       1688.13       1695.53        30.23 o                         
   4  -1   6        155.60        146.69         5.58 o                         
   5  -1   6        174.36        172.75         6.22 o                         
   6  -1   6       1190.95       1203.98        27.02 o                         
   7  -1   6        169.19        160.61         7.15 o                         
   8  -1   6        212.33        200.33         9.06 o                         
   9  -1   6        374.20        353.44        14.14 o                         
  10  -1   6          5.19          9.41         2.63 o                         
 -10   0   6         33.62         47.51         6.04 o                         
  -9   0   6          3.31          3.21         1.98 o                         
  -8   0   6         21.51         22.41         3.10 o                         
  -7   0   6          1.30          6.44         1.97 o                         
  -6   0   6        604.69        593.73        18.64 o                         
  -5   0   6       1704.53       1653.22        98.19 o                         
  -4   0   6        776.28        786.73        21.11 o                         
  -3   0   6       1316.42       1228.29        23.64 o                         
  -2   0   6       1291.05       1312.93        19.02 o                         
  -1   0   6       1256.80       1293.41        20.85 o                         
   0   0   6        359.67        339.95         9.52 o                         
   1   0   6          3.61          3.48         1.77 o                         
   2   0   6        582.59        585.93        20.47 o                         
   3   0   6          6.36         10.16         1.56 o                         
   4   0   6        941.60        927.58        17.73 o                         
   5   0   6       1241.70       1251.43        23.62 o                         
   6   0   6         68.67         65.75         4.39 o                         
   7   0   6        298.50        281.77        11.31 o                         
   8   0   6        150.18        135.45         9.59 o                         
   9   0   6        126.99        142.32         9.05 o                         
  10   0   6          0.21          0.28         1.30 o                         
 -10   1   6        138.99        115.72         6.61 o                         
  -9   1   6         45.43         62.22         7.82 o                         
  -8   1   6        270.00        276.31         8.18 o                         
  -7   1   6        139.37        142.48         4.25 o                         
  -6   1   6        191.95        191.99         7.27 o                         
  -5   1   6       3424.04       3340.59        47.42 o                         
  -4   1   6        108.60        101.62         5.76 o                         
  -3   1   6        934.20        862.19        17.55 o                         
  -2   1   6        603.24        562.48        13.10 o                         
  -1   1   6        132.22        183.01         5.54 o                         
   0   1   6        364.18        392.34         8.80 o                         
   1   1   6        191.37        198.66         5.96 o                         
   2   1   6       2304.10       2310.46        46.89 o                         
   3   1   6       2876.41       2951.29        57.46 o                         
   4   1   6       1401.04       1409.79        23.17 o                         
   5   1   6       1672.16       1695.89        24.54 o                         
   6   1   6         98.16         97.72         4.79 o                         
   7   1   6         10.73         13.43         3.23 o                         
   8   1   6         12.61          7.67         4.14 o                         
   9   1   6          0.13          3.05         2.11 o                         
  10   1   6         82.99         87.74         6.01 o                         
  11   1   6        100.85         80.30         5.61 o                         
 -10   2   6        154.83        146.41         7.48 o                         
  -9   2   6        287.66        290.29        10.27 o                         
  -8   2   6        287.08        274.09         8.17 o                         
  -7   2   6       1031.44       1041.84        13.90 o                         
  -6   2   6        391.11        379.80         8.24 o                         
  -5   2   6        588.91        567.17        11.16 o                         
  -4   2   6       2173.56       2252.92        53.27 o                         
  -3   2   6        825.78        770.99        15.75 o                         
  -2   2   6        585.38        562.23        31.23 o                         
  -1   2   6        696.15        791.20        18.48 o                         
   0   2   6          4.51          4.46         0.83 o                         
   1   2   6       4581.27       4437.84       115.03 o                         
   2   2   6       1968.36       2007.22        34.49 o                         
   3   2   6       3137.61       3224.16        47.49 o                         
   4   2   6       2676.91       2615.88        44.88 o                         
   5   2   6       1177.86       1202.59        22.06 o                         
   6   2   6        466.30        459.66        10.55 o                         
   7   2   6         75.93         81.29         5.91 o                         
   8   2   6         29.55         31.93         3.71 o                         
   9   2   6         22.85         28.05         4.60 o                         
  10   2   6         65.39         65.76         5.39 o                         
  11   2   6        132.44        103.57         6.74 o                         
 -10   3   6          7.70          6.00         1.30 o                         
  -9   3   6        938.62        920.36        16.06 o                         
  -8   3   6        824.52        804.34        15.74 o                         
  -7   3   6        707.26        710.87        12.35 o                         
  -6   3   6       1699.67       1649.35        28.63 o                         
  -5   3   6        381.81        375.75         9.48 o                         
  -4   3   6        113.87        106.83         7.31 o                         
  -3   3   6        719.26        808.38        28.07 o                         
  -2   3   6        148.99        171.52         7.48 o                         
  -1   3   6        370.76        385.90         8.43 o                         
   0   3   6       2625.58       2846.32        56.14 o                         
   1   3   6       1294.18       1262.18        21.89 o                         
   2   3   6       1001.42        872.36        17.19 o                         
   3   3   6       2467.18       2468.90        51.35 o                         
   4   3   6       1384.29       1359.36        25.34 o                         
   5   3   6       2152.58       2130.64        30.25 o                         
   6   3   6       1425.86       1421.95        19.43 o                         
   7   3   6         97.54         90.33         4.90 o                         
   8   3   6          7.25         10.64         2.48 o                         
   9   3   6        101.55         98.14         6.21 o                         
  10   3   6        267.96        249.93        14.15 o                         
  11   3   6          2.62          2.59         1.32 o                         
 -10   4   6         13.00         16.67         3.14 o                         
  -9   4   6        140.64        141.58         5.21 o                         
  -8   4   6        752.81        741.82        14.50 o                         
  -7   4   6        780.77        763.90        15.39 o                         
  -6   4   6          2.88          3.22         1.20 o                         
  -5   4   6        456.79        465.28        12.15 o                         
  -4   4   6        481.71        446.50        10.73 o                         
  -3   4   6       1354.77       1379.68        31.19 o                         
  -2   4   6        318.16        377.74         8.94 o                         
  -1   4   6         62.58         83.16         3.68 o                         
   0   4   6       1723.04       1554.62        47.74 o                         
   1   4   6        286.50        272.93        10.32 o                         
   2   4   6        125.98        101.21         4.02 o                         
   3   4   6       3100.21       3070.69        60.41 o                         
   4   4   6        360.14        365.43        12.75 o                         
   5   4   6          3.57          3.60         0.95 o                         
   6   4   6        655.05        650.95        11.79 o                         
   7   4   6          0.36          2.25         1.05 o                         
   8   4   6        368.75        394.64        11.61 o                         
   9   4   6         41.22         48.29         5.43 o                         
  10   4   6         63.75         63.67         4.13 o                         
 -10   5   6         67.93         59.70         5.61 o                         
  -9   5   6          4.35          3.49         1.06 o                         
  -8   5   6         16.16         10.66         1.93 o                         
  -7   5   6        216.73        210.90        11.40 o                         
  -6   5   6        424.91        447.84        12.56 o                         
  -5   5   6         18.04         18.49         2.93 o                         
  -4   5   6          0.69          2.94         1.67 o                         
  -3   5   6        514.00        539.99        15.06 o                         
  -2   5   6        147.84        119.43         4.86 o                         
  -1   5   6       1433.02       1281.19        22.84 o                         
   0   5   6         31.99         48.95         3.19 o                         
   1   5   6       2125.59       2198.07        61.01 o                         
   2   5   6       2075.49       2067.02        31.66 o                         
   3   5   6          6.22          4.28         1.22 o                         
   4   5   6        214.68        195.88         5.01 o                         
   5   5   6        180.63        173.82         4.92 o                         
   6   5   6        481.72        461.53        10.47 o                         
   7   5   6          0.29          0.29         1.13 o                         
   8   5   6          2.21          6.64         2.03 o                         
   9   5   6        283.42        298.06         8.10 o                         
  10   5   6        221.49        224.06        12.91 o                         
 -10   6   6          8.06          6.70         1.70 o                         
  -9   6   6         72.88         70.39         3.27 o                         
  -8   6   6        920.32        958.23        18.58 o                         
  -7   6   6        167.99        153.79        12.85 o                         
  -6   6   6        106.28        116.70         6.36 o                         
  -5   6   6          0.49          1.28         1.36 o                         
  -4   6   6         59.50         60.53         3.87 o                         
  -3   6   6        174.49        154.91         5.06 o                         
  -2   6   6        217.63        220.35         7.34 o                         
  -1   6   6       1268.13       1317.06        22.64 o                         
   0   6   6        230.55        199.56        10.65 o                         
   1   6   6       1310.92       1303.82        34.22 o                         
   2   6   6        834.42        804.49        13.94 o                         
   3   6   6        296.50        289.71        10.62 o                         
   4   6   6         95.95        104.12         3.75 o                         
   5   6   6        384.38        382.45         7.89 o                         
   6   6   6         48.73         51.04         4.29 o                         
   7   6   6        832.80        864.21        17.31 o                         
   8   6   6        442.76        466.77        11.28 o                         
   9   6   6         97.33        109.06         4.60 o                         
  10   6   6        523.71        488.30        19.94 o                         
  -9   7   6        187.47        180.55         6.17 o                         
  -8   7   6         88.31         82.95         5.30 o                         
  -7   7   6        508.31        487.53        23.81 o                         
  -6   7   6         51.57         46.23         7.59 o                         
  -5   7   6        342.08        322.78        13.07 o                         
  -4   7   6        419.78        425.42        12.59 o                         
  -3   7   6        639.45        668.00        16.08 o                         
  -2   7   6       1451.72       1466.82        23.94 o                         
  -1   7   6         48.51         50.07         3.16 o                         
   0   7   6       1941.52       1879.43        30.60 o                         
   1   7   6       2304.37       2326.89        31.58 o                         
   2   7   6        195.94        203.62         5.02 o                         
   3   7   6          9.78         12.06         1.58 o                         
   4   7   6         30.26         28.62         2.24 o                         
   5   7   6        983.10       1007.54        13.20 o                         
   6   7   6        289.99        294.38         7.69 o                         
   7   7   6        190.75        198.69         8.25 o                         
   8   7   6        749.80        778.49        15.06 o                         
   9   7   6        111.22        136.55         8.14 o                         
  -8   8   6         31.22         26.17         2.25 o                         
  -7   8   6         13.86         15.92         2.83 o                         
  -6   8   6         19.15         17.80         3.33 o                         
  -5   8   6          8.26          6.89         3.60 o                         
  -4   8   6       1012.26        978.60        18.76 o                         
  -3   8   6          0.54          1.91         1.41 o                         
  -2   8   6         68.73         73.81         3.74 o                         
  -1   8   6       1966.49       1954.07        56.62 o                         
   0   8   6        682.07        746.68        18.84 o                         
   1   8   6       1944.11       1928.56        27.72 o                         
   2   8   6        690.25        663.46        13.12 o                         
   3   8   6        302.85        324.17         7.88 o                         
   4   8   6       1020.92       1057.42        16.29 o                         
   5   8   6          1.82          1.27         1.04 o                         
   6   8   6        820.97        845.60        16.55 o                         
   7   8   6        522.09        552.00        19.11 o                         
   8   8   6         14.85         28.50         4.94 o                         
   9   8   6         12.22         14.67         3.25 o                         
  -8   9   6         54.20         43.36         2.48 o                         
  -7   9   6          1.79          3.72         1.49 o                         
  -6   9   6         79.34         83.05         8.67 o                         
  -5   9   6        214.91        222.12        10.90 o                         
  -4   9   6        378.78        388.83        15.37 o                         
  -3   9   6        242.30        247.91         9.51 o                         
  -2   9   6        803.54        815.20        24.45 o                         
  -1   9   6        447.28        450.71        17.23 o                         
   0   9   6        660.81        653.68        12.02 o                         
   1   9   6          5.45          2.16         1.61 o                         
   2   9   6         56.78         47.74         2.68 o                         
   3   9   6        193.00        207.33         6.30 o                         
   4   9   6          9.95         15.34         2.69 o                         
   5   9   6        880.76        967.74        20.72 o                         
   6   9   6        227.61        248.74         8.43 o                         
   7   9   6         30.32         31.37         3.94 o                         
   8   9   6        463.10        484.74        14.58 o                         
  -7  10   6         55.41         55.95         4.72 o                         
  -6  10   6         43.89         42.71         6.43 o                         
  -5  10   6        512.76        555.49        18.57 o                         
  -4  10   6        296.46        315.86        14.08 o                         
  -3  10   6        100.66        109.13         6.46 o                         
  -2  10   6        457.46        447.65        12.36 o                         
  -1  10   6        122.55        132.50         6.68 o                         
   0  10   6        215.37        195.05         9.55 o                         
   1  10   6         33.89         42.16         3.91 o                         
   2  10   6        150.62        134.44         9.96 o                         
   3  10   6        208.28        229.45         8.38 o                         
   4  10   6         35.04         41.76         3.44 o                         
   5  10   6        115.26        114.29         6.13 o                         
   6  10   6        176.15        188.41         7.39 o                         
   7  10   6        107.56        110.90         6.19 o                         
  -4  11   6         13.53         21.23         3.07 o                         
  -3  11   6        368.47        357.11         9.06 o                         
  -2  11   6        318.17        317.23         9.02 o                         
  -1  11   6        264.26        266.04        10.17 o                         
   0  11   6        128.93        125.68         7.00 o                         
   1  11   6        491.14        513.68        15.36 o                         
   2  11   6         51.55         46.85         4.43 o                         
   3  11   6          3.99          4.41         2.75 o                         
   4  11   6        386.08        441.49        21.41 o                         
   5  11   6         10.55         13.45         2.85 o                         
   6  11   6         11.94         13.29         2.04 o                         
  -2  12   6          0.78          1.69         1.34 o                         
  -1  12   6         55.44         51.53         4.51 o                         
   0  12   6        292.39        305.93         9.73 o                         
   1  12   6         17.76         17.96         3.31 o                         
   2  12   6         69.25         80.38         7.74 o                         
   3  12   6        243.49        252.98        13.86 o                         
   5  12   6         10.50         19.24         2.79 o                         
   1  13   6         68.17         56.91         4.76 o                         
  -4  -8   7        148.59        129.16         8.17 o                         
  -3  -8   7        369.43        392.04        27.61 o                         
  -2  -8   7         43.53         41.82         2.87 o                         
  -1  -8   7        128.52        117.61         4.40 o                         
   0  -8   7        138.77        149.51         4.54 o                         
   1  -8   7        117.10        132.07         5.30 o                         
   2  -8   7         38.82         36.05         3.76 o                         
  -6  -7   7         18.24         13.82         2.79 o                         
  -5  -7   7        173.33        174.04         7.04 o                         
  -4  -7   7        476.76        505.62        15.23 o                         
  -3  -7   7         22.79         29.27         4.65 o                         
  -2  -7   7        612.11        655.95        16.44 o                         
  -1  -7   7        149.16        153.94         8.59 o                         
   0  -7   7        341.80        328.32        12.88 o                         
   1  -7   7         28.87         29.06         2.69 o                         
   2  -7   7          0.29          2.34         1.90 o                         
   3  -7   7        515.97        529.79        21.78 o                         
   4  -7   7         44.24         42.16         3.91 o                         
  -6  -6   7        188.29        243.46         9.46 o                         
  -5  -6   7         81.92         89.38         5.12 o                         
  -4  -6   7        166.25        169.66         7.77 o                         
  -3  -6   7        568.18        618.06        33.80 o                         
  -2  -6   7         72.34         75.47         6.53 o                         
  -1  -6   7         32.04         34.91         4.61 o                         
   0  -6   7         46.43         54.63         8.44 o                         
   1  -6   7         14.48         14.56         4.53 o                         
   2  -6   7        495.66        476.68        61.60 o                         
   3  -6   7        101.07        113.55         8.62 o                         
   4  -6   7        410.00        408.03        16.22 o                         
   5  -6   7        389.91        382.12        14.19 o                         
  -8  -5   7        337.49        332.78        14.75 o                         
  -7  -5   7        468.82        480.17        49.42 o                         
  -6  -5   7        570.74        589.98        18.39 o                         
  -5  -5   7        222.21        261.03        15.43 o                         
  -4  -5   7         23.01         21.11         3.61 o                         
  -3  -5   7        769.79        754.87        31.59 o                         
  -2  -5   7         28.61         25.87         2.87 o                         
  -1  -5   7          2.15          5.39         1.71 o                         
   0  -5   7        117.68        105.48         7.03 o                         
   1  -5   7        605.16        586.03        16.75 o                         
   2  -5   7        578.28        559.42        20.76 o                         
   3  -5   7         98.95        119.21        13.82 o                         
   4  -5   7          0.52          3.37         2.94 o                         
   5  -5   7         39.64         43.75         7.63 o                         
   6  -5   7        203.82        193.08        10.06 o                         
   7  -5   7          5.12          2.87         1.70 o                         
  -8  -4   7         12.60         18.39         3.76 o                         
  -7  -4   7       1059.63       1033.39        21.84 o                         
  -6  -4   7        907.31        901.33        21.39 o                         
  -5  -4   7         69.15         66.38         4.72 o                         
  -4  -4   7        972.92       1009.77        27.70 o                         
  -3  -4   7        148.32        149.36         7.30 o                         
  -2  -4   7        227.55        236.70         9.66 o                         
  -1  -4   7        540.62        539.41        20.23 o                         
   0  -4   7        367.44        381.61        11.53 o                         
   1  -4   7       1058.07       1048.20        47.51 o                         
   2  -4   7        386.61        403.39        12.05 o                         
   3  -4   7        454.70        454.25        11.83 o                         
   4  -4   7        189.13        208.73         7.69 o                         
   5  -4   7        267.89        238.20        19.20 o                         
   6  -4   7        192.91        191.26        11.22 o                         
   7  -4   7         72.36         66.40         7.86 o                         
  -9  -3   7        230.35        206.83        10.65 o                         
  -8  -3   7        109.57        117.44         5.15 o                         
  -7  -3   7        560.13        569.03        12.04 o                         
  -6  -3   7        410.08        382.04        10.79 o                         
  -5  -3   7        725.65        739.85        16.40 o                         
  -4  -3   7          2.14          3.41         1.78 o                         
  -3  -3   7         11.99         12.34         1.86 o                         
  -2  -3   7        153.49        153.53        11.27 o                         
  -1  -3   7       1245.42       1215.17        22.43 o                         
   0  -3   7       1304.77       1228.15        27.40 o                         
   1  -3   7        290.23        331.90        16.34 o                         
   2  -3   7       1069.93       1068.14        25.16 o                         
   3  -3   7        563.35        567.81        11.97 o                         
   4  -3   7         83.31         75.13         5.03 o                         
   5  -3   7         57.68         57.50         3.54 o                         
   6  -3   7         31.81         24.92         3.52 o                         
   7  -3   7        209.25        195.57        10.35 o                         
   8  -3   7          4.03          4.96         2.28 o                         
   9  -3   7        110.74        101.52         7.09 o                         
  -9  -2   7        212.73        186.53         8.84 o                         
  -8  -2   7        117.70        111.11         5.37 o                         
  -7  -2   7        527.37        563.36        11.24 o                         
  -6  -2   7          6.70          0.97         1.35 o                         
  -5  -2   7         82.34         89.94         5.21 o                         
  -4  -2   7         51.30         47.93         3.19 o                         
  -3  -2   7         11.37         10.08         1.77 o                         
  -2  -2   7        500.64        506.87        11.45 o                         
  -1  -2   7       1124.00       1146.38        20.67 o                         
   0  -2   7       1036.84       1047.13        36.59 o                         
   1  -2   7        891.65        880.72        20.89 o                         
   2  -2   7        405.03        378.40        12.67 o                         
   3  -2   7          7.06          4.90         1.47 o                         
   4  -2   7          4.10          2.26         1.35 o                         
   5  -2   7        279.72        249.11         9.23 o                         
   6  -2   7        187.22        160.92         7.54 o                         
   7  -2   7        155.86        133.48         9.13 o                         
   8  -2   7        433.52        436.49        15.65 o                         
   9  -2   7         58.62         51.69         6.00 o                         
  -9  -1   7        333.66        353.07         9.39 o                         
  -8  -1   7         16.48          8.59         1.63 o                         
  -7  -1   7         52.68         66.44         4.12 o                         
  -6  -1   7        825.22        839.34        17.82 o                         
  -5  -1   7        426.29        457.67        12.35 o                         
  -4  -1   7        339.34        317.98         7.71 o                         
  -3  -1   7        530.68        544.60        11.22 o                         
  -2  -1   7       1981.55       1985.02        28.04 o                         
  -1  -1   7       1107.55       1071.66        17.30 o                         
   0  -1   7        809.00        815.57        19.97 o                         
   1  -1   7       4138.47       4144.24        80.79 o                         
   2  -1   7        349.69        314.12         9.30 o                         
   3  -1   7          8.78         12.32         1.93 o                         
   4  -1   7        367.84        379.68        10.46 o                         
   5  -1   7         61.63         49.02         5.20 o                         
   6  -1   7        529.84        509.68        20.05 o                         
   7  -1   7        172.04        158.79         7.97 o                         
   8  -1   7        209.91        193.63        10.15 o                         
   9  -1   7        143.60        146.47        11.31 o                         
  10  -1   7        168.02        179.96         9.68 o                         
 -10   0   7        110.47        100.63         8.44 o                         
  -9   0   7         52.48         56.65         5.09 o                         
  -8   0   7        903.23        901.20        21.96 o                         
  -7   0   7         84.76         88.38         6.48 o                         
  -6   0   7          5.38          8.46         2.38 o                         
  -5   0   7        150.71        144.01         8.79 o                         
  -4   0   7        792.23        813.37        14.99 o                         
  -3   0   7       2120.89       2126.22        26.97 o                         
  -2   0   7          0.69          6.80         1.32 o                         
  -1   0   7       1971.06       2043.48        30.98 o                         
   0   0   7       2949.51       2858.90        56.06 o                         
   1   0   7         13.17         14.81         1.87 o                         
   2   0   7        499.17        503.73        12.78 o                         
   3   0   7        780.89        827.38        16.68 o                         
   4   0   7        242.42        249.86         9.18 o                         
   5   0   7        906.61        954.44        24.24 o                         
   6   0   7        298.40        290.84        13.40 o                         
   7   0   7        302.14        303.13        11.36 o                         
   8   0   7        234.06        232.14        11.94 o                         
   9   0   7         20.11         20.36         3.19 o                         
 -10   1   7        484.87        473.53        45.96 o                         
  -9   1   7        505.94        513.94        12.66 o                         
  -8   1   7         57.58         57.65         5.16 o                         
  -7   1   7         53.28         54.49         4.26 o                         
  -6   1   7        170.13        174.10        10.69 o                         
  -5   1   7       1321.12       1354.94        32.64 o                         
  -4   1   7       1420.04       1423.14        27.43 o                         
  -3   1   7       1032.86       1005.31        16.65 o                         
  -2   1   7       2555.10       2521.35        42.84 o                         
  -1   1   7       3628.77       3582.27        62.96 o                         
   0   1   7         48.05         53.44         2.87 o                         
   1   1   7        427.14        461.91        10.68 o                         
   2   1   7          9.19         11.14         1.65 o                         
   3   1   7       2771.58       2911.74        49.96 o                         
   4   1   7        386.58        422.84         9.44 o                         
   5   1   7        225.02        231.78         7.90 o                         
   6   1   7        963.69        869.22        26.94 o                         
   7   1   7         86.77         84.98        10.03 o                         
   8   1   7        586.21        594.09        20.42 o                         
   9   1   7        329.87        330.37        17.25 o                         
  10   1   7          0.25          2.05         1.66 o                         
 -10   2   7         96.99         96.03         4.63 o                         
  -9   2   7        192.17        174.93        12.89 o                         
  -8   2   7          5.66         11.90         2.63 o                         
  -7   2   7        644.52        626.30        16.84 o                         
  -6   2   7          2.50          6.96         1.84 o                         
  -5   2   7       1980.90       2013.66        37.26 o                         
  -4   2   7       6516.57       6378.32        97.34 o                         
  -3   2   7       1415.38       1406.85        55.93 o                         
  -2   2   7       1049.26        904.03        23.91 o                         
  -1   2   7       3891.53       4038.11       108.47 o                         
   0   2   7         93.33        141.85         5.85 o                         
   1   2   7        282.64        363.53        10.58 o                         
   2   2   7       1198.92       1412.67        20.82 o                         
   3   2   7       1070.16       1080.81        22.11 o                         
   4   2   7       1271.95       1225.30        24.82 o                         
   5   2   7        177.97        190.01         8.51 o                         
   6   2   7        707.23        715.85        16.01 o                         
   7   2   7        939.20        962.74        20.12 o                         
   8   2   7        217.98        217.73         9.84 o                         
   9   2   7         28.33         34.63         3.59 o                         
  10   2   7        131.80        132.37         9.06 o                         
 -10   3   7          2.23          7.12         2.52 o                         
  -9   3   7         21.76         25.45         7.10 o                         
  -8   3   7          0.05          1.57         1.23 o                         
  -7   3   7        129.89        130.30         4.35 o                         
  -6   3   7         75.61         70.13         3.86 o                         
  -5   3   7        814.34        826.86        20.90 o                         
  -4   3   7       1613.21       1565.95        28.74 o                         
  -3   3   7       1914.55       1861.73        41.51 o                         
  -2   3   7       1064.92        962.63        20.07 o                         
  -1   3   7        316.62        327.09         9.72 o                         
   0   3   7        383.55        379.99        11.09 o                         
   1   3   7         49.01         42.40         2.17 o                         
   2   3   7       1644.09       1602.16        36.91 o                         
   3   3   7         11.73         12.89         1.68 o                         
   4   3   7        755.31        747.19        23.81 o                         
   5   3   7       3601.58       3598.83        52.65 o                         
   6   3   7         99.66        108.26         5.92 o                         
   7   3   7         48.16         43.62         3.81 o                         
   8   3   7        119.28        119.37         7.23 o                         
   9   3   7         13.39          9.83         2.15 o                         
  10   3   7         28.64         34.38         4.76 o                         
  -9   4   7         21.25         26.95         3.79 o                         
  -8   4   7         47.70         50.31         3.15 o                         
  -7   4   7         25.31         24.84         2.13 o                         
  -6   4   7         16.54         16.49         2.82 o                         
  -5   4   7         77.99         70.83         4.09 o                         
  -4   4   7       1336.87       1260.21        40.58 o                         
  -3   4   7        169.08        166.72         5.98 o                         
  -2   4   7         96.96         85.18         4.06 o                         
  -1   4   7        440.22        478.65        10.50 o                         
   0   4   7        108.92        140.14         5.27 o                         
   1   4   7         38.78         17.69         1.51 o                         
   2   4   7        140.01        130.74         4.85 o                         
   3   4   7       1689.30       1795.94        38.61 o                         
   4   4   7        744.49        756.60        18.46 o                         
   5   4   7        610.98        616.52        13.04 o                         
   6   4   7        883.05        893.27        16.97 o                         
   7   4   7          2.88          3.06         1.35 o                         
   8   4   7        348.46        329.39         9.08 o                         
   9   4   7         84.87         71.17         6.15 o                         
  10   4   7         45.49         50.99         5.69 o                         
 -10   5   7          0.14          0.31         1.05 o                         
  -9   5   7         80.23         71.17         5.32 o                         
  -8   5   7        141.10        128.21         4.89 o                         
  -7   5   7        299.10        306.11        13.41 o                         
  -6   5   7       1876.29       1870.19        35.94 o                         
  -5   5   7         98.44         95.13         5.40 o                         
  -4   5   7       1309.03       1269.61        28.15 o                         
  -3   5   7        810.27        756.52        19.28 o                         
  -2   5   7        907.79        928.19        17.43 o                         
  -1   5   7          2.04          7.08         1.38 o                         
   0   5   7         59.88         81.71         3.50 o                         
   1   5   7       3369.10       3327.20        41.58 o                         
   2   5   7         90.52         83.27         4.05 o                         
   3   5   7        375.51        377.20        13.18 o                         
   4   5   7       2514.40       2535.40        38.21 o                         
   5   5   7        119.95        119.21         4.40 o                         
   6   5   7         20.43         23.67         2.28 o                         
   7   5   7        108.76        117.97         6.68 o                         
   8   5   7        246.03        221.25         8.20 o                         
   9   5   7        435.84        423.63        15.60 o                         
  10   5   7        144.64        140.60         6.68 o                         
  -9   6   7         31.15         27.57         4.49 o                         
  -8   6   7       1016.57       1086.15        17.42 o                         
  -7   6   7        238.11        248.24        11.66 o                         
  -6   6   7        265.93        252.60        10.94 o                         
  -5   6   7        979.73        961.68        19.73 o                         
  -4   6   7        202.23        213.83         7.37 o                         
  -3   6   7         19.47         15.12         1.67 o                         
  -2   6   7        100.52         93.28         4.24 o                         
  -1   6   7       1635.62       1692.49        42.62 o                         
   0   6   7       2378.28       2383.76        32.44 o                         
   1   6   7          1.27          2.51         1.40 o                         
   2   6   7       2923.19       2903.17        35.31 o                         
   3   6   7       2927.34       2954.13        44.43 o                         
   4   6   7        312.47        315.35         7.25 o                         
   5   6   7         66.03         61.33         3.47 o                         
   6   6   7        356.59        359.11        10.10 o                         
   7   6   7        241.77        249.01         8.10 o                         
   8   6   7        272.15        283.58         8.27 o                         
   9   6   7         93.35         92.02         5.00 o                         
  10   6   7        542.11        506.35        19.59 o                         
  -9   7   7        694.95        684.83        23.85 o                         
  -8   7   7          4.38          6.61         1.51 o                         
  -7   7   7        189.50        233.27        15.25 o                         
  -6   7   7        406.63        472.62        24.78 o                         
  -5   7   7         36.62         27.53         3.67 o                         
  -4   7   7        225.97        242.21         8.21 o                         
  -3   7   7        634.03        590.59        14.80 o                         
  -2   7   7        402.81        385.25        10.83 o                         
  -1   7   7        725.23        747.33        14.59 o                         
   0   7   7        821.24        838.45        13.01 o                         
   1   7   7       1739.10       1767.88        22.52 o                         
   2   7   7         24.38         33.13         2.05 o                         
   3   7   7        622.26        583.20        11.69 o                         
   4   7   7         15.10         15.96         1.86 o                         
   5   7   7          3.82          3.51         0.97 o                         
   6   7   7        427.37        429.57        11.24 o                         
   7   7   7          6.44          5.35         2.06 o                         
   8   7   7        617.64        630.80        16.51 o                         
   9   7   7        333.96        335.12        11.51 o                         
  -8   8   7         56.78         60.28         6.08 o                         
  -7   8   7         74.50         87.76         6.09 o                         
  -6   8   7         32.07         41.77         4.62 o                         
  -5   8   7          3.68          6.85         3.56 o                         
  -4   8   7         92.94        113.49         6.33 o                         
  -3   8   7        211.99        204.90         9.69 o                         
  -2   8   7        736.76        758.07        15.21 o                         
  -1   8   7        905.17        923.84        19.34 o                         
   0   8   7        497.08        468.71         9.59 o                         
   1   8   7          1.88          2.21         0.93 o                         
   2   8   7          1.15          3.18         1.21 o                         
   3   8   7          8.21          6.02         1.39 o                         
   4   8   7          0.03          0.81         0.96 o                         
   5   8   7        325.87        301.66         8.02 o                         
   6   8   7        155.94        155.30         7.09 o                         
   7   8   7        267.67        275.32        10.22 o                         
   8   8   7        127.97        132.68        10.96 o                         
   9   8   7        180.01        153.82         9.29 o                         
  -7   9   7        235.50        226.02        14.15 o                         
  -6   9   7         13.08          8.09         3.06 o                         
  -5   9   7          2.87          1.39         1.65 o                         
  -4   9   7         47.93         38.54         4.62 o                         
  -3   9   7        199.28        197.22        10.11 o                         
  -2   9   7        432.41        461.37        15.27 o                         
  -1   9   7        130.62        131.80         4.96 o                         
   0   9   7        503.97        486.83        12.39 o                         
   1   9   7        386.19        349.00        10.22 o                         
   2   9   7        571.38        543.91        10.09 o                         
   3   9   7        240.01        243.28         6.77 o                         
   4   9   7         99.33        107.23         5.66 o                         
   5   9   7        669.13        690.19        13.89 o                         
   6   9   7          8.26          3.95         1.77 o                         
   7   9   7        165.84        154.25         6.78 o                         
   8   9   7        233.08        213.84        12.27 o                         
  -5  10   7          1.89          2.33         1.78 o                         
  -4  10   7        519.73        500.32        14.68 o                         
  -3  10   7          2.09          3.77         1.49 o                         
  -2  10   7          1.07          2.03         1.52 o                         
  -1  10   7       1386.50       1419.18        33.11 o                         
   0  10   7        427.97        434.43        14.63 o                         
   1  10   7        153.64        147.08        10.45 o                         
   2  10   7        541.71        546.96        16.62 o                         
   3  10   7         40.37         50.28         4.25 o                         
   4  10   7         17.91         15.58         2.18 o                         
   5  10   7          1.08          1.27         1.29 o                         
   6  10   7        452.43        465.97        15.12 o                         
   7  10   7         53.92         47.45         3.77 o                         
  -5  11   7          1.66          2.52         1.74 o                         
  -4  11   7        276.84        283.76         8.47 o                         
  -3  11   7        210.63        212.15         7.84 o                         
  -2  11   7         66.24         73.55         4.17 o                         
  -1  11   7       1350.43       1348.75        24.27 o                         
   0  11   7         31.15         34.44         3.22 o                         
   1  11   7         10.56         10.11         1.96 o                         
   2  11   7          0.11         -3.02         4.18 o                         
   3  11   7          5.91          4.02         3.54 o                         
   4  11   7         93.29         92.32         6.28 o                         
   5  11   7         76.88         69.77         3.84 o                         
   6  11   7         11.52         14.87         2.79 o                         
  -3  12   7        229.05        204.35        10.11 o                         
  -2  12   7        289.06        284.86         8.19 o                         
  -1  12   7         10.21         13.59         1.67 o                         
   0  12   7          2.39          2.89         1.94 o                         
   1  12   7        213.70        225.79        13.94 o                         
   2  12   7        396.66        401.69        18.82 o                         
   3  12   7         34.91         37.09         5.07 o                         
   4  12   7         11.84         13.98         2.40 o                         
  -1  -8   8         54.19         41.74         4.07 o                         
  -5  -7   8         26.40         40.65         4.14 o                         
  -4  -7   8         26.81         31.28         4.34 o                         
  -2  -7   8        261.29        248.84         9.04 o                         
  -1  -7   8         81.85         91.20        11.07 o                         
   0  -7   8         79.43         70.82         5.09 o                         
   1  -7   8        124.61        118.95         5.17 o                         
   2  -7   8          3.24          4.75         1.47 o                         
  -6  -6   8        117.06        134.70         8.75 o                         
  -5  -6   8          5.98          2.02         1.29 o                         
  -4  -6   8        196.47        183.96         6.93 o                         
  -3  -6   8        705.79        739.99        20.57 o                         
  -2  -6   8         39.01         30.38         3.75 o                         
  -1  -6   8        402.30        398.79        19.86 o                         
   0  -6   8        535.28        517.36        16.80 o                         
   1  -6   8         34.23         35.57         4.13 o                         
   2  -6   8         81.18         78.53         8.58 o                         
   3  -6   8         12.99         11.84         2.65 o                         
   4  -6   8        661.17        650.38        27.53 o                         
  -6  -5   8          6.33          7.82         2.98 o                         
  -5  -5   8        151.29        136.93         6.22 o                         
  -4  -5   8        356.00        368.69        11.69 o                         
  -3  -5   8        134.80        122.84         7.88 o                         
  -2  -5   8       1666.57       1636.67        80.80 o                         
  -1  -5   8        590.80        606.28        20.00 o                         
   0  -5   8         75.80         75.14         6.40 o                         
   1  -5   8        455.96        436.38        23.93 o                         
   2  -5   8          4.17          0.04         1.31 o                         
   3  -5   8        550.10        568.26        30.43 o                         
   4  -5   8          3.52          3.55         1.79 o                         
   5  -5   8         57.66         62.39         5.62 o                         
   6  -5   8        325.01        332.12        16.22 o                         
  -8  -4   8         18.92         20.44         3.02 o                         
  -7  -4   8        357.24        345.05        17.50 o                         
  -6  -4   8         98.36        123.61         6.31 o                         
  -5  -4   8        335.86        312.03        17.56 o                         
  -4  -4   8        176.07        169.59        10.72 o                         
  -3  -4   8        153.61        173.38        13.55 o                         
  -2  -4   8        441.36        462.02        15.04 o                         
  -1  -4   8        228.43        222.14        10.17 o                         
   0  -4   8        134.56        128.18         6.49 o                         
   1  -4   8         74.02         73.94         6.76 o                         
   2  -4   8        331.20        343.92        10.92 o                         
   3  -4   8          8.46          7.35         2.82 o                         
   4  -4   8        173.25        182.53        11.69 o                         
   5  -4   8        307.88        317.67        14.75 o                         
   6  -4   8        201.76        189.43        11.83 o                         
   7  -4   8         75.74         87.08         7.40 o                         
  -8  -3   8          0.70          3.81         1.35 o                         
  -7  -3   8        102.65         88.12        10.36 o                         
  -6  -3   8       1755.92       1708.89        33.49 o                         
  -5  -3   8        170.79        158.51        18.72 o                         
  -4  -3   8        396.62        375.60        16.12 o                         
  -3  -3   8        676.99        712.23        18.54 o                         
  -2  -3   8         43.75         40.56         3.93 o                         
  -1  -3   8         91.44         77.11         4.70 o                         
   0  -3   8        514.52        505.33        14.62 o                         
   1  -3   8        356.67        364.06        15.88 o                         
   2  -3   8        939.42        963.70        20.42 o                         
   3  -3   8         22.11         22.45         3.76 o                         
   4  -3   8        805.70        780.45        19.81 o                         
   5  -3   8        196.55        197.09         9.50 o                         
   6  -3   8          0.32          1.80         1.49 o                         
   7  -3   8          1.41          0.78         1.37 o                         
  -8  -2   8        335.98        305.27         8.43 o                         
  -7  -2   8        227.62        226.07        10.82 o                         
  -6  -2   8        261.31        305.07         9.57 o                         
  -5  -2   8         85.27         97.39         5.30 o                         
  -4  -2   8        664.62        669.47        15.33 o                         
  -3  -2   8          9.55         12.19         1.97 o                         
  -2  -2   8         60.83         45.23         3.55 o                         
  -1  -2   8          4.64         10.35         1.76 o                         
   0  -2   8       1618.90       1626.58        32.79 o                         
   1  -2   8        957.45        956.79        22.88 o                         
   2  -2   8         13.04         11.12         2.36 o                         
   3  -2   8       2791.39       2824.21        87.57 o                         
   4  -2   8       1049.20       1006.73        27.81 o                         
   5  -2   8         26.46         22.73         3.66 o                         
   6  -2   8        496.45        528.18        19.52 o                         
   7  -2   8        277.12        231.94        11.20 o                         
   8  -2   8        107.39        113.56         9.64 o                         
   9  -2   8         23.07         17.77         2.90 o                         
  -9  -1   8        303.75        312.85         9.16 o                         
  -8  -1   8         30.42         41.28         3.22 o                         
  -7  -1   8          8.98          8.03         2.64 o                         
  -6  -1   8       1677.86       1663.44        27.94 o                         
  -5  -1   8        643.75        615.81        14.83 o                         
  -4  -1   8        123.11        124.50         5.19 o                         
  -3  -1   8          3.93          7.41         1.64 o                         
  -2  -1   8          0.02          2.77         1.14 o                         
  -1  -1   8        436.30        458.67        10.34 o                         
   0  -1   8        741.93        731.51        18.82 o                         
   1  -1   8        522.09        543.24        13.37 o                         
   2  -1   8       1789.02       1806.25        35.00 o                         
   3  -1   8        750.25        781.55        17.53 o                         
   4  -1   8        490.77        465.01        10.73 o                         
   5  -1   8        941.20       1000.62        18.97 o                         
   6  -1   8          1.05          5.15         1.85 o                         
   7  -1   8         31.72         38.21         7.24 o                         
   8  -1   8         60.84         53.66         7.70 o                         
   9  -1   8        216.90        234.63        12.74 o                         
  -9   0   8         30.13         25.18         2.60 o                         
  -8   0   8        154.31        159.12         7.95 o                         
  -7   0   8         12.15          9.98         1.84 o                         
  -6   0   8        857.30        800.53        18.15 o                         
  -5   0   8        448.60        484.53        15.05 o                         
  -4   0   8        426.83        448.03        13.08 o                         
  -3   0   8        355.09        363.20         9.84 o                         
  -2   0   8         27.26         18.50         2.00 o                         
  -1   0   8       1280.14       1222.83        21.58 o                         
   0   0   8       1514.23       1534.52        46.07 o                         
   1   0   8       1075.84       1110.04        20.86 o                         
   2   0   8       1701.72       1714.67        26.08 o                         
   3   0   8       2457.41       2490.74        45.11 o                         
   4   0   8        342.39        327.40         9.08 o                         
   5   0   8         10.56         12.63         1.90 o                         
   6   0   8        238.69        235.53         8.90 o                         
   7   0   8        233.22        233.00        19.01 o                         
   8   0   8        166.63        186.30        10.33 o                         
   9   0   8          0.26         -0.02         1.22 o                         
  10   0   8        254.05        243.15        10.69 o                         
  -9   1   8        230.99        244.31         8.68 o                         
  -8   1   8        286.72        289.35        14.07 o                         
  -7   1   8         11.70         16.93         2.31 o                         
  -6   1   8        178.71        196.93         6.51 o                         
  -5   1   8         43.01         41.36         3.41 o                         
  -4   1   8        111.24        105.04         4.30 o                         
  -3   1   8       1720.37       1743.32        23.55 o                         
  -2   1   8       3336.20       3294.45        38.98 o                         
  -1   1   8        115.74         95.36         5.19 o                         
   0   1   8        721.12        748.00        15.44 o                         
   1   1   8       5105.75       5043.32        69.33 o                         
   2   1   8         28.09         26.55         2.75 o                         
   3   1   8        699.40        693.78        15.13 o                         
   4   1   8        809.86        763.56        14.40 o                         
   5   1   8        401.57        411.61        12.09 o                         
   6   1   8        822.41        790.94        25.53 o                         
   7   1   8         22.05         31.05         7.32 o                         
   8   1   8        575.01        615.53        28.96 o                         
   9   1   8        485.89        521.79        23.54 o                         
  10   1   8         49.90         39.30         4.41 o                         
  -9   2   8        628.85        632.86        19.26 o                         
  -8   2   8        365.05        420.70        16.70 o                         
  -7   2   8         31.40         38.18         2.92 o                         
  -6   2   8         92.89         93.34         6.09 o                         
  -5   2   8         15.87         16.31         3.55 o                         
  -4   2   8        282.09        267.36         8.45 o                         
  -3   2   8        604.88        617.79        20.75 o                         
  -2   2   8        566.76        578.55        14.79 o                         
  -1   2   8       1069.74       1057.43        27.12 o                         
   0   2   8       1084.70       1030.03        21.47 o                         
   1   2   8         64.95         50.95         4.36 o                         
   2   2   8        227.10        226.25         7.34 o                         
   3   2   8          2.71          5.56         1.78 o                         
   4   2   8        112.94        112.55         5.29 o                         
   5   2   8        320.71        339.60        18.37 o                         
   6   2   8        707.98        658.91        20.90 o                         
   7   2   8       1081.52       1124.54        33.10 o                         
   8   2   8         66.93         79.66         7.14 o                         
   9   2   8        660.33        676.35        33.06 o                         
  10   2   8         73.88         77.71         6.58 o                         
  -9   3   8        216.98        202.88        12.89 o                         
  -8   3   8        186.29        196.04        22.94 o                         
  -7   3   8         42.54         39.22         4.05 o                         
  -6   3   8        785.91        766.64        16.95 o                         
  -5   3   8       1546.34       1581.30        61.12 o                         
  -4   3   8          0.18          2.00         1.06 o                         
  -3   3   8       1460.52       1465.35        22.68 o                         
  -2   3   8         85.26         83.95         4.00 o                         
  -1   3   8        280.34        253.39         7.65 o                         
   0   3   8       1782.98       1775.02        32.89 o                         
   1   3   8        476.10        535.54        12.11 o                         
   2   3   8          8.37          7.95         1.79 o                         
   3   3   8         39.79         46.27         3.21 o                         
   4   3   8         70.77         63.08         5.55 o                         
   5   3   8         10.49         14.83         2.79 o                         
   6   3   8         12.43         20.47         3.30 o                         
   7   3   8        910.84        925.67        22.89 o                         
   8   3   8        895.05        974.64        33.81 o                         
   9   3   8        111.17         94.53         5.16 o                         
  10   3   8         16.08         32.45         4.38 o                         
 -10   4   8         77.32         52.66         4.53 o                         
  -9   4   8        184.52        188.25        10.90 o                         
  -8   4   8          7.95          4.96         3.10 o                         
  -7   4   8        129.82        136.82         7.35 o                         
  -6   4   8        891.60        899.47        21.09 o                         
  -5   4   8         20.83         24.81         2.36 o                         
  -4   4   8       1775.08       1746.32        40.35 o                         
  -3   4   8          0.53          1.11         1.18 o                         
  -2   4   8       1172.30       1149.83        21.07 o                         
  -1   4   8       1019.64        976.10        18.47 o                         
   0   4   8        689.57        627.15        15.60 o                         
   1   4   8        327.14        335.72         9.07 o                         
   2   4   8         63.26         55.80         4.23 o                         
   3   4   8       2235.22       2319.49        40.68 o                         
   4   4   8         18.93         23.71         3.59 o                         
   5   4   8         29.61         36.82         4.12 o                         
   6   4   8       2005.50       1959.48        39.44 o                         
   7   4   8        379.98        371.54        11.19 o                         
   8   4   8          0.30          2.03         1.47 o                         
   9   4   8        220.66        233.12        23.44 o                         
  10   4   8         21.33         27.95         4.07 o                         
  -9   5   8         20.23         15.49         2.39 o                         
  -8   5   8        630.42        643.40        21.41 o                         
  -7   5   8          2.30          3.49         1.96 o                         
  -6   5   8       1193.07       1209.36        20.08 o                         
  -5   5   8        177.90        158.49        10.96 o                         
  -4   5   8         30.58         32.48         3.80 o                         
  -3   5   8       1222.43       1247.43        37.97 o                         
  -2   5   8        317.80        343.81        11.04 o                         
  -1   5   8         38.13         50.70         3.45 o                         
   0   5   8        130.14        107.64         4.21 o                         
   1   5   8          8.24          9.46         1.45 o                         
   2   5   8        855.71        869.41        16.94 o                         
   3   5   8        342.58        322.18        11.28 o                         
   4   5   8       1513.40       1502.84        66.98 o                         
   5   5   8       3424.10       3387.57        51.17 o                         
   6   5   8         59.70         56.48         4.35 o                         
   7   5   8         84.97         88.85         5.19 o                         
   8   5   8         74.57         80.72         5.72 o                         
   9   5   8          8.20          3.95         1.75 o                         
  10   5   8         14.47         13.71         2.83 o                         
  -9   6   8        155.68        158.04         9.80 o                         
  -8   6   8        203.64        206.65        11.40 o                         
  -7   6   8       1018.98       1050.99        22.57 o                         
  -6   6   8        714.48        704.18        18.83 o                         
  -5   6   8        246.77        235.13         9.79 o                         
  -4   6   8         18.45         24.79         3.71 o                         
  -3   6   8        566.03        579.14        16.01 o                         
  -2   6   8         44.41         40.02         2.89 o                         
  -1   6   8          6.35          1.70         1.39 o                         
   0   6   8        207.10        216.42         6.86 o                         
   1   6   8         53.71         47.09         4.54 o                         
   2   6   8        890.24        938.59        18.35 o                         
   3   6   8       2136.97       2143.43        34.49 o                         
   4   6   8        485.79        456.19         9.75 o                         
   5   6   8         11.84         15.66         2.02 o                         
   6   6   8         32.04         29.67         2.68 o                         
   7   6   8        110.87        104.10         6.50 o                         
   8   6   8          4.61          4.26         1.60 o                         
   9   6   8         13.36         12.37         2.38 o                         
  -8   7   8         40.58         34.04         3.47 o                         
  -7   7   8        285.42        284.49        11.56 o                         
  -6   7   8        228.35        207.99        15.37 o                         
  -5   7   8        179.12        183.30        10.27 o                         
  -4   7   8         31.37         34.17         3.43 o                         
  -3   7   8        242.26        268.36         9.48 o                         
  -2   7   8        178.86        160.94         6.84 o                         
  -1   7   8         56.60         57.89         4.72 o                         
   0   7   8        297.29        301.12         7.38 o                         
   1   7   8        935.54        935.09        17.67 o                         
   2   7   8         62.77         63.99         3.41 o                         
   3   7   8          5.33          7.78         1.54 o                         
   4   7   8        197.53        192.61         5.62 o                         
   5   7   8         55.20         65.35         4.50 o                         
   6   7   8        349.38        326.78        14.05 o                         
   7   7   8         76.26         80.89         5.74 o                         
   8   7   8         58.95         65.63         5.58 o                         
   9   7   8        100.32         83.56         6.78 o                         
  -8   8   8        105.23         99.23         7.01 o                         
  -7   8   8         60.28         63.08         3.90 o                         
  -6   8   8        262.09        255.88        15.95 o                         
  -5   8   8        923.22        908.35        37.71 o                         
  -4   8   8         97.48        119.44        12.04 o                         
  -3   8   8        385.38        349.15        16.34 o                         
  -2   8   8        222.38        211.30         6.71 o                         
  -1   8   8       1161.54       1149.78        16.91 o                         
   0   8   8        889.81        937.98        15.49 o                         
   1   8   8        477.43        465.79        11.09 o                         
   2   8   8        111.70        106.37         5.66 o                         
   3   8   8         74.92         72.26         4.62 o                         
   4   8   8        162.86        165.52         4.99 o                         
   5   8   8        294.34        275.00         8.22 o                         
   6   8   8         51.01         44.96         3.68 o                         
   7   8   8         69.07         74.95         7.28 o                         
   8   8   8          4.83          7.01         2.71 o                         
  -6   9   8        197.91        197.58        13.63 o                         
  -5   9   8        608.29        611.15        27.45 o                         
  -4   9   8         58.29         45.36         5.25 o                         
  -3   9   8          0.46         -0.91         1.76 o                         
  -2   9   8         56.82         54.87         5.95 o                         
  -1   9   8        120.62        122.43         4.61 o                         
   0   9   8        336.62        353.17         9.02 o                         
   1   9   8        343.33        310.41        11.99 o                         
   2   9   8        374.21        357.92        10.83 o                         
   3   9   8        495.28        479.68        12.71 o                         
   4   9   8        230.64        243.86         7.57 o                         
   5   9   8         21.10         19.85         2.50 o                         
   6   9   8         14.83         15.46         2.36 o                         
   7   9   8         11.28         10.21         3.25 o                         
  -5  10   8          0.17         -0.30         1.07 o                         
  -4  10   8          1.20          2.29         1.53 o                         
  -3  10   8         31.93         37.15         3.71 o                         
  -2  10   8         80.58         88.76         5.68 o                         
  -1  10   8        214.48        221.63         9.13 o                         
   0  10   8         19.82         22.83         4.44 o                         
   1  10   8       1930.75       1900.50        46.03 o                         
   2  10   8        298.38        286.87        11.21 o                         
   3  10   8          0.85          0.94         1.20 o                         
   4  10   8        396.90        404.94        10.44 o                         
   5  10   8         23.80         25.55         3.42 o                         
   6  10   8        287.85        294.66        10.74 o                         
   7  10   8         27.05         19.36         3.45 o                         
  -4  11   8         14.06         17.17         2.32 o                         
  -3  11   8        626.62        633.31        12.73 o                         
  -2  11   8         94.60         86.88         4.27 o                         
  -1  11   8        108.82        110.62         6.16 o                         
   0  11   8        705.38        721.62        15.59 o                         
   1  11   8          5.74          6.83         4.80 o                         
   2  11   8         57.72         55.99         7.70 o                         
   3  11   8        430.93        436.66        12.20 o                         
   4  11   8        150.65        143.47         5.71 o                         
   5  11   8         17.28         18.96         2.28 o                         
  -3  12   8        297.23        257.63         7.89 o                         
  -2  12   8         16.28         17.07         1.77 o                         
  -1  12   8         67.16         63.92         3.84 o                         
   0  12   8        142.53        129.93         5.77 o                         
   1  12   8         84.09         82.14         5.54 o                         
   2  12   8         45.83         54.75         5.89 o                         
   3  12   8         27.86         29.97         2.94 o                         
   4  12   8         21.50         22.74         2.23 o                         
  -3  -7   9         53.43         31.94         3.48 o                         
   1  -7   9        147.21        139.07         8.40 o                         
  -5  -6   9         10.82          8.09         2.05 o                         
  -4  -6   9         11.85          9.39         1.86 o                         
  -3  -6   9          9.39         15.33         3.83 o                         
  -2  -6   9        131.91        125.49         7.31 o                         
  -1  -6   9        237.14        240.59        14.75 o                         
   0  -6   9        192.89        191.85         9.30 o                         
   1  -6   9        290.39        335.61        13.21 o                         
   2  -6   9         60.85         50.21         8.01 o                         
   3  -6   9         16.97         14.44         3.48 o                         
  -6  -5   9         13.10          7.86         2.28 o                         
  -5  -5   9        190.29        169.71         7.99 o                         
  -4  -5   9         30.37         29.14         3.74 o                         
  -3  -5   9        733.29        724.60        31.28 o                         
  -2  -5   9        857.85        862.28        36.28 o                         
  -1  -5   9          3.25          5.03         2.87 o                         
   0  -5   9        121.21        123.66        11.50 o                         
   1  -5   9        699.16        716.35        29.85 o                         
   2  -5   9         14.36         22.77         5.65 o                         
   3  -5   9         21.24         25.91         3.88 o                         
   4  -5   9         24.13         21.63         3.20 o                         
   5  -5   9         27.57         31.55         4.80 o                         
  -7  -4   9          9.18          7.36         1.90 o                         
  -6  -4   9          1.81          1.59         1.70 o                         
  -5  -4   9          1.94          0.00         1.40 o                         
  -4  -4   9        867.94        850.68        27.90 o                         
  -3  -4   9        396.91        446.84        24.90 o                         
  -2  -4   9         18.68         16.43         4.96 o                         
  -1  -4   9        910.40        956.23        28.74 o                         
   0  -4   9        178.98        183.20        10.98 o                         
   1  -4   9         62.00         64.27         8.71 o                         
   2  -4   9        476.17        572.63        29.58 o                         
   3  -4   9         36.42         42.78         7.36 o                         
   4  -4   9        951.91        956.55        27.97 o                         
   5  -4   9          0.96          1.95         1.40 o                         
  -7  -3   9         52.62         53.89         6.39 o                         
  -6  -3   9        312.38        265.78        11.18 o                         
  -5  -3   9        219.63        209.33        11.77 o                         
  -4  -3   9        206.74        247.25        17.66 o                         
  -3  -3   9         32.11         37.09         6.27 o                         
  -2  -3   9        691.45        695.27        18.18 o                         
  -1  -3   9        988.88        968.13        23.20 o                         
   0  -3   9         46.42         39.20         4.08 o                         
   1  -3   9          3.21          9.02         2.76 o                         
   2  -3   9         29.04         28.22         2.98 o                         
   3  -3   9        475.76        496.55        18.00 o                         
   4  -3   9        193.91        212.83        16.65 o                         
   5  -3   9        918.66        974.17        38.79 o                         
   6  -3   9        301.51        302.65        16.69 o                         
   7  -3   9          8.08          5.42         1.90 o                         
  -8  -2   9         47.61         32.64         4.88 o                         
  -7  -2   9         12.88          8.19         2.29 o                         
  -6  -2   9         67.94         69.96         4.85 o                         
  -5  -2   9        718.00        727.49        18.52 o                         
  -4  -2   9        789.36        771.80        16.62 o                         
  -3  -2   9        327.23        315.29        10.09 o                         
  -2  -2   9       1250.26       1284.36        23.82 o                         
  -1  -2   9        177.06        171.51         7.14 o                         
   0  -2   9        149.96        142.96         7.71 o                         
   1  -2   9         96.90         97.95         6.49 o                         
   2  -2   9         45.81         39.38         3.70 o                         
   3  -2   9        667.10        685.13        19.06 o                         
   4  -2   9        434.08        426.15        12.71 o                         
   5  -2   9        670.72        685.33        18.97 o                         
   6  -2   9        664.40        681.61        21.07 o                         
   7  -2   9        463.91        413.77        20.13 o                         
   8  -2   9         24.06         19.24         2.98 o                         
  -8  -1   9         65.38         57.40         4.94 o                         
  -7  -1   9          0.59         -0.66         1.43 o                         
  -6  -1   9        290.59        288.70        10.90 o                         
  -5  -1   9        781.46        747.60        16.33 o                         
  -4  -1   9        697.04        663.69        15.26 o                         
  -3  -1   9       1120.50       1179.97        22.53 o                         
  -2  -1   9          0.29          0.44         1.72 o                         
  -1  -1   9         97.47         82.43         4.27 o                         
   0  -1   9        155.13        159.62         8.04 o                         
   1  -1   9       1972.14       2027.77        34.10 o                         
   2  -1   9        530.30        488.31        13.19 o                         
   3  -1   9         16.94         23.85         2.84 o                         
   4  -1   9       2078.53       2100.62        45.38 o                         
   5  -1   9       1689.90       1676.29        31.20 o                         
   6  -1   9         86.40         84.46         9.56 o                         
   7  -1   9        352.85        317.10        19.55 o                         
   8  -1   9          3.96          2.97         1.41 o                         
  -9   0   9          0.00          0.77         1.28 o                         
  -8   0   9        385.58        388.17        16.68 o                         
  -7   0   9        139.91        148.43         5.76 o                         
  -6   0   9        469.84        454.19        12.40 o                         
  -5   0   9        958.74        956.30        27.84 o                         
  -4   0   9        619.05        631.85        14.65 o                         
  -3   0   9        191.96        195.19         7.56 o                         
  -2   0   9         26.57         35.59         3.14 o                         
  -1   0   9        385.33        383.92        13.86 o                         
   0   0   9        730.58        748.64        19.18 o                         
   1   0   9       1708.67       1746.01        30.17 o                         
   2   0   9        858.90        915.71        17.38 o                         
   3   0   9        955.21        970.91        32.60 o                         
   4   0   9        205.40        215.10         7.37 o                         
   5   0   9        491.83        478.57        11.67 o                         
   6   0   9         52.99         54.79         9.41 o                         
   7   0   9         24.86         25.70         3.98 o                         
   8   0   9         44.79         47.74         4.58 o                         
   9   0   9          6.04          4.45         1.82 o                         
  -9   1   9         44.78         60.01         3.57 o                         
  -8   1   9        146.14        147.13         6.09 o                         
  -7   1   9        696.18        720.75        17.31 o                         
  -6   1   9        104.12        111.89         6.02 o                         
  -5   1   9       1157.60       1186.68        25.93 o                         
  -4   1   9        425.36        419.94        11.56 o                         
  -3   1   9        439.44        438.91        12.28 o                         
  -2   1   9          0.00          3.64         1.33 o                         
  -1   1   9        144.08        185.11        15.29 o                         
   0   1   9       1960.70       1991.83        37.99 o                         
   1   1   9       1576.93       1625.89        25.19 o                         
   2   1   9        665.22        690.07        16.03 o                         
   3   1   9        919.28        940.95        19.17 o                         
   4   1   9        116.26        111.52         9.44 o                         
   5   1   9        137.58        144.60         6.95 o                         
   6   1   9         81.24         88.62        12.58 o                         
   7   1   9         29.97         32.66         4.69 o                         
   8   1   9        160.46        181.53         9.61 o                         
   9   1   9         83.32         68.92         6.50 o                         
  -9   2   9        290.72        270.27        18.87 o                         
  -8   2   9        349.61        395.91        10.67 o                         
  -7   2   9         29.41         26.81         2.67 o                         
  -6   2   9        153.34        159.75         7.11 o                         
  -5   2   9        879.59        925.44        18.49 o                         
  -4   2   9        360.23        383.44         9.68 o                         
  -3   2   9       1118.87       1157.57        21.66 o                         
  -2   2   9        369.54        370.81        11.29 o                         
  -1   2   9       1533.55       1387.37        24.88 o                         
   0   2   9         59.85         53.98         5.39 o                         
   1   2   9        438.64        450.31        16.27 o                         
   2   2   9       3181.01       3281.65        55.60 o                         
   3   2   9          1.74          2.45         1.15 o                         
   4   2   9        164.14        184.14         6.61 o                         
   5   2   9        212.83        220.18         9.37 o                         
   6   2   9        220.98        234.77        11.66 o                         
   7   2   9        225.59        193.59        14.87 o                         
   8   2   9         16.57         15.47         3.10 o                         
   9   2   9         78.03         72.89         5.25 o                         
  -9   3   9        126.34        125.01         6.86 o                         
  -8   3   9        394.52        385.80        11.97 o                         
  -7   3   9        307.46        307.17        10.75 o                         
  -6   3   9          6.90          6.13         1.63 o                         
  -5   3   9        481.80        486.03        14.86 o                         
  -4   3   9       2777.14       2782.52        76.58 o                         
  -3   3   9         96.44         93.09         4.61 o                         
  -2   3   9       1592.79       1590.27        24.68 o                         
  -1   3   9          4.30          5.05         1.24 o                         
   0   3   9         71.80         71.84         4.98 o                         
   1   3   9       2562.74       2560.86        45.93 o                         
   2   3   9         34.02         39.37         3.92 o                         
   3   3   9         10.37         16.08         2.94 o                         
   4   3   9        951.50        982.50        26.84 o                         
   5   3   9         81.74         74.59         5.80 o                         
   6   3   9         85.40         78.41         5.92 o                         
   7   3   9        158.80        178.03        10.85 o                         
   8   3   9        783.64        836.70        24.63 o                         
   9   3   9        406.39        404.35        14.13 o                         
  -9   4   9        276.34        294.87        15.18 o                         
  -8   4   9        157.93        199.44         8.14 o                         
  -7   4   9        598.83        595.42        16.19 o                         
  -6   4   9        656.21        664.03        13.98 o                         
  -5   4   9        105.44        103.05         4.77 o                         
  -4   4   9         48.34         43.63         3.99 o                         
  -3   4   9        882.18        906.29        18.52 o                         
  -2   4   9        460.49        476.69        13.29 o                         
  -1   4   9         19.21         24.89         2.40 o                         
   0   4   9        986.38        952.47        18.97 o                         
   1   4   9        101.44         96.69         4.98 o                         
   2   4   9         77.12         79.14         8.13 o                         
   3   4   9         48.92         46.21         4.83 o                         
   4   4   9         24.46         27.21         4.02 o                         
   5   4   9         28.12         21.82         3.22 o                         
   6   4   9        960.18       1003.74        28.87 o                         
   7   4   9       2141.79       2129.98        57.78 o                         
   8   4   9        198.47        193.49        25.59 o                         
   9   4   9        286.20        330.76        16.61 o                         
  -8   5   9        685.19        732.50        29.46 o                         
  -7   5   9        479.48        511.95        17.60 o                         
  -6   5   9        209.50        205.12         6.95 o                         
  -5   5   9        116.20        133.02         9.80 o                         
  -4   5   9         41.46         44.00         4.03 o                         
  -3   5   9       1336.71       1381.07        28.59 o                         
  -2   5   9        242.01        237.61         9.73 o                         
  -1   5   9       1169.71       1158.01        23.57 o                         
   0   5   9       1153.02       1154.52        19.31 o                         
   1   5   9        237.81        236.71         7.12 o                         
   2   5   9        382.04        422.40        13.17 o                         
   3   5   9          8.00          8.29         1.84 o                         
   4   5   9       2442.64       2483.32        55.14 o                         
   5   5   9        576.90        571.71        14.89 o                         
   6   5   9        168.94        163.45         8.49 o                         
   7   5   9        378.08        364.16        20.00 o                         
   8   5   9         88.29         83.86         9.10 o                         
   9   5   9         26.05         27.30         3.14 o                         
  -8   6   9          2.86          7.59         3.02 o                         
  -7   6   9         19.67         19.87         4.88 o                         
  -6   6   9          1.71          2.23         1.33 o                         
  -5   6   9        565.24        554.94        21.60 o                         
  -4   6   9         12.90         14.33         2.21 o                         
  -3   6   9         41.28         46.90         3.69 o                         
  -2   6   9       2316.55       2340.91        42.61 o                         
  -1   6   9       1373.34       1523.51        30.56 o                         
   0   6   9         85.84         74.84         4.76 o                         
   1   6   9        930.87        899.31        41.70 o                         
   2   6   9         55.94         51.11         7.88 o                         
   3   6   9       1956.90       1903.04        37.44 o                         
   4   6   9        314.69        336.70        10.69 o                         
   5   6   9         40.10         31.53         3.59 o                         
   6   6   9        307.50        342.33        15.33 o                         
   7   6   9         27.64         24.53         3.92 o                         
   8   6   9        338.29        338.16        12.80 o                         
   9   6   9         31.45         35.81         3.30 o                         
  -8   7   9         18.37         29.77         4.10 o                         
  -7   7   9         55.25         57.42         6.78 o                         
  -6   7   9         49.72         50.68         4.96 o                         
  -5   7   9        346.74        357.07        15.38 o                         
  -4   7   9         60.62         66.68         4.09 o                         
  -3   7   9        206.14        209.52         9.43 o                         
  -2   7   9        381.29        391.07        11.49 o                         
  -1   7   9       1355.38       1371.96        34.09 o                         
   0   7   9        490.77        529.50        18.74 o                         
   1   7   9          7.34         10.87         2.93 o                         
   2   7   9         36.09         39.23         4.36 o                         
   3   7   9         28.63         34.35         3.22 o                         
   4   7   9        311.63        289.02         9.54 o                         
   5   7   9         15.56         18.18         3.75 o                         
   6   7   9        148.49        169.93        14.60 o                         
   7   7   9        319.15        312.08        13.87 o                         
   8   7   9         33.67         30.84         4.03 o                         
   9   7   9         12.89         15.14         2.75 o                         
  -7   8   9          8.90          7.56         1.75 o                         
  -6   8   9        608.48        566.84        20.40 o                         
  -5   8   9        215.54        252.21        16.84 o                         
  -4   8   9        126.02        115.57        11.77 o                         
  -3   8   9        825.36        834.03        63.17 o                         
  -2   8   9        157.73        152.72         5.90 o                         
  -1   8   9          3.75          2.25         1.05 o                         
   0   8   9       1172.22       1149.03        17.75 o                         
   1   8   9          7.35          7.23         2.49 o                         
   2   8   9        105.63        111.92         6.05 o                         
   3   8   9         15.52         19.55         2.34 o                         
   4   8   9       1517.62       1462.11        22.87 o                         
   5   8   9        972.74        957.20        23.24 o                         
   6   8   9          2.22          1.62         1.46 o                         
   7   8   9         55.40         55.68         7.40 o                         
   8   8   9        155.62        141.63         9.49 o                         
  -6   9   9        114.88        101.75         8.05 o                         
  -5   9   9       1265.73       1316.20        45.34 o                         
  -4   9   9       1327.40       1311.42        60.81 o                         
  -3   9   9         11.08          8.56         2.14 o                         
  -2   9   9        517.53        517.80        22.01 o                         
  -1   9   9        257.03        257.82         9.79 o                         
   0   9   9        298.52        285.78        12.95 o                         
   1   9   9          2.50          1.45         1.72 o                         
   2   9   9          2.94          2.01         1.45 o                         
   3   9   9       1099.75       1066.41        21.62 o                         
   4   9   9        637.03        642.85        12.71 o                         
   5   9   9         68.87         63.74         8.56 o                         
   6   9   9        413.32        408.65        14.87 o                         
   7   9   9         29.04         25.71         3.18 o                         
  -5  10   9        203.85        203.24        11.58 o                         
  -4  10   9        404.75        411.66        19.20 o                         
  -3  10   9        130.62        119.88         6.03 o                         
  -2  10   9         71.81         72.32         4.74 o                         
  -1  10   9         23.29         26.29         6.78 o                         
   0  10   9          7.43         11.73         2.91 o                         
   1  10   9        103.85         97.15        10.96 o                         
   2  10   9        186.92        181.91        10.99 o                         
   3  10   9         27.41         26.83         2.54 o                         
   4  10   9        193.02        189.97         9.22 o                         
   5  10   9        484.51        497.79        22.30 o                         
   6  10   9        135.33        122.04         9.14 o                         
   7  10   9         28.70         15.60         2.79 o                         
  -4  11   9         60.17         61.72         6.04 o                         
  -3  11   9         67.35         62.97         4.31 o                         
  -2  11   9        150.28        152.38         8.29 o                         
  -1  11   9         83.12         83.00         5.90 o                         
   0  11   9         76.26         68.91         4.53 o                         
   1  11   9         18.88         14.44         3.95 o                         
   2  11   9        250.16        264.29        11.21 o                         
   3  11   9        200.85        198.05         8.90 o                         
   4  11   9         87.99         89.28         6.70 o                         
   5  11   9         81.70         54.17         4.76 o                         
  -2  12   9        223.96        184.30        10.80 o                         
  -1  12   9         22.20         20.57         3.93 o                         
   0  12   9        108.93        100.12         8.17 o                         
   1  12   9        752.53        742.94        19.20 o                         
   2  12   9          0.43          0.65         1.09 o                         
   3  12   9          0.18          0.31         1.32 o                         
  -3  -6  10          0.82          3.68         1.51 o                         
  -2  -6  10        128.65        116.35         7.86 o                         
  -1  -6  10        261.68        238.00        12.31 o                         
   0  -6  10        370.19        429.88        17.85 o                         
  -4  -5  10          4.60          9.11         2.26 o                         
  -3  -5  10         17.75         16.99         2.57 o                         
  -2  -5  10         94.17        109.67         6.75 o                         
  -1  -5  10        399.38        399.49        19.75 o                         
   0  -5  10          4.95          1.11         2.01 o                         
   1  -5  10         71.50         72.52         8.05 o                         
   2  -5  10        375.81        384.93        19.09 o                         
   3  -5  10        127.23        128.81         6.86 o                         
  -5  -4  10         22.64         15.59         2.44 o                         
  -4  -4  10        189.07        179.25         8.95 o                         
  -3  -4  10         16.44         18.04         4.30 o                         
  -2  -4  10        120.92        128.98         8.02 o                         
  -1  -4  10        200.82        187.92        10.21 o                         
   0  -4  10         16.73         17.55         3.30 o                         
   1  -4  10        376.38        360.01        19.09 o                         
   2  -4  10        369.85        415.93        16.25 o                         
   3  -4  10          7.41          6.93         2.98 o                         
   4  -4  10          5.60         11.69         3.17 o                         
  -6  -3  10         12.03         14.68         2.19 o                         
  -5  -3  10        123.04        129.52         7.48 o                         
  -4  -3  10          7.89          6.08         2.21 o                         
  -3  -3  10        410.35        416.58        15.36 o                         
  -2  -3  10        549.34        525.16        25.94 o                         
  -1  -3  10        145.20        138.57        13.09 o                         
   0  -3  10       1350.26       1452.53        30.10 o                         
   1  -3  10        160.77        151.58        13.55 o                         
   2  -3  10          1.14          3.19         1.84 o                         
   3  -3  10        498.95        516.14        15.49 o                         
   4  -3  10          3.18          1.19         1.48 o                         
   5  -3  10        237.27        245.16        16.11 o                         
  -8  -2  10          0.46          0.81         0.89 o                         
  -7  -2  10         54.49         39.03         5.34 o                         
  -6  -2  10         32.70         36.67         5.73 o                         
  -5  -2  10         28.91         31.88         3.88 o                         
  -4  -2  10         88.81        101.39         5.88 o                         
  -3  -2  10        353.73        337.35        11.63 o                         
  -2  -2  10        528.02        498.67        14.85 o                         
  -1  -2  10        882.80        894.14        25.65 o                         
   0  -2  10       1160.56       1181.55        32.38 o                         
   1  -2  10          0.18          0.22         1.36 o                         
   2  -2  10        118.31        115.25         6.05 o                         
   3  -2  10         53.02         54.19         4.20 o                         
   4  -2  10        108.25        102.80         8.20 o                         
   5  -2  10        151.15        148.83        13.96 o                         
   6  -2  10        535.98        491.48        21.53 o                         
  -8  -1  10          6.41          6.28         1.59 o                         
  -7  -1  10          0.16          1.35         1.23 o                         
  -6  -1  10          4.25          5.21         2.01 o                         
  -5  -1  10          9.69         15.95         2.56 o                         
  -4  -1  10       1066.57        978.54        22.11 o                         
  -3  -1  10        406.19        393.22         9.94 o                         
  -2  -1  10        191.35        195.34         7.65 o                         
  -1  -1  10       1888.71       1959.81        38.88 o                         
   0  -1  10        246.39        249.89        12.92 o                         
   1  -1  10        355.32        333.15        12.56 o                         
   2  -1  10        320.83        312.17        12.77 o                         
   3  -1  10         15.82         15.37         2.10 o                         
   4  -1  10        622.08        651.67        15.86 o                         
   5  -1  10        286.28        257.29        13.33 o                         
   6  -1  10        301.22        308.17        12.07 o                         
   7  -1  10        441.86        421.47        13.11 o                         
  -8   0  10         62.23         66.00         4.85 o                         
  -7   0  10          1.91          4.23         1.33 o                         
  -6   0  10         67.91         74.09         4.34 o                         
  -5   0  10        703.37        793.76        39.90 o                         
  -4   0  10        326.26        345.86        11.92 o                         
  -3   0  10        257.22        267.59         9.09 o                         
  -2   0  10        509.70        507.95        11.88 o                         
  -1   0  10        303.27        299.90        10.16 o                         
   0   0  10        173.47        190.87        11.34 o                         
   1   0  10        646.95        685.85        14.67 o                         
   2   0  10         81.30        103.42         5.68 o                         
   3   0  10         50.01         39.79         3.15 o                         
   4   0  10         36.29         45.06         3.41 o                         
   5   0  10        817.92        783.26        23.65 o                         
   6   0  10        477.59        472.96        16.87 o                         
   7   0  10         13.02         16.86         2.81 o                         
   8   0  10         49.27         43.50         3.53 o                         
  -8   1  10          8.82         10.10         1.51 o                         
  -7   1  10        456.35        443.72        10.14 o                         
  -6   1  10         79.83         99.84         5.38 o                         
  -5   1  10         68.24         61.70         5.09 o                         
  -4   1  10        352.30        354.21        10.46 o                         
  -3   1  10        214.84        244.08         7.78 o                         
  -2   1  10        374.78        394.85        10.14 o                         
  -1   1  10         32.80         36.63         8.03 o                         
   0   1  10       1203.70       1206.55        27.31 o                         
   1   1  10        554.31        560.75        14.31 o                         
   2   1  10        844.31        869.49        16.99 o                         
   3   1  10        381.74        404.88        11.60 o                         
   4   1  10        388.90        413.66        13.77 o                         
   5   1  10        668.16        634.46        17.34 o                         
   6   1  10        136.04        130.13         8.70 o                         
   7   1  10        279.37        313.77        12.94 o                         
   8   1  10         34.11         35.26         3.60 o                         
  -8   2  10         54.87         60.28         3.49 o                         
  -7   2  10        375.91        355.08         9.12 o                         
  -6   2  10        513.45        520.45        12.17 o                         
  -5   2  10          3.41          7.88         1.76 o                         
  -4   2  10        186.03        193.20         6.76 o                         
  -3   2  10        751.17        738.19        14.68 o                         
  -2   2  10       1111.36       1147.08        19.62 o                         
  -1   2  10        588.79        597.06        21.72 o                         
   0   2  10         67.83         77.01         5.67 o                         
   1   2  10        385.24        390.86        20.31 o                         
   2   2  10        733.22        755.17        19.07 o                         
   3   2  10        126.65        151.68        11.28 o                         
   4   2  10          4.10          6.07         2.28 o                         
   5   2  10        137.66        130.68         8.48 o                         
   6   2  10        281.04        286.86        17.46 o                         
   7   2  10         35.41         35.93         5.65 o                         
   8   2  10        484.05        511.69        21.49 o                         
   9   2  10          1.12          1.39         1.43 o                         
  -8   3  10        158.85        158.08        10.34 o                         
  -7   3  10        609.41        640.79        13.12 o                         
  -6   3  10         10.22          7.87         1.91 o                         
  -5   3  10        257.97        244.08         8.57 o                         
  -4   3  10       2598.80       2592.25        48.97 o                         
  -3   3  10        122.48        119.86         5.25 o                         
  -2   3  10        219.86        212.75         8.03 o                         
  -1   3  10         89.27         87.82         4.60 o                         
   0   3  10       1542.34       1641.22        37.63 o                         
   1   3  10         13.04         11.68         2.37 o                         
   2   3  10        483.72        488.72        15.12 o                         
   3   3  10       1071.38       1167.63        38.79 o                         
   4   3  10         25.02         31.87         4.04 o                         
   5   3  10        104.53        100.01         9.14 o                         
   6   3  10        456.73        446.74        14.16 o                         
   7   3  10          0.89          0.82         1.67 o                         
   8   3  10        424.25        433.77        14.79 o                         
   9   3  10        342.54        318.10        13.63 o                         
  -8   4  10        317.94        326.74         9.85 o                         
  -7   4  10        120.25        116.84         5.23 o                         
  -6   4  10        780.73        808.67        16.26 o                         
  -5   4  10        411.94        421.41        10.77 o                         
  -4   4  10        237.20        244.75        12.55 o                         
  -3   4  10         59.28         56.87         4.10 o                         
  -2   4  10         24.99         19.33         2.56 o                         
  -1   4  10       1680.77       1664.76        26.09 o                         
   0   4  10         67.24         49.03         3.85 o                         
   1   4  10        154.28        155.79        11.89 o                         
   2   4  10       2688.03       2672.76        48.65 o                         
   3   4  10         11.33         11.88         6.12 o                         
   4   4  10         29.63         29.83         3.45 o                         
   5   4  10        455.84        459.68        23.70 o                         
   6   4  10        712.59        755.07        19.70 o                         
   7   4  10        672.16        672.69        17.06 o                         
   8   4  10        270.83        237.78        10.23 o                         
   9   4  10        104.09         96.87         6.89 o                         
  -8   5  10        737.61        738.93        17.58 o                         
  -7   5  10        586.46        612.15        15.27 o                         
  -6   5  10        554.85        575.54        13.64 o                         
  -5   5  10         67.70         66.76         5.34 o                         
  -4   5  10        179.30        172.95         7.61 o                         
  -3   5  10        145.48        141.27         6.50 o                         
  -2   5  10        281.55        261.78        10.96 o                         
  -1   5  10        178.60        171.35         8.70 o                         
   0   5  10         31.98         42.44         3.17 o                         
   1   5  10        860.12        894.05        16.60 o                         
   2   5  10        278.48        280.07         9.40 o                         
   3   5  10        844.96        841.80        56.04 o                         
   4   5  10         10.59         10.40         2.47 o                         
   5   5  10        162.03        153.26         8.22 o                         
   6   5  10        151.95        149.50         7.78 o                         
   7   5  10         17.29         16.47         2.60 o                         
   8   5  10         39.92         39.41         5.58 o                         
   9   5  10         45.32         47.41         3.29 o                         
  -8   6  10        376.99        371.49        17.04 o                         
  -7   6  10       1009.38       1009.14        25.24 o                         
  -6   6  10         56.87         58.93         3.83 o                         
  -5   6  10         88.66         91.75         6.02 o                         
  -4   6  10         71.01         76.14         7.07 o                         
  -3   6  10       1074.72       1022.25        20.68 o                         
  -2   6  10        730.46        851.39        18.19 o                         
  -1   6  10        135.05        129.87         8.90 o                         
   0   6  10        953.96        985.19        18.28 o                         
   1   6  10       1030.97       1118.27        30.93 o                         
   2   6  10          0.30         -0.06         1.71 o                         
   3   6  10       1264.93       1215.53        45.03 o                         
   4   6  10         32.44         27.72         3.00 o                         
   5   6  10         32.01         29.02         4.88 o                         
   6   6  10        127.42        117.98        11.13 o                         
   7   6  10         36.28         32.22         3.94 o                         
   8   6  10        184.01        175.35        11.19 o                         
   9   6  10        144.55        118.32         7.12 o                         
  -8   7  10        119.06        101.63         6.27 o                         
  -7   7  10         26.65         16.38         3.37 o                         
  -6   7  10        164.28        162.11         8.32 o                         
  -5   7  10         11.91         11.61         2.29 o                         
  -4   7  10        458.77        471.70        12.52 o                         
  -3   7  10          3.81          3.97         2.27 o                         
  -2   7  10        301.90        305.13        10.22 o                         
  -1   7  10       2543.92       2533.24        45.14 o                         
   0   7  10        109.77        110.84         6.45 o                         
   1   7  10         39.24         37.58         4.91 o                         
   2   7  10       1106.56       1133.66        25.86 o                         
   3   7  10        166.65        156.05        10.34 o                         
   4   7  10        198.06        211.21        11.55 o                         
   5   7  10        271.71        238.27        13.42 o                         
   6   7  10         58.82         58.97         7.78 o                         
   7   7  10        503.58        495.19        13.36 o                         
   8   7  10          5.58          8.95         1.51 o                         
  -6   8  10          9.11         12.47         2.94 o                         
  -5   8  10         39.02         50.82         5.46 o                         
  -4   8  10        119.75        132.80        12.20 o                         
  -3   8  10        583.17        574.26        41.14 o                         
  -2   8  10       1732.93       1674.22        57.34 o                         
  -1   8  10        753.41        815.47        33.68 o                         
   0   8  10        333.92        317.17        10.15 o                         
   1   8  10        348.64        308.03        11.45 o                         
   2   8  10         59.49         60.30         5.74 o                         
   3   8  10          0.23          0.41         1.45 o                         
   4   8  10          0.88          2.86         2.37 o                         
   5   8  10        415.55        423.23        16.54 o                         
   6   8  10         48.20         47.11         4.93 o                         
   7   8  10         86.53         96.68         8.79 o                         
   8   8  10        513.48        491.53        12.94 o                         
  -6   9  10          0.71          0.43         1.24 o                         
  -5   9  10        465.35        495.39        15.52 o                         
  -4   9  10       1038.44       1091.64        39.69 o                         
  -3   9  10        267.63        275.59        16.92 o                         
  -2   9  10        564.55        625.87        27.76 o                         
  -1   9  10        504.04        484.36        22.96 o                         
   0   9  10        167.48        159.09        13.32 o                         
   1   9  10         43.12         52.04         5.11 o                         
   2   9  10         17.23         13.93         7.07 o                         
   3   9  10         21.74         29.72         4.97 o                         
   4   9  10          8.07          6.79         2.29 o                         
   5   9  10        412.67        411.31        14.98 o                         
   6   9  10        136.24        146.24         7.73 o                         
   7   9  10         89.24         78.52         7.86 o                         
  -4  10  10         99.33        107.05         8.60 o                         
  -3  10  10        228.52        242.30        10.27 o                         
  -2  10  10         13.19         12.58         3.48 o                         
  -1  10  10          1.01          3.48         2.52 o                         
   0  10  10        391.97        422.60        21.06 o                         
   1  10  10         71.70         75.54         8.52 o                         
   2  10  10          0.57          1.59         1.08 o                         
   3  10  10         34.33         26.48         3.44 o                         
   4  10  10        232.55        227.00        13.94 o                         
   5  10  10        634.52        583.01        23.50 o                         
   6  10  10        175.05        154.52         9.37 o                         
  -3  11  10         14.96         13.29         2.56 o                         
  -2  11  10          9.34         11.63         3.48 o                         
  -1  11  10         16.02         12.79         2.34 o                         
   0  11  10         71.92         72.75         4.24 o                         
   1  11  10         71.57         70.63         5.32 o                         
   2  11  10        153.24        144.37         7.38 o                         
   3  11  10        357.67        347.99        16.26 o                         
  -2  12  10         92.62         76.16         5.54 o                         
  -1  12  10         10.84         13.40         2.75 o                         
   0  12  10        198.95        197.26         7.94 o                         
   1  12  10        222.32        221.19        11.03 o                         
   2  12  10        100.93         92.00         4.51 o                         
  -2  -5  11         14.64         14.56         2.63 o                         
  -1  -5  11          3.26          2.56         1.66 o                         
   0  -5  11         92.46        113.87         7.94 o                         
  -4  -4  11         21.65         19.40         2.87 o                         
  -3  -4  11          0.10         -0.07         1.24 o                         
  -2  -4  11        109.45        105.39         6.58 o                         
  -1  -4  11         61.40         57.43         6.39 o                         
   0  -4  11        447.50        465.70        15.16 o                         
   1  -4  11         32.70         29.49         3.60 o                         
   2  -4  11        420.58        427.41        14.12 o                         
   3  -4  11        363.78        337.15        16.69 o                         
  -6  -3  11         64.34         46.58         4.30 o                         
  -5  -3  11        339.42        302.42        14.71 o                         
  -4  -3  11          1.68          3.60         1.46 o                         
  -3  -3  11         15.56         14.88         2.68 o                         
  -2  -3  11         27.63         25.59         2.87 o                         
  -1  -3  11        289.94        290.45        12.58 o                         
   0  -3  11        935.37        957.66        21.80 o                         
   1  -3  11         55.60         62.59         5.48 o                         
   2  -3  11        647.76        637.94        16.42 o                         
   3  -3  11        538.38        552.45        17.49 o                         
   4  -3  11         99.77        111.58         9.60 o                         
  -7  -2  11         50.70         33.49         3.68 o                         
  -6  -2  11        456.64        467.63        20.44 o                         
  -5  -2  11         55.77         58.70         6.85 o                         
  -4  -2  11         15.01          8.98         2.87 o                         
  -3  -2  11         66.72         63.97         5.35 o                         
  -2  -2  11        529.88        504.58        17.55 o                         
  -1  -2  11        842.32        835.71        32.91 o                         
   0  -2  11        508.65        477.96        14.50 o                         
   1  -2  11       1324.19       1396.82        29.38 o                         
   2  -2  11        169.16        155.52         9.77 o                         
   3  -2  11         24.82         20.02         3.09 o                         
   4  -2  11        208.84        219.30        15.64 o                         
   5  -2  11         50.58         49.21         6.62 o                         
  -6  -1  11         62.24         58.70         6.54 o                         
  -5  -1  11        171.46        152.06         8.98 o                         
  -4  -1  11        188.53        208.94        10.26 o                         
  -3  -1  11         91.04        113.10        17.15 o                         
  -2  -1  11        261.15        246.74        10.03 o                         
  -1  -1  11        189.88        182.63         8.77 o                         
   0  -1  11       1437.97       1495.25        31.66 o                         
   1  -1  11        111.07        118.56        16.55 o                         
   2  -1  11        755.77        781.15        25.21 o                         
   3  -1  11        234.63        275.70        10.92 o                         
   4  -1  11         21.34         13.52         3.63 o                         
   5  -1  11        192.04        180.90         9.69 o                         
   6  -1  11          0.27          1.59         1.59 o                         
  -8   0  11         91.27         86.69         6.35 o                         
  -7   0  11        152.05        124.92         5.44 o                         
  -6   0  11         74.94         73.37         5.64 o                         
  -5   0  11          0.50          0.51         1.22 o                         
  -4   0  11         12.53         18.10         2.58 o                         
  -3   0  11        111.95        103.13         5.41 o                         
  -2   0  11        146.45        143.35         7.87 o                         
  -1   0  11         16.07          9.84         2.84 o                         
   0   0  11        172.34        158.94         9.84 o                         
   1   0  11        738.72        790.26        20.82 o                         
   2   0  11         68.11         72.55         9.99 o                         
   3   0  11         77.67         85.46         7.33 o                         
   4   0  11        201.81        207.19         9.36 o                         
   5   0  11        130.56        133.19        13.01 o                         
   6   0  11        230.98        220.03        15.29 o                         
   7   0  11         18.02         16.49         3.52 o                         
  -8   1  11        152.71        147.98         9.21 o                         
  -7   1  11         29.70         32.65         3.00 o                         
  -6   1  11          7.42          8.15         1.48 o                         
  -5   1  11         19.24         27.89         3.36 o                         
  -4   1  11        787.15        782.11        19.33 o                         
  -3   1  11         29.11         30.58         3.05 o                         
  -2   1  11        180.85        161.47         7.35 o                         
  -1   1  11       1617.12       1666.81        43.26 o                         
   0   1  11       1139.39       1174.68        27.42 o                         
   1   1  11        398.58        417.54        12.18 o                         
   2   1  11        475.09        508.41        15.36 o                         
   3   1  11        129.36        144.74        10.41 o                         
   4   1  11       1042.36       1005.45        24.13 o                         
   5   1  11         72.40         77.24        10.69 o                         
   6   1  11        393.83        423.80        24.16 o                         
   7   1  11        388.09        352.34        17.79 o                         
  -8   2  11        100.37         92.50         7.20 o                         
  -7   2  11         70.87         83.62         3.69 o                         
  -6   2  11         12.00          8.80         1.55 o                         
  -5   2  11        418.95        439.12        11.31 o                         
  -4   2  11          3.81          4.36         1.68 o                         
  -3   2  11        309.18        279.53         8.36 o                         
  -2   2  11       2281.69       2337.81        67.62 o                         
  -1   2  11        256.17        266.76        14.05 o                         
   0   2  11        102.01        110.43         6.11 o                         
   1   2  11       1144.23       1098.83        26.18 o                         
   2   2  11        507.85        484.71        18.29 o                         
   3   2  11         31.00         36.65         3.72 o                         
   4   2  11          4.98          3.91         2.36 o                         
   5   2  11       1198.39       1223.43        42.14 o                         
   6   2  11        327.86        326.53        12.99 o                         
   7   2  11         35.79         41.47         4.88 o                         
  -8   3  11          2.15          0.46         1.24 o                         
  -7   3  11         15.63         18.06         1.85 o                         
  -6   3  11        228.21        227.36         7.12 o                         
  -5   3  11        338.66        336.60        11.09 o                         
  -4   3  11        302.43        347.34        14.07 o                         
  -3   3  11       1541.94       1492.21        23.83 o                         
  -2   3  11        224.84        236.32         8.81 o                         
  -1   3  11        101.19         85.61         6.06 o                         
   0   3  11        142.63        136.67         6.74 o                         
   1   3  11          7.02          5.23         1.88 o                         
   2   3  11        368.31        358.69        12.99 o                         
   3   3  11        246.06        261.04        18.06 o                         
   4   3  11        123.00        110.73        10.69 o                         
   5   3  11        365.99        394.82        24.57 o                         
   6   3  11        324.43        298.41        38.35 o                         
   7   3  11        112.53        116.06         6.91 o                         
   8   3  11         26.59         24.74         3.29 o                         
  -7   4  11        287.41        258.59         7.41 o                         
  -6   4  11        567.43        578.32        15.58 o                         
  -5   4  11          5.15          6.73         1.38 o                         
  -4   4  11       1971.42       2038.94        33.60 o                         
  -3   4  11        776.13        796.64        15.38 o                         
  -2   4  11        291.09        306.53        10.19 o                         
  -1   4  11        249.01        275.39         8.55 o                         
   0   4  11          0.54          4.24         1.92 o                         
   1   4  11       1409.00       1411.41        26.58 o                         
   2   4  11         18.31         19.12         3.72 o                         
   3   4  11        654.87        703.73        24.33 o                         
   4   4  11        806.81        852.95        38.99 o                         
   5   4  11        105.12        102.26        10.61 o                         
   6   4  11          5.98          5.65         1.64 o                         
   7   4  11          0.88          2.92         1.51 o                         
   8   4  11         58.72         45.07         4.61 o                         
  -7   5  11         87.02        103.78         5.13 o                         
  -6   5  11        190.34        188.92         6.88 o                         
  -5   5  11       1098.42       1178.56        22.11 o                         
  -4   5  11        308.64        314.05         8.89 o                         
  -3   5  11         94.91        101.29         8.20 o                         
  -2   5  11       1318.28       1303.22        28.40 o                         
  -1   5  11         82.67         57.35         3.80 o                         
   0   5  11        939.47       1005.72        18.47 o                         
   1   5  11        276.68        238.97        13.40 o                         
   2   5  11        668.00        686.84        22.57 o                         
   3   5  11       2939.20       2998.57        52.28 o                         
   4   5  11         13.60         12.93         4.92 o                         
   5   5  11        356.23        352.45        12.08 o                         
   6   5  11        707.72        702.87        17.45 o                         
   7   5  11          5.26          7.78         2.63 o                         
   8   5  11          8.82          5.27         1.86 o                         
  -7   6  11        639.77        656.51        14.28 o                         
  -6   6  11        534.90        574.40        12.59 o                         
  -5   6  11        320.13        327.70        11.17 o                         
  -4   6  11         14.76         12.82         2.41 o                         
  -3   6  11        320.46        328.63        14.93 o                         
  -2   6  11        406.74        399.62        11.46 o                         
  -1   6  11          1.15          2.98         1.45 o                         
   0   6  11         10.75          6.28         1.55 o                         
   1   6  11        449.21        494.96        18.55 o                         
   2   6  11        868.93        864.27        28.71 o                         
   3   6  11        401.35        415.59        26.17 o                         
   4   6  11        757.67        795.64        36.47 o                         
   5   6  11        272.63        243.75         9.58 o                         
   6   6  11         16.77         20.54         3.16 o                         
   7   6  11        217.02        233.13         9.34 o                         
   8   6  11        110.54        106.31        25.46 o                         
  -6   7  11        154.94        141.78         9.56 o                         
  -5   7  11         58.99         56.45         4.30 o                         
  -4   7  11          2.58          3.75         1.96 o                         
  -3   7  11         22.55         13.90         3.31 o                         
  -2   7  11          3.89          7.68         1.75 o                         
  -1   7  11        209.50        213.47        14.11 o                         
   0   7  11        208.09        164.35         7.85 o                         
   1   7  11        616.63        629.41        32.81 o                         
   2   7  11        473.14        467.25        17.64 o                         
   3   7  11        846.10        733.46        35.43 o                         
   4   7  11        411.04        405.84        24.28 o                         
   5   7  11          1.12          7.12         2.94 o                         
   6   7  11          1.97          3.71         1.41 o                         
   7   7  11         25.81         24.99         7.14 o                         
   8   7  11         12.23         10.14         2.28 o                         
  -5   8  11        101.66        108.62         7.05 o                         
  -4   8  11        201.35        186.08         8.63 o                         
  -3   8  11        553.08        570.26        21.47 o                         
  -2   8  11        805.33        795.83        23.99 o                         
  -1   8  11         30.27         33.24         4.30 o                         
   0   8  11       1203.91       1180.10        68.26 o                         
   1   8  11        354.17        372.33        21.43 o                         
   2   8  11          2.03          1.07         2.05 o                         
   3   8  11        579.38        574.48        19.25 o                         
   4   8  11        405.81        375.94        14.90 o                         
   5   8  11        177.29        180.53         9.47 o                         
   6   8  11         61.56         57.15         6.66 o                         
   7   8  11         73.14         71.48         7.61 o                         
  -5   9  11         39.87         44.13         3.65 o                         
  -4   9  11        143.68        153.63        11.07 o                         
  -3   9  11          7.92          6.54         1.92 o                         
  -2   9  11         99.52        105.69         7.04 o                         
  -1   9  11        552.83        571.10        48.84 o                         
   0   9  11        233.66        233.89        15.56 o                         
   1   9  11         30.05         32.16         4.49 o                         
   2   9  11        350.95        349.66        19.90 o                         
   3   9  11          4.28          3.02         2.56 o                         
   4   9  11        111.06        103.51         6.66 o                         
   5   9  11          4.98          3.78         1.51 o                         
   6   9  11        143.13        130.19        10.09 o                         
  -3  10  11         46.74         52.26         4.17 o                         
  -2  10  11         36.39         35.66         5.54 o                         
  -1  10  11        252.38        280.43        15.99 o                         
   0  10  11        240.20        235.94        14.09 o                         
   1  10  11         22.96         18.24         3.91 o                         
   2  10  11         12.15         12.10         3.62 o                         
   3  10  11          0.01          1.01         1.43 o                         
   4  10  11         40.89         35.43         4.88 o                         
   5  10  11        125.12        106.71         7.70 o                         
  -3  11  11         11.19          6.50         1.78 o                         
  -2  11  11        539.16        569.49        21.91 o                         
  -1  11  11          4.25          1.60         1.13 o                         
   0  11  11         14.81         19.05         3.68 o                         
   1  11  11        164.08        154.83         7.15 o                         
   2  11  11        113.73        106.09         8.09 o                         
   1  12  11         48.30         40.46         3.91 o                         
   0  -4  12         24.54         24.04         3.14 o                         
   1  -4  12         39.90         43.83         4.10 o                         
  -3  -3  12         26.74         23.11         4.07 o                         
  -2  -3  12          6.43          8.50         2.90 o                         
  -1  -3  12        465.65        446.39        13.74 o                         
   0  -3  12         52.98         37.75         4.92 o                         
   1  -3  12        477.34        493.08        14.82 o                         
  -4  -2  12        140.38        130.05         9.91 o                         
  -3  -2  12         42.29         40.27         5.96 o                         
  -2  -2  12        116.13        133.60         6.08 o                         
  -1  -2  12        124.74        105.04        21.02 o                         
   0  -2  12          1.90          0.30         1.30 o                         
   1  -2  12        260.78        260.00        10.58 o                         
   2  -2  12        268.72        305.42         9.79 o                         
   3  -2  12          1.97          3.37         2.09 o                         
  -5  -1  12        524.25        485.90        20.68 o                         
  -4  -1  12         69.07         71.43         7.51 o                         
  -3  -1  12         50.06         46.35         4.49 o                         
  -2  -1  12        234.60        243.25         9.11 o                         
  -1  -1  12         60.61         62.84         5.72 o                         
   0  -1  12        265.88        263.51        16.96 o                         
   1  -1  12        467.01        479.98        20.09 o                         
   2  -1  12         56.48         47.61         4.07 o                         
   3  -1  12        344.07        333.99        12.01 o                         
   4  -1  12        102.27         81.54         7.98 o                         
  -7   0  12        281.92        240.16        11.31 o                         
  -6   0  12        238.55        265.83        14.64 o                         
  -5   0  12        121.09        138.22         7.26 o                         
  -4   0  12         90.12         77.35         7.09 o                         
  -3   0  12         12.60         17.21         3.26 o                         
  -2   0  12        292.36        313.48        11.36 o                         
  -1   0  12         48.91         43.74         6.10 o                         
   0   0  12        216.34        209.59        11.70 o                         
   1   0  12        522.53        530.53        19.37 o                         
   2   0  12        144.12        168.27        13.98 o                         
   3   0  12         16.40         19.63         9.25 o                         
   4   0  12        420.80        446.80        15.85 o                         
   5   0  12          5.15          6.54         2.90 o                         
  -7   1  12        450.68        449.47        18.27 o                         
  -6   1  12        403.81        403.96        13.38 o                         
  -5   1  12         25.36         35.88         3.24 o                         
  -4   1  12         67.17         63.69         4.36 o                         
  -3   1  12         22.27         26.63         4.09 o                         
  -2   1  12        213.85        217.82         9.65 o                         
  -1   1  12         17.97         19.55         4.05 o                         
   0   1  12        376.55        442.63        18.17 o                         
   1   1  12       2174.99       2235.31        73.49 o                         
   2   1  12         49.17         60.01         8.56 o                         
   3   1  12         36.02         36.24         6.50 o                         
   4   1  12         14.48         19.02         3.39 o                         
   5   1  12          1.46          1.66         2.21 o                         
   6   1  12         84.56         91.84         8.83 o                         
  -7   2  12        162.57        163.58         9.95 o                         
  -6   2  12         14.66         12.61         1.71 o                         
  -5   2  12         35.22         37.53         3.52 o                         
  -4   2  12          2.81          4.67         1.57 o                         
  -3   2  12        781.77        784.20        27.95 o                         
  -2   2  12         61.90         64.41         6.54 o                         
  -1   2  12        272.09        300.37        21.45 o                         
   0   2  12       1848.03       1954.22        39.49 o                         
   1   2  12         27.88         29.35         3.91 o                         
   2   2  12         79.36         91.41        10.69 o                         
   3   2  12         60.77         61.64         8.29 o                         
   4   2  12        265.34        258.17        10.00 o                         
   5   2  12        141.30        155.06        14.17 o                         
   6   2  12          1.03          1.47         2.13 o                         
   7   2  12        127.35        143.41        10.11 o                         
  -7   3  12         13.35         20.06         2.48 o                         
  -6   3  12          0.99          2.16         0.90 o                         
  -5   3  12        318.67        295.47         7.80 o                         
  -4   3  12        553.49        556.90        17.59 o                         
  -3   3  12          0.98          0.81         2.17 o                         
  -2   3  12        906.40        937.11        28.32 o                         
  -1   3  12       1129.57       1169.61        28.73 o                         
   0   3  12         68.37         69.82         5.50 o                         
   1   3  12        143.59        151.28         8.05 o                         
   2   3  12        664.21        698.97        32.10 o                         
   3   3  12        647.01        700.24        31.13 o                         
   4   3  12          6.02          7.86         3.76 o                         
   5   3  12         18.80         18.20         4.45 o                         
   6   3  12        566.45        564.15        27.06 o                         
   7   3  12        172.07        177.30        19.57 o                         
  -7   4  12         18.46         15.68         3.33 o                         
  -6   4  12         61.09         62.19         3.61 o                         
  -5   4  12        691.54        701.93        13.07 o                         
  -4   4  12        463.89        468.37        17.31 o                         
  -3   4  12        557.63        612.17        17.86 o                         
  -2   4  12       1369.87       1395.29        37.82 o                         
  -1   4  12         10.18         18.03         2.69 o                         
   0   4  12          3.27          8.58         2.39 o                         
   1   4  12        297.17        300.66        10.19 o                         
   2   4  12          3.04          4.92         2.34 o                         
   3   4  12         16.69         17.31         4.68 o                         
   4   4  12         30.56         42.98         7.47 o                         
   5   4  12        532.73        495.73        18.22 o                         
   6   4  12         18.95         18.94         3.39 o                         
   7   4  12        261.08        271.64        14.79 o                         
  -6   5  12         51.58         48.86         3.06 o                         
  -5   5  12       1057.40       1047.07        19.11 o                         
  -4   5  12       1300.29       1340.33        24.44 o                         
  -3   5  12       1322.97       1400.16        29.57 o                         
  -2   5  12        436.86        434.44        17.26 o                         
  -1   5  12          4.21          3.29         1.62 o                         
   0   5  12        323.14        330.16        12.44 o                         
   1   5  12        154.02        146.50         7.95 o                         
   2   5  12         32.17         21.67         3.61 o                         
   3   5  12          6.73          5.46         2.19 o                         
   4   5  12        193.17        197.49        10.83 o                         
   5   5  12        307.96        353.04        17.19 o                         
   6   5  12        221.49        190.17         9.33 o                         
  -6   6  12        290.22        291.06        10.91 o                         
  -5   6  12         10.58         10.38         1.67 o                         
  -4   6  12       1200.41       1210.98        22.26 o                         
  -3   6  12        712.81        730.11        16.30 o                         
  -2   6  12          3.66          3.55         1.89 o                         
  -1   6  12        890.30        827.24        25.02 o                         
   0   6  12         16.98         12.79         2.60 o                         
   1   6  12        976.99        995.65        28.02 o                         
   2   6  12         32.67         31.71         4.04 o                         
   3   6  12        127.14        125.52        13.40 o                         
   4   6  12        833.90        821.43        35.81 o                         
   5   6  12         41.02         32.64         6.16 o                         
   6   6  12        176.53        172.60        12.04 o                         
   7   6  12        119.08        107.63         7.98 o                         
  -5   7  12        150.42        158.47         6.82 o                         
  -4   7  12         69.21         78.48         4.98 o                         
  -3   7  12        302.32        305.41        15.31 o                         
  -2   7  12        954.89        921.35        22.93 o                         
  -1   7  12          8.78          9.83         2.58 o                         
   0   7  12       1059.43       1070.03        41.70 o                         
   1   7  12         16.96         23.25         3.82 o                         
   2   7  12        677.49        665.75        21.28 o                         
   3   7  12        333.56        282.95        19.36 o                         
   4   7  12          5.31          4.26         2.75 o                         
   5   7  12        115.29        114.87         9.76 o                         
   6   7  12        132.70        131.58         6.88 o                         
   7   7  12          0.62          1.17         0.99 o                         
  -5   8  12        120.30        103.96         5.67 o                         
  -4   8  12        189.28        190.83         8.95 o                         
  -3   8  12         19.88         20.09         2.95 o                         
  -2   8  12          1.75          4.47         2.52 o                         
  -1   8  12         27.51         31.79         3.45 o                         
   0   8  12        350.11        377.56        14.66 o                         
   1   8  12        103.07         94.94         7.02 o                         
   2   8  12        269.17        226.88        16.38 o                         
   3   8  12        238.53        235.79        16.34 o                         
   4   8  12        231.58        210.24         9.53 o                         
   5   8  12         15.31         21.52         2.89 o                         
   6   8  12         82.62         78.60         6.35 o                         
  -4   9  12          2.45          0.63         0.93 o                         
  -3   9  12        106.97        129.76        14.00 o                         
  -2   9  12        193.58        204.33        14.85 o                         
  -1   9  12         53.16         74.72         8.13 o                         
   0   9  12          0.54          1.24         1.97 o                         
   1   9  12        820.60        817.60        43.69 o                         
   2   9  12        232.57        227.30         9.96 o                         
   3   9  12          4.47          4.38         2.79 o                         
   4   9  12        335.49        295.38        15.95 o                         
   5   9  12         58.88         45.94         6.04 o                         
   6   9  12         67.90         57.22         4.80 o                         
  -2  10  12          3.88          7.01         2.36 o                         
  -1  10  12          7.78          8.67         2.59 o                         
   0  10  12        721.05        734.70        26.64 o                         
   1  10  12        169.13        160.37        10.96 o                         
   2  10  12         22.90         23.35         3.52 o                         
   3  10  12         87.44         86.07         6.74 o                         
   4  10  12          0.37          1.01         1.20 o                         
  -2  11  12        179.31        157.27        13.36 o                         
  -1  11  12         59.13         52.75         6.33 o                         
   0  11  12         31.06         29.39         3.99 o                         
   1  11  12        103.13         67.17         5.85 o                         
  -1  -2  13        143.49        123.78         8.63 o                         
   0  -2  13        446.14        428.33        18.74 o                         
  -5  -1  13         24.79         20.68         3.02 o                         
  -3  -1  13        326.60        305.52        15.91 o                         
  -2  -1  13         62.71         46.27         5.58 o                         
  -1  -1  13        201.75        203.00        13.13 o                         
   0  -1  13        346.20        324.23        11.73 o                         
   1  -1  13         22.86         20.23         6.16 o                         
   2  -1  13         11.83          8.52         4.82 o                         
   3  -1  13         52.27         49.48         5.81 o                         
   4  -1  13        250.53        233.27        11.65 o                         
  -5   0  13        237.45        231.41        12.47 o                         
  -4   0  13        869.05        838.70        30.66 o                         
  -3   0  13         12.67         17.89         4.65 o                         
  -2   0  13          7.90          5.71         2.02 o                         
  -1   0  13        318.87        344.28        14.40 o                         
   0   0  13          3.54          7.05         2.94 o                         
   1   0  13          0.46          0.04         1.51 o                         
   2   0  13         51.42         61.76         4.39 o                         
   3   0  13       1332.65       1313.41        31.08 o                         
   4   0  13        427.65        399.14        18.31 o                         
   5   0  13         55.56         57.77         5.61 o                         
  -6   1  13        682.35        659.24        22.69 o                         
  -5   1  13        494.99        535.12        15.87 o                         
  -4   1  13         26.76         24.01         3.32 o                         
  -3   1  13         61.09         69.02         5.63 o                         
  -2   1  13          2.04          3.69         1.57 o                         
  -1   1  13        321.75        314.74        11.73 o                         
   0   1  13        112.32        129.86        16.30 o                         
   1   1  13          0.19          0.77         2.05 o                         
   2   1  13       1067.11       1154.49        32.00 o                         
   3   1  13        425.16        449.65        15.94 o                         
   4   1  13        108.37        110.96         7.12 o                         
   5   1  13        476.62        503.87        21.76 o                         
   6   1  13          5.76          8.13         1.97 o                         
  -6   2  13        269.98        244.19        11.77 o                         
  -5   2  13        143.45        128.05         5.79 o                         
  -4   2  13         63.83         62.07         6.89 o                         
  -3   2  13         17.42         17.11         3.17 o                         
  -2   2  13        312.47        319.31        14.02 o                         
  -1   2  13        121.92        130.25        13.16 o                         
   0   2  13         75.02         80.85         5.81 o                         
   1   2  13        779.26        852.96        25.61 o                         
   2   2  13        248.97        259.16        16.84 o                         
   3   2  13         93.29        116.23        10.30 o                         
   4   2  13        345.60        358.10        20.95 o                         
   5   2  13          0.09          1.32         2.01 o                         
   6   2  13         15.60         28.50         3.60 o                         
  -6   3  13        144.31        117.27         8.17 o                         
  -5   3  13         60.88         73.29         4.41 o                         
  -4   3  13         64.89         50.33         4.77 o                         
  -3   3  13          4.99          1.59         1.81 o                         
  -2   3  13        448.27        455.04        17.17 o                         
  -1   3  13        398.19        435.99        16.96 o                         
   0   3  13        464.63        490.20        28.92 o                         
   1   3  13        849.34        889.75        31.73 o                         
   2   3  13         85.43         84.71         6.95 o                         
   3   3  13         54.53         68.23         5.81 o                         
   4   3  13        214.85        240.74        25.19 o                         
   5   3  13         42.17         25.40         4.61 o                         
   6   3  13         14.03         11.92         2.48 o                         
  -6   4  13         82.69         81.04         7.32 o                         
  -5   4  13        210.06        211.13        13.98 o                         
  -4   4  13         50.14         49.44         3.96 o                         
  -3   4  13        504.99        532.26        18.55 o                         
  -2   4  13        206.61        194.09        15.95 o                         
  -1   4  13        880.99        910.75        22.34 o                         
   0   4  13       1905.07       1924.50        37.94 o                         
   1   4  13         16.48         24.52         3.97 o                         
   2   4  13        477.08        528.54        23.42 o                         
   3   4  13        958.29        972.07        21.75 o                         
   4   4  13         10.33          5.96         2.26 o                         
   5   4  13          6.80          9.69         1.79 o                         
   6   4  13          0.38          0.50         1.74 o                         
  -6   5  13          0.24          0.43         1.63 o                         
  -5   5  13         34.25         25.42         2.56 o                         
  -4   5  13        126.98        129.52         6.35 o                         
  -3   5  13         28.00         24.98         3.72 o                         
  -2   5  13        465.77        481.03        25.51 o                         
  -1   5  13       1104.42       1105.78        30.77 o                         
   0   5  13         46.46         49.17         5.00 o                         
   1   5  13       1328.09       1275.83        33.06 o                         
   2   5  13       1017.26        998.98        27.12 o                         
   3   5  13         74.70         84.85         6.01 o                         
   4   5  13         22.93         19.34         2.54 o                         
   5   5  13          0.06          0.62         1.07 o                         
  -5   6  13          3.46          2.13         1.74 o                         
  -4   6  13        253.89        237.36         8.43 o                         
  -3   6  13          2.51          6.22         1.74 o                         
  -2   6  13         90.38        106.03         7.49 o                         
  -1   6  13        666.19        649.72        30.78 o                         
   0   6  13        101.27         92.66         7.11 o                         
   1   6  13        327.91        327.35        13.26 o                         
   2   6  13         22.83         25.75         2.93 o                         
   3   6  13          1.23          3.37         2.75 o                         
   4   6  13        103.66         84.95         9.02 o                         
   5   6  13         66.78         63.46         7.09 o                         
   6   6  13         22.23         22.46         2.38 o                         
  -4   7  13          0.55          1.69         1.04 o                         
  -3   7  13        457.47        437.12        14.64 o                         
  -2   7  13         74.12         98.84         6.72 o                         
  -1   7  13          6.35         10.10         2.65 o                         
   0   7  13        207.20        221.90        10.90 o                         
   1   7  13         34.75         28.67         3.88 o                         
   2   7  13        168.27        166.14         8.84 o                         
   3   7  13         39.80         35.19         6.23 o                         
   4   7  13        127.43        115.15        10.18 o                         
   5   7  13        433.73        393.60        15.99 o                         
   6   7  13         75.48         66.79         5.58 o                         
  -4   8  13         93.92         89.75         5.11 o                         
  -3   8  13         82.75         93.93         7.86 o                         
  -2   8  13          8.08          8.56         3.17 o                         
  -1   8  13        296.70        267.89        15.18 o                         
   0   8  13          0.49          1.84         1.44 o                         
   1   8  13        284.03        280.43        11.31 o                         
   2   8  13          8.82          6.12         2.63 o                         
   3   8  13        396.76        402.08        20.33 o                         
   4   8  13        585.69        616.50        25.24 o                         
   5   8  13         38.63         40.07         4.92 o                         
  -3   9  13        191.71        193.32        11.03 o                         
  -2   9  13         17.74         17.38         3.52 o                         
  -1   9  13         56.70         45.84         5.69 o                         
   0   9  13          8.08          2.83         1.86 o                         
   1   9  13         57.69         60.71         6.19 o                         
   2   9  13        256.79        241.17        13.28 o                         
   3   9  13        147.96        138.84         9.60 o                         
   4   9  13        104.54        112.01         7.90 o                         
   5   9  13        101.49         73.18         5.30 o                         
   0  10  13         77.78         90.95         7.12 o                         
  -1   0  14         61.92         52.77         5.89 o                         
   0   0  14        117.71        135.67         9.45 o                         
   1   0  14        140.23        130.81        13.92 o                         
   2   0  14        201.51        181.04        10.76 o                         
   3   0  14          1.69          1.05         1.47 o                         
  -4   1  14        155.80        141.43         8.67 o                         
  -3   1  14        590.86        560.78        23.00 o                         
  -2   1  14        118.69        138.14         9.87 o                         
  -1   1  14          6.45          9.68         2.17 o                         
   0   1  14        120.42        124.34         9.37 o                         
   1   1  14         31.99         32.75         5.11 o                         
   2   1  14        142.73        121.40         6.81 o                         
   3   1  14        185.67        190.06        11.58 o                         
   4   1  14        242.37        288.68        13.32 o                         
  -4   2  14        404.01        391.85        10.00 o                         
  -3   2  14         15.22          8.99         1.94 o                         
  -2   2  14         61.64         68.18         7.05 o                         
  -1   2  14        283.96        265.29        17.07 o                         
   0   2  14        100.61        100.14         6.75 o                         
   1   2  14        105.50        118.06         7.86 o                         
   2   2  14         23.25         29.53         3.50 o                         
   3   2  14        668.98        677.11        23.53 o                         
   4   2  14         38.23         43.58         3.78 o                         
   5   2  14          0.39          0.81         1.01 o                         
  -5   3  14        314.97        290.38        13.40 o                         
  -4   3  14          1.02          2.48         0.97 o                         
  -3   3  14        179.53        162.74         8.28 o                         
  -2   3  14         27.78         29.71         3.81 o                         
  -1   3  14        395.32        412.92        21.60 o                         
   0   3  14         67.94         59.95         5.48 o                         
   1   3  14        139.06        149.70         8.48 o                         
   2   3  14        826.77        886.40        23.74 o                         
   3   3  14         13.52         15.07         1.79 o                         
   4   3  14         99.41         96.41         8.01 o                         
   5   3  14        471.15        424.27        15.64 o                         
  -4   4  14         12.20         13.55         1.82 o                         
  -3   4  14          3.56          4.03         3.14 o                         
  -2   4  14         14.04         20.13         4.68 o                         
  -1   4  14        512.81        476.15        27.33 o                         
   0   4  14        177.32        189.07         9.70 o                         
   1   4  14        217.38        211.77        10.16 o                         
   2   4  14        292.62        312.13        12.11 o                         
   3   4  14        468.98        467.53        12.76 o                         
   4   4  14        473.01        451.35        11.36 o                         
  -5   5  14         37.52         31.44         4.10 o                         
  -4   5  14        574.88        529.23        14.67 o                         
  -3   5  14          4.46         11.07         1.95 o                         
  -2   5  14        197.79        228.39        15.14 o                         
  -1   5  14         36.06         26.97         3.79 o                         
   0   5  14        383.49        391.51        20.40 o                         
   1   5  14        833.11        817.14        22.64 o                         
   2   5  14         45.85         44.10         4.15 o                         
   3   5  14        198.61        190.61         7.33 o                         
   4   5  14        164.79        183.82        11.75 o                         
  -4   6  14        116.72        126.10         8.91 o                         
  -3   6  14         15.82         24.86         3.08 o                         
  -2   6  14          2.53          3.48         1.29 o                         
  -1   6  14        146.53        120.31        18.41 o                         
   0   6  14        542.97        563.84        24.82 o                         
   1   6  14          3.60          2.52         1.34 o                         
   2   6  14        192.17        204.74         9.22 o                         
   3   6  14          1.55          0.62         1.43 o                         
   4   6  14        155.65        164.36        10.80 o                         
   5   6  14         29.19         22.30         3.25 o                         
  -3   7  14         64.23         64.39         5.92 o                         
  -2   7  14          5.51          8.41         1.38 o                         
  -1   7  14        134.98        147.75         6.02 o                         
   0   7  14        172.95        189.98         8.90 o                         
   1   7  14         70.81         75.82         5.38 o                         
   2   7  14         40.23         39.07         5.73 o                         
   3   7  14         23.53         22.88         4.26 o                         
   5   7  14        191.42        155.33         8.29 o                         
  -2   8  14        389.51        444.01        18.93 o                         
  -1   8  14        490.45        530.58        21.60 o                         
   0   8  14          2.17          1.94         1.01 o                         
   1   8  14        139.86        130.63         9.37 o                         
   2   8  14         50.93         36.12         4.92 o                         
   3   8  14        131.43        145.58         9.56 o                         
   4   8  14        133.60        122.08         7.78 o                         
   2   9  14        178.27        155.49         8.17 o                         
   1   2  15         26.69         28.81         4.14 o                         
   2   2  15         22.58         19.17         3.33 o                         
   3   2  15          0.83          0.27         0.93 o                         
   0   3  15        274.18        248.06        13.40 o                         
   1   3  15        114.25         99.45         5.61 o                         
   2   3  15         33.55         39.80         6.18 o                         
   3   3  15          7.05          6.19         1.78 o                         
  -3   4  15          3.11          3.87         1.66 o                         
  -2   4  15        255.68        237.49        12.58 o                         
  -1   4  15        272.14        291.08        14.91 o                         
   0   4  15          2.03          1.94         1.70 o                         
   1   4  15         12.31         17.25         2.44 o                         
   2   4  15        170.64        172.66         7.35 o                         
   3   4  15        488.67        432.68        11.63 o                         
  -3   5  15        169.29        203.00        10.84 o                         
  -2   5  15        103.74         95.17         7.74 o                         
  -1   5  15          2.76          3.76         2.01 o                         
   0   5  15          3.24          3.29         1.82 o                         
   1   5  15         11.95         11.88         2.34 o                         
   2   5  15        150.42        143.22        10.22 o                         
   3   5  15         46.65         42.47         4.65 o                         
  -3   6  15         17.97         17.66         2.67 o                         
  -2   6  15          6.32          5.41         1.27 o                         
  -1   6  15        185.97        182.41         6.12 o                         
   0   6  15          9.20         10.18         2.88 o                         
   1   6  15          5.15          2.36         1.90 o                         
   2   6  15        238.74        240.01        12.78 o                         
   0   7  15        152.24        150.03         8.91 o                         
   1   7  15        414.83        389.81        16.42 o                         
   2   7  15          8.76         10.84         2.48 o                         
   3   7  15        321.18        315.86        13.05 o                         
                                                                                
